# Supplementary material for: Global view of the RAF-MEK-ERK module and its immediate downstream effectors
Source: Sci Rep. 2019 Jul 26;9:10865. doi: 10.1038/s41598-019-47245-x (PMC6659682; doi:10.1038/s41598-019-47245-x)
Supplement: Supplementary file 2 — Supplementary table 1 [file 41598_2019_47245_MOESM2_ESM.xlsx]

## Sheet: TableS1.csv
							Dabrafenib					Trametinib					SCH772984
Phospho..STY..Probabilities	AA	Protein ENSP	Uniprot	Gene Names	Protein	Position	Biological Replicate 1	Biological Replicate 2	Biological Replicate 3	Average logFC	Adjusted P Value	Biological Replicate 1	Biological Replicate 2	Biological Replicate 3	Average logFC	Adjusted P Value	Biological Replicate 1	Biological Replicate 2	Biological Replicate 3	Average logFC	Adjusted P Value	Description
GVGDDQLGEES(1)EERDDHLLPM	S	ENSP00000000412	P20645	M6PR MPR46 MPRD	ENSP00000000412_reference	267	0	0	0	0	0	0	-0.12969	0	0	0	0	0	-0.01924	0	0	Cation-dependent mannose-6-phosphate receptor (CD Man-6-P receptor) (CD-MPR) (46 kDa mannose 6-phosphate receptor) (MPR 46)
AEPAS(0.962)PDS(0.933)PKGS(0.371)S(0.344)ET(0.293)ET(0.097)EPPVALAPGPAPTR	S	ENSP00000385971	P11474	ESRRA ERR1 ESRL1 NR3B1	ENSP00000385971_reference	19	0	-0.41754	0	0	0	0	-0.47939	-0.49645	-0.48792	0.10295	0	-0.46516	0	0	0	Steroid hormone receptor ERR1 (Estrogen receptor-like 1) (Estrogen-related receptor alpha) (ERR-alpha) (Nuclear receptor subfamily 3 group B member 1)
AEPAS(0.962)PDS(0.933)PKGS(0.371)S(0.344)ET(0.293)ET(0.097)EPPVALAPGPAPTR	S	ENSP00000385971	P11474	ESRRA ERR1 ESRL1 NR3B1	ENSP00000385971_reference	22	0	0	0	0	0	0	-0.47939	0	0	0	0	0	0	0	0	Steroid hormone receptor ERR1 (Estrogen receptor-like 1) (Estrogen-related receptor alpha) (ERR-alpha) (Nuclear receptor subfamily 3 group B member 1)
IMNMIEEIKT(0.99)PAS(0.792)T(0.793)PVS(0.131)GT(0.3)PQAS(0.994)PMIER	S	ENSP00000005260	Q9UHR4	BAIAP2L1 IRTKS	ENSP00000005260_reference	251	0	0	-0.75304	0	0	0	0	0	0	0	0	0	0	0	0	Brain-specific angiogenesis inhibitor 1-associated protein 2-like protein 1 (BAI1-associated protein 2-like protein 1) (Insulin receptor tyrosine kinase substrate)
IMNMIEEIKT(0.674)PAS(0.672)T(0.672)PVS(0.853)GT(0.124)PQAS(0.006)PMIER	S	ENSP00000005260	Q9UHR4	BAIAP2L1 IRTKS	ENSP00000005260_reference	255	0	0	0	0	0	0	0	0.19643	0	0	0	0	0	0	0	Brain-specific angiogenesis inhibitor 1-associated protein 2-like protein 1 (BAI1-associated protein 2-like protein 1) (Insulin receptor tyrosine kinase substrate)
T(0.001)PAS(0.117)T(0.135)PVS(0.182)GT(0.564)PQAS(1)PMIER	S	ENSP00000005260	Q9UHR4	BAIAP2L1 IRTKS	ENSP00000005260_reference	261	-0.30324	-0.85481	-0.77885	-0.64563	0.0737	0.17488	0.33025	0.02864	0.17792	0.26709	0	0	0	0	0	Brain-specific angiogenesis inhibitor 1-associated protein 2-like protein 1 (BAI1-associated protein 2-like protein 1) (Insulin receptor tyrosine kinase substrate)
LESLEKS(1)QAELK	S	ENSP00000005260	Q9UHR4	BAIAP2L1 IRTKS	ENSP00000005260_reference	136	0	0	0	0	0	0	0	0	0	0	0	0	0	0	0	Brain-specific angiogenesis inhibitor 1-associated protein 2-like protein 1 (BAI1-associated protein 2-like protein 1) (Insulin receptor tyrosine kinase substrate)
S(0.014)VS(0.985)VAT(0.002)GLNMMK	S	ENSP00000005260	Q9UHR4	BAIAP2L1 IRTKS	ENSP00000005260_reference	331	0	0	0	0	0	0	0	0	0	0	0	0	0	0	0	Brain-specific angiogenesis inhibitor 1-associated protein 2-like protein 1 (BAI1-associated protein 2-like protein 1) (Insulin receptor tyrosine kinase substrate)
HVMS(0.989)DS(0.569)S(0.442)LDLPTVSGQHPPAADIEDLK	S	ENSP00000315722	xyz001	\N	ENSP00000315722_reference	774	0.49719	0	0	0	0	0.89667	0	0	0	0	0	0	0	0	0	retired
QLS(1)LEGSGLGVEDLK	S	ENSP00000315722	xyz001	\N	ENSP00000315722_reference	674	-0.15314	0.04035	0	-0.0564	0.72081	0	-0.2525	0.25347	0.00048	0.99898	0.01826	-0.30393	0	-0.14284	0.54082	retired
SLS(1)LGDK	S	ENSP00000315722	xyz001	\N	ENSP00000315722_reference	997	-0.02455	0.27951	0.52348	0.25948	0.25754	0.52094	-0.25827	0.42648	0.22972	0.45712	0.45262	-0.07488	0	0.18887	0.54785	retired
S(0.009)GS(0.037)LDDS(0.887)FS(0.066)DFQELPASSK	S	ENSP00000315722	xyz001	\N	ENSP00000315722_reference	395	0	0	0	0	0	0	0	0	0	0	0.30894	0	0	0	0	retired
ILDELDKDDS(0.004)T(0.004)HES(0.012)LS(0.993)QES(0.993)ES(0.993)EEDGIHVDSQK	S	ENSP00000005386	Q9H6T3	RPAP3	ENSP00000005386_reference	116	-0.56837	0	0.07211	-0.24813	0.47852	0	0	0	0	0	-0.25073	0	0	0	0	RNA polymerase II-associated protein 3
ILDELDKDDS(0.004)T(0.004)HES(0.012)LS(0.993)QES(0.993)ES(0.993)EEDGIHVDSQK	S	ENSP00000005386	Q9H6T3	RPAP3	ENSP00000005386_reference	119	-0.56837	0	0.07211	-0.24813	0.47852	0	0	0	0	0	-0.25073	0	0	0	0	RNA polymerase II-associated protein 3
ILDELDKDDS(0.004)T(0.004)HES(0.012)LS(0.993)QES(0.993)ES(0.993)EEDGIHVDSQK	S	ENSP00000005386	Q9H6T3	RPAP3	ENSP00000005386_reference	121	-0.56837	0	0.08511	-0.24163	0.4928	0	0	0	0	0	-0.25073	0	0	0	0	RNA polymerase II-associated protein 3
KNS(0.087)S(0.879)QDDLFPT(0.015)S(0.015)DT(0.005)PR	S	ENSP00000005386	Q9H6T3	RPAP3	ENSP00000005386_reference	481	0	0	-0.06916	0	0	0	0	0	0	0	0	0	0	0	0	RNA polymerase II-associated protein 3
SQDSYPVS(0.988)PRPFS(0.052)S(0.052)PS(0.165)MS(0.578)PS(0.164)HGMNIHNLASGK	S	ENSP00000011619	Q96S59	RANBP9 RANBPM	ENSP00000011619_reference	477	0	0	0	0	0	0	0	0	0	0	0	-0.3424	0	0	0	Ran-binding protein 9 (RanBP9) (BPM-L) (BPM90) (Ran-binding protein M) (RanBPM) (RanBP7)
SQDS(0.001)Y(0.004)PVS(0.757)PRPFS(0.579)S(0.581)PS(0.188)MS(0.817)PS(0.071)HGMNIHNLASGK	S	ENSP00000011619	Q96S59	RANBP9 RANBPM	ENSP00000011619_reference	487	0	0	0	0	0	0	0	0	0	0	0	0	0	0	0	Ran-binding protein 9 (RanBP9) (BPM-L) (BPM90) (Ran-binding protein M) (RanBPM) (RanBP7)
TAS(1)EINFDKLQFEPPLRK	S	ENSP00000013125	Q9Y4K4	MAP4K5	ENSP00000013125_reference	335	0	0	-0.05195	0	0	-0.21791	0	-0.02578	-0.12185	0.48787	0	0	0	0	0	Mitogen-activated protein kinase kinase kinase kinase 5 (EC 2.7.11.1) (Kinase homologous to SPS1/STE20) (KHS) (MAPK/ERK kinase kinase kinase 5) (MEK kinase kinase 5) (MEKKK 5)
ELKT(0.066)DS(0.066)S(0.868)PNQAR	S	ENSP00000014112	P26599	PTBP1 PTB	ENSP00000014112_reference	141	-0.20417	0	0	0	0	0	0	0	0	0	0	-0.20723	0	0	0	Polypyrimidine tract-binding protein 1 (PTB) (57 kDa RNA-binding protein PPTB-1) (Heterogeneous nuclear ribonucleoprotein I) (hnRNP I)
DSLIT(1)PHVS(1)R	S	ENSP00000283195	P49792	RANBP2 NUP358	ENSP00000283195_reference	2454	-0.32996	0.53271	-0.11694	0.0286	0.92499	0.31104	-0.22191	-0.16443	-0.0251	0.91585	-0.1346	-0.05705	-0.01104	-0.06756	0.57013	E3 SUMO-protein ligase RanBP2 (EC 6.3.2.-) (358 kDa nucleoporin) (Nuclear pore complex protein Nup358) (Nucleoporin Nup358) (Ran-binding protein 2) (RanBP2) (p270)
HST(0.001)PS(0.998)PTKYS(0.069)LS(0.906)PS(0.025)K	S	ENSP00000386588	A6NKT7	RGPD3 RGP3	ENSP00000386588_reference	782	0	0	-0.25238	0	0	0.18194	-0.66312	0	-0.24059	0.59124	0	0	0	0	0	RanBP2-like and GRIP domain-containing protein 3
YSLS(0.992)PS(0.008)K	S	ENSP00000386588	A6NKT7	RGPD3 RGP3	ENSP00000386588_reference	789	0	0	-0.03519	0	0	0.14835	-0.12116	0	0.0136	0.9498	0	0	0	0	0	RanBP2-like and GRIP domain-containing protein 3
SALSLSKS(1)PAK	S	ENSP00000386588	A6NKT7	RGPD3 RGP3	ENSP00000386588_reference	1305	0	0	-0.11106	0	0	-0.06159	-0.13658	0	-0.09909	0.50249	0	0	0	0	0	RanBP2-like and GRIP domain-containing protein 3
S(0.439)T(0.561)ELVLS(1)PDMPR	S	ENSP00000445960	xyz002	\N	ENSP00000445960_reference	243	0.83273	0	0	0	0	0	-0.21865	0	0	0	0	0	0	0	0	retired
S(0.998)VEHVS(0.002)PDTADAESGKEIR	S	ENSP00000445960	xyz002	\N	ENSP00000445960_reference	261	0	0	0	0	0	0	0	0	0	0	0	0	0	0	0	retired
EDS(1)GLFS(1)PIR	S	ENSP00000025301	Q9UKA4	AKAP11 AKAP220 KIAA0629	ENSP00000025301_reference	444	0	0	0	0	0	0	0	0	0	0	0	0	-0.51984	0	0	A-kinase anchor protein 11 (AKAP-11) (A-kinase anchor protein 220 kDa) (AKAP 220) (hAKAP220) (Protein kinase A-anchoring protein 11) (PRKA11)
EDS(1)GLFS(1)PIR	S	ENSP00000025301	Q9UKA4	AKAP11 AKAP220 KIAA0629	ENSP00000025301_reference	448	0	0	0	0	0	0	0	0	0	0	0	0	-1.31646	0	0	A-kinase anchor protein 11 (AKAP-11) (A-kinase anchor protein 220 kDa) (AKAP 220) (hAKAP220) (Protein kinase A-anchoring protein 11) (PRKA11)
S(0.993)FS(0.007)EDVFQSVK	S	ENSP00000025301	Q9UKA4	AKAP11 AKAP220 KIAA0629	ENSP00000025301_reference	18	-0.98074	0	0	0	0	0	-0.72953	0	0	0	-0.80783	-1.10917	-1.0944	-1.0038	0.04123	A-kinase anchor protein 11 (AKAP-11) (A-kinase anchor protein 220 kDa) (AKAP 220) (hAKAP220) (Protein kinase A-anchoring protein 11) (PRKA11)
S(0.017)FY(0.001)RS(0.774)S(0.303)NAS(0.898)DKDS(0.007)DLQK	S	ENSP00000025301	Q9UKA4	AKAP11 AKAP220 KIAA0629	ENSP00000025301_reference	284	0	0	0	0	0	0	0	0	0	0	-0.16241	0	0	0	0	A-kinase anchor protein 11 (AKAP-11) (A-kinase anchor protein 220 kDa) (AKAP 220) (hAKAP220) (Protein kinase A-anchoring protein 11) (PRKA11)
SFYRS(0.598)S(0.402)NAS(1)DKDSDLQK	S	ENSP00000025301	Q9UKA4	AKAP11 AKAP220 KIAA0629	ENSP00000025301_reference	288	-0.37861	-0.30431	0	-0.34146	0.11828	0	-0.08574	0	0	0	-0.16241	0	0	0	0	A-kinase anchor protein 11 (AKAP-11) (A-kinase anchor protein 220 kDa) (AKAP 220) (hAKAP220) (Protein kinase A-anchoring protein 11) (PRKA11)
S(0.155)LS(0.845)EEVESSESGELPEVDVK	S	ENSP00000025301	Q9UKA4	AKAP11 AKAP220 KIAA0629	ENSP00000025301_reference	1171	0	0	0	0	0	0	0	0	0	0	-0.33025	0	0	0	0	A-kinase anchor protein 11 (AKAP-11) (A-kinase anchor protein 220 kDa) (AKAP 220) (hAKAP220) (Protein kinase A-anchoring protein 11) (PRKA11)
S(0.997)VS(0.993)PT(0.01)FLNPSDENLK	S	ENSP00000025301	Q9UKA4	AKAP11 AKAP220 KIAA0629	ENSP00000025301_reference	1240	0	0	0	0	0	0	-0.13297	0	0	0	0	-0.50426	0	0	0	A-kinase anchor protein 11 (AKAP-11) (A-kinase anchor protein 220 kDa) (AKAP 220) (hAKAP220) (Protein kinase A-anchoring protein 11) (PRKA11)
SVS(0.998)PT(0.002)FLNPSDENLK	S	ENSP00000025301	Q9UKA4	AKAP11 AKAP220 KIAA0629	ENSP00000025301_reference	1242	-0.40903	-0.03793	0	-0.22348	0.35627	0	0.00869	0	0	0	0.01945	-0.20954	-0.05192	-0.08067	0.55625	A-kinase anchor protein 11 (AKAP-11) (A-kinase anchor protein 220 kDa) (AKAP 220) (hAKAP220) (Protein kinase A-anchoring protein 11) (PRKA11)
T(0.042)S(0.042)S(0.912)LT(0.004)QFPPSQSEER	S	ENSP00000465085	B7Z7F3	RANBP3	ENSP00000465085_reference	58	0	0	0	0	0	0	0	-0.40631	0	0	0	0	0	0	0	Ran-binding protein 3 (cDNA FLJ58549, highly similar to Ran-binding protein 3)
VLS(1)PPKLNEVSSDANR	S	ENSP00000465085	B7Z7F3	RANBP3	ENSP00000465085_reference	260	-0.12811	-0.14127	0.02943	-0.07998	0.46981	-0.1262	-0.10659	0.1034	-0.04313	0.74043	0.13492	0.03911	-0.0319	0.04738	0.70346	Ran-binding protein 3 (cDNA FLJ58549, highly similar to Ran-binding protein 3)
DKDVTLS(1)PVK	S	ENSP00000040738	Q8NFC6	BOD1L1 BOD1L FAM44A KIAA1327	ENSP00000040738_reference	1531	0.00222	-0.04219	-0.04808	-0.02935	0.74417	0.04441	0.05044	0.15073	0.08186	0.43959	0.13069	0.07768	0.03533	0.08123	0.49154	Biorientation of chromosomes in cell division protein 1-like 1 (Protein FAM44A)
EVS(1)PPGAR	S	ENSP00000040738	Q8NFC6	BOD1L1 BOD1L FAM44A KIAA1327	ENSP00000040738_reference	3029	-0.35419	0	-0.75433	-0.55426	0.12697	-0.49427	0	-0.21831	-0.35629	0.20017	0	0	-0.23725	0	0	Biorientation of chromosomes in cell division protein 1-like 1 (Protein FAM44A)
GQGRS(0.235)S(0.765)VDLEESSTK	S	ENSP00000040738	Q8NFC6	BOD1L1 BOD1L FAM44A KIAA1327	ENSP00000040738_reference	538	0	0	0	0	0	0	-0.1053	0	0	0	0	0	0	0	0	Biorientation of chromosomes in cell division protein 1-like 1 (Protein FAM44A)
RKQHYLS(1)S(1)EDEPDDNPDVLDSR	S	ENSP00000040738	Q8NFC6	BOD1L1 BOD1L FAM44A KIAA1327	ENSP00000040738_reference	2779	-0.10816	-0.2117	-1.0706	-0.46349	0.25715	-0.06693	0.04063	-1.15769	-0.39466	0.41002	-0.08698	-0.17387	-0.18976	-0.1502	0.26544	Biorientation of chromosomes in cell division protein 1-like 1 (Protein FAM44A)
RKQHYLS(1)S(1)EDEPDDNPDVLDSR	S	ENSP00000040738	Q8NFC6	BOD1L1 BOD1L FAM44A KIAA1327	ENSP00000040738_reference	2780	-0.10816	-0.2117	-0.12917	-0.14968	0.19688	-0.06693	-0.00175	-0.07576	-0.04815	0.62735	-0.08698	-0.91662	-0.18976	-0.39779	0.28426	Biorientation of chromosomes in cell division protein 1-like 1 (Protein FAM44A)
RLS(0.955)ES(0.045)LHVVDENKNESK	S	ENSP00000040738	Q8NFC6	BOD1L1 BOD1L FAM44A KIAA1327	ENSP00000040738_reference	635	0	-2.02985	0	0	0	0	-1.82552	-0.92415	-1.37484	0.1157	-0.58816	0	0	0	0	Biorientation of chromosomes in cell division protein 1-like 1 (Protein FAM44A)
RS(0.99)LT(0.008)VS(0.003)DDAESSEPER	S	ENSP00000040738	Q8NFC6	BOD1L1 BOD1L FAM44A KIAA1327	ENSP00000040738_reference	2954	0	0	0	0	0	0	-0.73891	0	0	0	0	0	0	0	0	Biorientation of chromosomes in cell division protein 1-like 1 (Protein FAM44A)
TQLS(1)PSIKR	S	ENSP00000040738	Q8NFC6	BOD1L1 BOD1L FAM44A KIAA1327	ENSP00000040738_reference	3019	-0.07012	-0.24192	-0.24993	-0.18732	0.17492	0.1282	0.11535	0.1978	0.14712	0.22213	0.11617	0	-0.24492	-0.06438	0.79624	Biorientation of chromosomes in cell division protein 1-like 1 (Protein FAM44A)
S(0.005)T(0.005)ADS(0.987)GGEGLET(0.002)APK	S	ENSP00000040738	Q8NFC6	BOD1L1 BOD1L FAM44A KIAA1327	ENSP00000040738_reference	266	0	0	0	0	0	0	0	0	0	0	-0.4503	0	0	0	0	Biorientation of chromosomes in cell division protein 1-like 1 (Protein FAM44A)
SVS(0.002)DPVEDKKEQES(0.998)DEEEEEEEEDEPSGATTR	S	ENSP00000040738	Q8NFC6	BOD1L1 BOD1L FAM44A KIAA1327	ENSP00000040738_reference	2986	0	0.4133	0.33235	0.37283	0.1072	0.35466	0.45188	0	0.40327	0.12407	0.39305	0.42153	0	0.40729	0.13846	Biorientation of chromosomes in cell division protein 1-like 1 (Protein FAM44A)
YYS(1)DS(1)DDELTVEQR	S	ENSP00000040738	Q8NFC6	BOD1L1 BOD1L FAM44A KIAA1327	ENSP00000040738_reference	482	-0.13459	-0.094	-0.08924	-0.10594	0.28809	-0.00111	0.03905	0.0704	0.03611	0.71545	0	0.01227	-0.04461	-0.01617	0.92702	Biorientation of chromosomes in cell division protein 1-like 1 (Protein FAM44A)
YYS(1)DS(1)DDELTVEQR	S	ENSP00000040738	Q8NFC6	BOD1L1 BOD1L FAM44A KIAA1327	ENSP00000040738_reference	484	-0.13459	-0.094	-0.08924	-0.10594	0.28809	-0.00111	0.03905	0.0704	0.03611	0.71545	0	0.01227	-0.04461	-0.01617	0.92702	Biorientation of chromosomes in cell division protein 1-like 1 (Protein FAM44A)
FS(0.004)T(0.009)Y(0.001)S(0.987)QS(0.998)PPDT(0.001)PSLR	S	ENSP00000042381	Q6ZS17	FAM65A KIAA1930	ENSP00000042381_reference	345	0	-0.51132	-0.65127	-0.5813	0.06996	0	0.00521	0	0	0	0	0.00482	0	0	0	Protein FAM65A
RFSTYSQS(1)PPDTPSLR	S	ENSP00000042381	Q6ZS17	FAM65A KIAA1930	ENSP00000042381_reference	347	0	-1.28304	-0.76457	-1.02381	0.0777	0	-0.29223	0	0	0	0	-0.01494	0	0	0	Protein FAM65A
HS(1)PAPRPLVQQPEPLPIQVAFR	S	ENSP00000042381	Q6ZS17	FAM65A KIAA1930	ENSP00000042381_reference	397	0	-0.45364	-0.69862	-0.57613	0.08603	0	-0.05891	0	0	0	0	0.40339	0	0	0	Protein FAM65A
DQKLS(1)ELDDRADALQAGASQFETSAAK	S	ENSP00000054666	Q15836	VAMP3 SYB3	ENSP00000054666_reference	44	-2.14714	-2.19476	0	-2.17095	0.02679	-1.86192	-2.27837	0	-2.07015	0.06259	0	0	0	0	0	Vesicle-associated membrane protein 3 (VAMP-3) (Cellubrevin) (CEB) (Synaptobrevin-3)
APS(1)PASFQR	S	ENSP00000055163	Q8NFD5	ARID1B BAF250B DAN15 KIAA1235 OSA2	ENSP00000055163_reference	1542	-0.30383	0	-0.91752	-0.61068	0.17492	-0.16521	0	0	0	0	0	-1.80945	0	0	0	AT-rich interactive domain-containing protein 1B (ARID domain-containing protein 1B) (BRG1-associated factor 250b) (BAF250B) (BRG1-binding protein hELD/OSA1) (Osa homolog 2) (hOsa2) (p250R)
MS(0.998)PS(0.002)KSPFLPSMK	S	ENSP00000055163	Q8NFD5	ARID1B BAF250B DAN15 KIAA1235 OSA2	ENSP00000055163_reference	1555	0.07609	0	-0.42393	-0.17392	0.53078	0.98026	-0.13264	0	0.42381	0.47828	0	-1.48726	0	0	0	AT-rich interactive domain-containing protein 1B (ARID domain-containing protein 1B) (BRG1-associated factor 250b) (BAF250B) (BRG1-binding protein hELD/OSA1) (Osa homolog 2) (hOsa2) (p250R)
S(0.004)LENRMS(0.622)PS(0.45)KS(0.923)PFLPS(0.001)MK	S	ENSP00000055163	Q8NFD5	ARID1B BAF250B DAN15 KIAA1235 OSA2	ENSP00000055163_reference	1559	0.46399	0	0	0	0	0.97219	0	0	0	0	0	0	0	0	0	AT-rich interactive domain-containing protein 1B (ARID domain-containing protein 1B) (BRG1-associated factor 250b) (BAF250B) (BRG1-binding protein hELD/OSA1) (Osa homolog 2) (hOsa2) (p250R)
APGT(1)PHS(0.993)HT(0.007)KPYVR	S	ENSP00000447001	Q07020	RPL18	ENSP00000447001_reference	161	0	0	0.37454	0	0	0	0	0	0	0	0	0	0.20394	0	0	60S ribosomal protein L18
TALPTSGSSAGELELLAGEVPARS(0.984)PGAFDMS(0.016)GVR	S	ENSP00000085079	Q9Y6I3	EPN1	ENSP00000085079_reference	409	0	0	0	0	0	0	-0.82779	0	0	0	0	-2.14592	0	0	0	Epsin-1 (EH domain-binding mitotic phosphoprotein) (EPS-15-interacting protein 1)
PRAS(1)PPPQGPLPGPPGALHR	S	ENSP00000470428	xyz003	\N	ENSP00000470428_reference	64	-0.58314	-0.65165	-0.3735	-0.5361	0.05237	-0.16739	-0.31908	-0.29044	-0.25897	0.1173	-0.40518	-0.46801	0	-0.4366	0.133	retired
QAPGVGAVGGGS(1)PEREEVGAGYNS(1)EDEYEAAAAR	S	ENSP00000470428	xyz003	\N	ENSP00000470428_reference	165	-0.40394	-0.53531	2.01708	0.35928	0.69829	-0.0399	-0.38291	1.64559	0.40759	0.58226	-0.15903	-0.35738	0	-0.25821	0.26824	retired
QAPGVGAVGGGS(1)PEREEVGAGYNS(1)EDEYEAAAAR	S	ENSP00000470428	xyz003	\N	ENSP00000470428_reference	177	-0.40394	-0.52272	2.01708	0.36347	0.69394	-0.0399	-0.32011	1.64559	0.42853	0.55694	-0.15903	-0.35738	0	-0.25821	0.26824	retired
LADSGDGAGPS(1)PEEKDFLK	S	ENSP00000471681	xyz004	\N	ENSP00000471681_reference	42	0.02856	-0.12172	0	-0.04658	0.75383	0	-1.75419	-2.18115	-1.96767	0.06259	0	0	-0.102	0	0	retired
VRYDS(0.971)S(0.029)NQVK	S	ENSP00000466670	O95983	MBD3	ENSP00000466670_reference	53	-0.57848	0	-0.38719	-0.48284	0.09511	-0.21575	-0.10021	-0.0178	-0.11125	0.36876	-0.22055	-0.30027	-0.42954	-0.31679	0.1217	Methyl-CpG-binding domain protein 3 (Methyl-CpG-binding protein MBD3)
KMS(0.999)LGQLQS(0.001)AR	S	ENSP00000157600	Q9NZU5	LMCD1	ENSP00000157600_reference	16	0.61032	0	0	0	0	0	0	0	0	0	0	0	0	0	0	LIM and cysteine-rich domains protein 1 (Dyxin)
GPEEEEIGS(0.998)PEPMAAPAS(0.28)AS(0.239)QKLS(0.483)PLQK	S	ENSP00000454957	Q14807	KIF22 KID KNSL4	ENSP00000454957_reference	344	0	0	0	0	0	0	0	0	0	0	0	-0.2519	0	0	0	Kinesin-like protein KIF22 (Kinesin-like DNA-binding protein) (Kinesin-like protein 4)
GS(0.967)KS(0.033)PSPRPNMPVR	S	ENSP00000161863	Q9H6S0	YTHDC2	ENSP00000161863_reference	1277	0	0	0	0	0	0	0	0	0	0	0	0	0	0	0	Probable ATP-dependent RNA helicase YTHDC2 (EC 3.6.4.13)
GS(0.001)KS(0.998)PS(0.001)PRPNMPVR	S	ENSP00000161863	Q9H6S0	YTHDC2	ENSP00000161863_reference	1279	0	0	0	0	0	0	0	0	0	0	0	0.42055	-0.61885	-0.09915	0.85962	Probable ATP-dependent RNA helicase YTHDC2 (EC 3.6.4.13)
GS(0.14)KS(0.86)PS(0.999)PRPNMPVR	S	ENSP00000161863	Q9H6S0	YTHDC2	ENSP00000161863_reference	1281	0	0	0	0	0	0	0	0	0	0	0	0.42055	0	0	0	Probable ATP-dependent RNA helicase YTHDC2 (EC 3.6.4.13)
VLMKS(1)PS(1)PALHPPQK	S	ENSP00000161863	Q9H6S0	YTHDC2	ENSP00000161863_reference	1221	0	0	0	0	0	0	0	0	0	0	0	0	0	0	0	Probable ATP-dependent RNA helicase YTHDC2 (EC 3.6.4.13)
VLMKS(1)PS(1)PALHPPQK	S	ENSP00000161863	Q9H6S0	YTHDC2	ENSP00000161863_reference	1223	0	0	0	0	0	0	0	0	0	0	0	0	0	0	0	Probable ATP-dependent RNA helicase YTHDC2 (EC 3.6.4.13)
KKS(1)EPDDELLFDFLNSSQK	S	ENSP00000348252	xyz005	\N	ENSP00000348252_reference	116	0	-0.79233	0	0	0	-0.94678	-0.71504	0	-0.83091	0.08438	-0.15523	-0.15716	0	-0.1562	0.38759	retired
RKQIS(1)VR	S	ENSP00000216962	P11216	PYGB	ENSP00000216962:map.20/25259006/T:p.A303S:n.G25259006T:c.Gcc/Tcc	15	0	0.55164	1.16289	0.85727	0.1111	0	0.08291	0	0	0	-0.42948	0	0	0	0	Glycogen phosphorylase, brain form (EC 2.4.1.1)
AARDS(1)DS(1)EEDLVSYGTGLEPLEEGERPK	S	ENSP00000170564	Q9BRR8	GPATCH1 ECGP GPATC1	ENSP00000170564_reference	6	0	0	0	0	0	0	-0.51148	0	0	0	0	0	0	0	0	G patch domain-containing protein 1 (Evolutionarily conserved G-patch domain-containing protein)
AARDS(1)DS(1)EEDLVSYGTGLEPLEEGERPK	S	ENSP00000170564	Q9BRR8	GPATCH1 ECGP GPATC1	ENSP00000170564_reference	8	0	0	0	0	0	0	-0.51148	0	0	0	0	0	0	0	0	G patch domain-containing protein 1 (Evolutionarily conserved G-patch domain-containing protein)
ASQS(1)RPNS(0.367)S(0.633)ALETLGGEK	S	ENSP00000176763	O94804	STK10 LOK	ENSP00000176763_reference	450	0.00177	0.02272	-0.18802	-0.05451	0.63431	-0.00111	0.00897	0.10759	0.03848	0.71322	0.06164	-0.09985	0.0773	0.01303	0.92653	Serine/threonine-protein kinase 10 (EC 2.7.11.1) (Lymphocyte-oriented kinase)
ASQS(0.001)RPNS(0.996)S(0.003)ALETLGGEK	S	ENSP00000176763	O94804	STK10 LOK	ENSP00000176763_reference	454	0.07589	-0.18976	-0.20593	-0.1066	0.44459	-0.21575	-0.25496	-0.20192	-0.22421	0.12042	0	0	0	0	0	Serine/threonine-protein kinase 10 (EC 2.7.11.1) (Lymphocyte-oriented kinase)
EMGS(1)LSIKDPK	S	ENSP00000176763	O94804	STK10 LOK	ENSP00000176763_reference	514	0.27307	-2.52575	0.36844	-0.62808	0.556	-0.30797	-0.40559	0.65289	-0.02022	0.96189	0	0	0	0	0	Serine/threonine-protein kinase 10 (EC 2.7.11.1) (Lymphocyte-oriented kinase)
ILRLS(0.915)T(0.085)FEK	S	ENSP00000176763	O94804	STK10 LOK	ENSP00000176763_reference	13	0	0	0	0	0	0	0.05826	0	0	0	0	0	0	0	0	Serine/threonine-protein kinase 10 (EC 2.7.11.1) (Lymphocyte-oriented kinase)
QVAEQGGDLS(1)PAANR	S	ENSP00000176763	O94804	STK10 LOK	ENSP00000176763_reference	438	-0.34245	-0.55338	-0.52934	-0.47506	0.05332	0.09746	-0.09266	0.01401	0.00627	0.95864	0.20325	-0.05965	0.15356	0.09905	0.50659	Serine/threonine-protein kinase 10 (EC 2.7.11.1) (Lymphocyte-oriented kinase)
S(1)RPVS(1)MDAR	S	ENSP00000176763	O94804	STK10 LOK	ENSP00000176763_reference	413	0	0	0	0	0	0	0	0.29675	0	0	0	0	0	0	0	Serine/threonine-protein kinase 10 (EC 2.7.11.1) (Lymphocyte-oriented kinase)
S(1)RPVS(1)MDAR	S	ENSP00000176763	O94804	STK10 LOK	ENSP00000176763_reference	417	-0.02496	-0.16482	-0.06676	-0.08551	0.408	-0.01293	-0.04561	-0.09348	-0.05067	0.60864	0.18001	-0.14548	-0.1425	-0.03599	0.83675	Serine/threonine-protein kinase 10 (EC 2.7.11.1) (Lymphocyte-oriented kinase)
AGDPGEMPQS(0.784)PT(0.216)GLGQPK	S	ENSP00000179765	xyz006	\N	ENSP00000179765_reference	1365	0.60983	0	0	0	0	0	0	0	0	0	0	0	0	0	0	retired
QPS(0.766)S(0.219)PS(0.015)HNT(0.001)NLR	S	ENSP00000179765	xyz006	\N	ENSP00000179765_reference	132	0	0	0	0	0	0	0	0	0	0	0	0	0	0	0	retired
QPS(0.026)S(0.939)PS(0.035)HNTNLR	S	ENSP00000179765	xyz006	\N	ENSP00000179765_reference	133	0.21887	0	0	0	0	0	0	0	0	0	0	0	-0.52243	0	0	retired
YSEEGLS(0.987)PS(0.013)K	S	ENSP00000179765	xyz006	\N	ENSP00000179765_reference	1751	0.51671	0	0	0	0	0.11898	0	0	0	0	0	0	0.14122	0	0	retired
KIQQGEEEEKES(1)S(1)GEIEAAPVTGTGR	S	ENSP00000464927	K7EIX2	HEATR6	ENSP00000464927_reference	336	0	0	0	0	0	0	0	-0.89478	0	0	0	0	0	0	0	HEAT repeat-containing protein 6
KIQQGEEEEKES(1)S(1)GEIEAAPVTGTGR	S	ENSP00000464927	K7EIX2	HEATR6	ENSP00000464927_reference	337	0	0	0	0	0	0	0	-0.89478	0	0	0	0	0	0	0	HEAT repeat-containing protein 6
AS(1)IHEAWTDGK	S	ENSP00000252699	O43707	ACTN4	ENSP00000252699_reference	423	0	0	0	0	0	0	0	0	0	0	0	0	0	0	0	Alpha-actinin-4 (F-actin cross-linking protein) (Non-muscle alpha-actinin 4)
IRS(1)EDEEDLGNARPSAPSTLFDFLESK	S	ENSP00000367126	Q9H7E2	TDRD3	ENSP00000367126_reference	256	0	0	0	0	0	1.17438	0	-0.74415	0.21512	0.82733	0	0	0	0	0	Tudor domain-containing protein 3
GGLRPGS(1)LDAEIDLLSSTLAELNGGR	S	ENSP00000200457	Q15654	TRIP6 OIP1	ENSP00000200457_reference	92	0	0.12556	0.09613	0.11085	0.42297	0	0.42895	0.25789	0.34342	0.17036	0.49382	0.12389	0	0.30886	0.29302	Thyroid receptor-interacting protein 6 (TR-interacting protein 6) (TRIP-6) (Opa-interacting protein 1) (OIP-1) (Zyxin-related protein 1) (ZRP-1)
S(1)PNELVDDLFK	S	ENSP00000216879	Q9UNZ2	NSFL1C UBXN2C	ENSP00000216879_reference	114	0.07886	0.04355	0.10187	0.07476	0.42121	0.08014	0.0828	0.12017	0.09437	0.35757	0.07179	0.01784	0.07312	0.05425	0.63062	NSFL1 cofactor p47 (UBX domain-containing protein 2C) (p97 cofactor p47)
S(1)PGETSKPRPFAGGGYR	S	ENSP00000216879	Q9UNZ2	NSFL1C UBXN2C	ENSP00000216879_reference	140	0	-0.40895	-0.21998	-0.31447	0.16559	0	-0.43051	-0.12874	-0.27963	0.27135	0	-0.17927	0	0	0	NSFL1 cofactor p47 (UBX domain-containing protein 2C) (p97 cofactor p47)
ALAEEAS(1)EEELPS(1)DVDLNDPYFAEEVK	S	ENSP00000202816	Q9H501	ESF1 ABTAP C20orf6 HDCMC28P	ENSP00000202816:map.20/13695607/G:p.I824L:n.T13695607G:c.Att/Ctt	657	0.035	0.11125	0.24988	0.13204	0.2934	0.32122	0.20731	0.04596	0.1915	0.2298	0.06754	0.25143	0.34498	0.22132	0.22137	ESF1 homolog (ABT1-associated protein)
ALAEEAS(1)EEELPS(1)DVDLNDPYFAEEVK	S	ENSP00000202816	Q9H501	ESF1 ABTAP C20orf6 HDCMC28P	ENSP00000202816:map.20/13695607/G:p.I824L:n.T13695607G:c.Att/Ctt	663	0.035	0.11125	0.24988	0.13204	0.2934	0.32122	0.20731	0.04596	0.1915	0.2298	0.06754	0.25143	0.34498	0.22132	0.22137	ESF1 homolog (ABT1-associated protein)
FKIDSNIS(1)PKK	S	ENSP00000202816	Q9H501	ESF1 ABTAP C20orf6 HDCMC28P	ENSP00000202816:map.20/13695607/G:p.I824L:n.T13695607G:c.Att/Ctt	153	-0.20186	-0.04725	0.09198	-0.05238	0.68199	0.11341	-0.00392	-0.11704	-0.00252	0.98434	-0.08384	-0.00819	0.08943	-0.00087	0.9965	ESF1 homolog (ABT1-associated protein)
TLDSGTSEIVKS(1)PR	S	ENSP00000202816	Q9H501	ESF1 ABTAP C20orf6 HDCMC28P	ENSP00000202816:map.20/13695607/G:p.I824L:n.T13695607G:c.Att/Ctt	198	-0.09718	-0.45095	-0.01492	-0.18768	0.32191	0.27765	-0.29007	-0.21297	-0.07513	0.74683	-0.0173	-0.05918	-0.06241	-0.0463	0.67901	ESF1 homolog (ABT1-associated protein)
YS(0.063)RLS(0.941)S(0.996)T(0.001)DDGYIDLQFK	S	ENSP00000368578	Q5JWB9	TMEM230	ENSP00000368578_reference	23	0	0	0	0	0	0	-2.5412	0	0	0	0	0	0	0	0	Transmembrane protein 230 (Fragment)
YS(0.063)RLS(0.941)S(0.996)T(0.001)DDGYIDLQFK	S	ENSP00000368578	Q5JWB9	TMEM230	ENSP00000368578_reference	24	0	0	0	0	0	0	-0.76709	0	0	0	0	0	0	0	0	Transmembrane protein 230 (Fragment)
KLS(1)RADLTEYLSTHYK	S	ENSP00000203407	P31930	UQCRC1	ENSP00000203407_reference	212	0	0	0.11222	0	0	0	0.22319	0.04572	0.13446	0.44247	0	0	0	0	0	Cytochrome b-c1 complex subunit 1, mitochondrial (Complex III subunit 1) (Core protein I) (Ubiquinol-cytochrome-c reductase complex core protein 1)
NRPGS(1)ALEK	S	ENSP00000203407	P31930	UQCRC1	ENSP00000203407_reference	107	-0.19624	-0.10967	0.02596	-0.09332	0.42937	-0.00405	-0.12882	-0.21605	-0.11631	0.35997	-0.32366	-0.05562	-0.50394	-0.29441	0.21222	Cytochrome b-c1 complex subunit 1, mitochondrial (Complex III subunit 1) (Core protein I) (Ubiquinol-cytochrome-c reductase complex core protein 1)
SLDS(1)PT(0.001)S(0.334)S(0.665)PGAGT(0.001)R	S	ENSP00000203556	Q9P107	GMIP	ENSP00000203556_reference	437	0	0	0	0	0	0	0	1.61389	0	0	0	0	0	0	0	GEM-interacting protein (GMIP)
SLDS(1)PT(0.001)S(0.063)S(0.933)PGAGT(0.003)R	S	ENSP00000203556	Q9P107	GMIP	ENSP00000203556_reference	441	0	0	0	0	0	0	0	1.61389	0	0	0	0	0	0	0	GEM-interacting protein (GMIP)
S(0.107)QGS(0.889)PEDS(0.003)APQASPGPSK	S	ENSP00000203556	Q9P107	GMIP	ENSP00000203556_reference	234	0	0	0	0	0	0	0	1.5295	0	0	0	0	0	0	0	GEM-interacting protein (GMIP)
LAIQGPEDS(0.972)PS(0.028)R	S	ENSP00000446317	Q15773	MLF2	ENSP00000446317_reference	238	0.17045	0.25848	-0.14417	0.09492	0.55863	0.23413	-0.07771	0.08595	0.08079	0.57045	0.05904	0.01798	0.48832	0.18845	0.39922	Myeloid leukemia factor 2 (Myelodysplasia-myeloid leukemia factor 2)
GPGAPAS(0.865)PS(0.066)AS(0.066)HPQGLDT(0.001)T(0.001)PKPH	S	ENSP00000471058	xyz007	\N	ENSP00000471058_reference	907	0	0	0	0	0	0	0	0	0	0	0	0	0	0	0	retired
QGLGPAS(0.001)T(0.001)T(0.001)S(0.003)PS(0.02)PGPRS(0.976)PK	S	ENSP00000471058	xyz007	\N	ENSP00000471058_reference	883	0	0	0	0	0	0	0	0	0	0	0	0	0	0	0	retired
RFIQELSGS(0.002)S(0.998)PK	S	ENSP00000204517	Q01664	TFAP4 BHLHC41	ENSP00000204517_reference	124	0.07077	-0.2783	-0.16383	-0.12379	0.41177	-0.02525	-0.18171	-0.11668	-0.10788	0.35564	-0.09365	0	0	0	0	Transcription factor AP-4 (Activating enhancer-binding protein 4) (Class C basic helix-loop-helix protein 41) (bHLHc41)
DVLQAAAAEHQDQGQEVNGEVRS(1)R	S	ENSP00000409303	Q08378	GOLGA3	ENSP00000409303_reference	385	0	0	0	0	0	0	0	0.22253	0	0	0	0	0	0	0	Golgin subfamily A member 3 (Golgi complex-associated protein of 170 kDa) (GCP170) (Golgin-160)
QDS(0.998)LS(0.001)SEVDTLK	S	ENSP00000409303	Q08378	GOLGA3	ENSP00000409303_reference	465	0	0	0	0	0	0	0	-0.05919	0	0	0	0	-0.31437	0	0	Golgin subfamily A member 3 (Golgi complex-associated protein of 170 kDa) (GCP170) (Golgin-160)
RLDS(1)ELK	S	ENSP00000409303	Q08378	GOLGA3	ENSP00000409303_reference	878	-0.11433	-0.2983	-0.14071	-0.18445	0.17553	-0.0153	-0.17229	0.09171	-0.03196	0.81231	0	-0.16618	-0.35076	-0.25847	0.26426	Golgin subfamily A member 3 (Golgi complex-associated protein of 170 kDa) (GCP170) (Golgin-160)
FS(1)PVLGR	S	ENSP00000209873	Q9NRG9	AAAS ADRACALA GL003	ENSP00000209873_reference	495	-0.50212	-0.2256	-0.10519	-0.27764	0.16859	-0.84856	-0.05897	-0.06059	-0.32271	0.35362	-0.08082	-0.08824	-0.15382	-0.10763	0.38375	Aladin (Adracalin)
S(0.987)NFS(0.013)NSADDIK	S	ENSP00000449207	P45973	CBX5 HP1A	ENSP00000449207_reference	92	0	0	0	0	0	0	0	0.84003	0	0	0	0	0	0	0	Chromobox protein homolog 5 (Antigen p25) (Heterochromatin protein 1 homolog alpha) (HP1 alpha)
ALGS(0.85)PT(0.15)K	S	ENSP00000210444	Q9NR45	NANS SAS	ENSP00000210444:map.9/100823135/C:p.E68D:n.G100823135C:c.gaG/gaC	275	0.27163	0	0	0	0	0	0	-0.08612	0	0	0	0	0	0	0	Sialic acid synthase (N-acetylneuraminate synthase) (EC 2.5.1.56) (N-acetylneuraminate-9-phosphate synthase) (EC 2.5.1.57) (N-acetylneuraminic acid phosphate synthase) (N-acetylneuraminic acid synthase)
APPQTHLPSGASSGTGSAS(0.001)AT(0.002)HGGGS(0.989)PPGT(0.008)R	S	ENSP00000416540	xyz008	\N	ENSP00000416540_reference	113	0.11249	-0.0303	0.0759	0.0527	0.59556	-0.00266	0.12247	0.01061	0.04347	0.68231	0.02242	0.03983	0	0.03113	0.85344	retired
AS(0.999)PEPQRENAS(0.959)PAPGT(0.03)T(0.012)AEEAMSR	S	ENSP00000416540	xyz008	\N	ENSP00000416540_reference	958	0	-0.48312	0	0	0	-0.35925	-0.9098	0	-0.63453	0.17408	0	-0.35927	0	0	0	retired
ASPEPQRENAS(1)PAPGTTAEEAMSR	S	ENSP00000416540	xyz008	\N	ENSP00000416540_reference	967	-0.18652	0	0	0	0	-0.35849	-0.27669	-0.37771	-0.33763	0.08642	0	-0.64199	0	0	0	retired
LQEDPNYS(1)PQRFPNAQR	S	ENSP00000416540	xyz008	\N	ENSP00000416540_reference	1111	-0.23562	-0.57473	0	-0.40518	0.16998	-0.30335	-0.21974	0.99713	0.15801	0.75731	-0.07678	0	-0.22864	-0.15271	0.42712	retired
GWLRDPS(0.005)AS(0.995)PGDAGEQAIR	S	ENSP00000361841	P18206	VCL	ENSP00000361841_reference	290	-0.82761	0.09619	-0.69886	-0.47676	0.23262	-0.40133	-0.44028	-0.77327	-0.53829	0.09077	0	-0.11583	0	0	0	Vinculin (Metavinculin) (MV)
S(1)LLDASEEAIKK	S	ENSP00000361841	P18206	VCL	ENSP00000361841_reference	721	0.33355	0	0	0	0	0	0	-0.23887	0	0	0	0	0	0	0	Vinculin (Metavinculin) (MV)
ADEAALALQPGGS(0.99)PS(0.01)AAGADREAAS(0.72)S(0.28)PAGEPLR	S	ENSP00000212015	Q96EB6	SIRT1 SIR2L1	ENSP00000212015_reference	14	-0.1691	0	0	0	0	0	0	0	0	0	0	0	0	0	0	NAD-dependent protein deacetylase sirtuin-1 (hSIRT1) (EC 3.5.1.-) (Regulatory protein SIR2 homolog 1) (SIR2-like protein 1) (hSIR2) [Cleaved into: SirtT1 75 kDa fragment (75SirT1)]
S(1)PGEPGGAAPER	S	ENSP00000212015	Q96EB6	SIRT1 SIR2L1	ENSP00000212015_reference	47	0	0	0	0	0	0	0	0	0	0	0	0	0	0	0	NAD-dependent protein deacetylase sirtuin-1 (hSIRT1) (EC 3.5.1.-) (Regulatory protein SIR2 homolog 1) (SIR2-like protein 1) (hSIR2) [Cleaved into: SirtT1 75 kDa fragment (75SirT1)]
EKQS(1)DDEVYAPGLDIESSLK	S	ENSP00000215793	Q15459	SF3A1 SAP114	ENSP00000215793_reference	451	0.06615	0.01283	0.08714	0.05537	0.54202	0.09932	-0.00761	0.04752	0.04641	0.64879	0.26086	0	0.06827	0.16457	0.41991	Splicing factor 3A subunit 1 (SF3a120) (Spliceosome-associated protein 114) (SAP 114)
FGES(0.015)EEVEMEVES(0.985)DEEDDKQEK	S	ENSP00000215793	Q15459	SF3A1 SAP114	ENSP00000215793_reference	329	0	0	0	0	0	0	0	0	0	0	0	0	0	0	0	Splicing factor 3A subunit 1 (SF3a120) (Spliceosome-associated protein 114) (SAP 114)
APS(1)AS(1)PLALHASR	S	ENSP00000215957	Q8N3F8	MICALL1 KIAA1668 MIRAB13	ENSP00000215957_reference	484	0	-0.37889	-0.3028	-0.34085	0.11856	0.39527	0.188	0.2155	0.26626	0.13117	-0.04234	0.22788	0.47983	0.22179	0.33404	MICAL-like protein 1 (Molecule interacting with Rab13) (MIRab13)
APS(1)AS(1)PLALHASR	S	ENSP00000215957	Q8N3F8	MICALL1 KIAA1668 MIRAB13	ENSP00000215957_reference	486	0	-0.78458	-0.97596	-0.88027	0.05457	0.39527	-0.00761	0.1608	0.18282	0.31973	-0.04234	0.17762	0.22994	0.12174	0.43236	MICAL-like protein 1 (Molecule interacting with Rab13) (MIRab13)
ENPFNRKPS(1)PAAS(1)PATK	S	ENSP00000215957	Q8N3F8	MICALL1 KIAA1668 MIRAB13	ENSP00000215957_reference	640	-0.17991	-0.83712	-0.41215	-0.47639	0.12986	-0.00321	5.42291	0.01949	1.81306	0.41273	0.49207	0.562	0.50433	0.51947	0.05005	MICAL-like protein 1 (Molecule interacting with Rab13) (MIRab13)
ENPFNRKPS(1)PAAS(1)PATK	S	ENSP00000215957	Q8N3F8	MICALL1 KIAA1668 MIRAB13	ENSP00000215957_reference	644	-0.01978	-0.83712	-1.08684	-0.64791	0.17046	0.90339	0.37474	0.23232	0.50348	0.1533	0.49207	0.562	0.50433	0.51947	0.05005	MICAL-like protein 1 (Molecule interacting with Rab13) (MIRab13)
SLHPWYGIT(0.991)PT(0.024)S(0.118)S(0.86)PKT(0.008)K	S	ENSP00000215957	Q8N3F8	MICALL1 KIAA1668 MIRAB13	ENSP00000215957_reference	471	0	-0.62027	0	0	0	0	0	0	0	0	0	0	0	0	0	MICAL-like protein 1 (Molecule interacting with Rab13) (MIRab13)
VEQMPQAS(1)PGLAPR	S	ENSP00000215957	Q8N3F8	MICALL1 KIAA1668 MIRAB13	ENSP00000215957_reference	578	0.28162	-0.33159	-0.27258	-0.10752	0.64547	2.33374	0.12044	0.15763	0.8706	0.35106	0.20995	0	0	0	0	MICAL-like protein 1 (Molecule interacting with Rab13) (MIRab13)
LHGGFDS(1)DCS(1)EDGEALNGEPELDLTSK	S	ENSP00000216044	O00178	GTPBP1	ENSP00000216044_reference	44	0	0	0.61487	0	0	0	0	0	0	0	0	0	0	0	0	GTP-binding protein 1 (G-protein 1) (GP-1) (GP1)
LHGGFDS(1)DCS(1)EDGEALNGEPELDLTSK	S	ENSP00000216044	O00178	GTPBP1	ENSP00000216044_reference	47	0	0	0.61487	0	0	0	0	0	0	0	0	0	0	0	0	GTP-binding protein 1 (G-protein 1) (GP-1) (GP1)
LLQTT(0.002)NNS(0.997)PMNSKPQQIK	S	ENSP00000216044	O00178	GTPBP1	ENSP00000216044_reference	580	-0.1379	-0.05047	0	-0.09419	0.50113	0.19576	-0.07914	0.0056	0.04074	0.76658	0	0	0	0	0	GTP-binding protein 1 (G-protein 1) (GP-1) (GP1)
S(0.413)RS(0.542)AMDS(0.043)PVPAS(0.002)MFAPEPS(0.82)S(0.18)PGAAR	S	ENSP00000216044	O00178	GTPBP1	ENSP00000216044_reference	24	-0.01358	0	0	0	0	0	0	0	0	0	0	0	0	0	0	GTP-binding protein 1 (G-protein 1) (GP-1) (GP1)
S(0.346)AMDS(0.634)PVPAS(0.02)MFAPEPS(0.126)S(0.874)PGAAR	S	ENSP00000216044	O00178	GTPBP1	ENSP00000216044_reference	25	0	0	0	0	0	0	0	0	0	0	0	0	0.32233	0	0	GTP-binding protein 1 (G-protein 1) (GP-1) (GP1)
GT(0.001)GGS(0.971)ES(0.343)S(0.343)RAS(0.343)GLVGRK	S	ENSP00000385740	Q9UH99	SUN2 FRIGG KIAA0668 RAB5IP UNC84B	ENSP00000385740_reference	110	-0.1613	0.02666	0	-0.06732	0.66339	0	-0.0153	0	0	0	0	0	0	0	0	SUN domain-containing protein 2 (Protein unc-84 homolog B) (Rab5-interacting protein) (Rab5IP) (Sad1/unc-84 protein-like 2)
RGT(0.991)GGS(0.869)ES(0.145)S(0.162)RAS(0.833)GLVGR	S	ENSP00000385740	Q9UH99	SUN2 FRIGG KIAA0668 RAB5IP UNC84B	ENSP00000385740_reference	116	-0.3703	0	0	0	0	0	0	0	0	0	0	0	0	0	0	SUN domain-containing protein 2 (Protein unc-84 homolog B) (Rab5-interacting protein) (Rab5IP) (Sad1/unc-84 protein-like 2)
LT(0.093)RY(0.003)S(0.9)QGDDDGS(0.003)S(0.001)SSGGSSVAGSQSTLFK	S	ENSP00000385740	Q9UH99	SUN2 FRIGG KIAA0668 RAB5IP UNC84B	ENSP00000385740_reference	12	0	0	-0.81183	0	0	0	-1.52094	-0.52627	-1.02361	0.18035	0	-1.35266	0	0	0	SUN domain-containing protein 2 (Protein unc-84 homolog B) (Rab5-interacting protein) (Rab5IP) (Sad1/unc-84 protein-like 2)
LT(0.249)RY(0.044)S(0.586)QGDDDGS(0.102)S(0.01)S(0.005)S(0.003)GGS(0.002)S(0.002)VAGS(0.042)QS(0.031)T(0.029)LFKDS(0.894)PLR	S	ENSP00000385740	Q9UH99	SUN2 FRIGG KIAA0668 RAB5IP UNC84B	ENSP00000385740_reference	38	0	0	0	0	0	-0.75098	0	-0.55453	-0.65276	0.0952	0	0	0	0	0	SUN domain-containing protein 2 (Protein unc-84 homolog B) (Rab5-interacting protein) (Rab5IP) (Sad1/unc-84 protein-like 2)
ASSVGVLS(1)PQKK	S	ENSP00000216106	Q9UGU5	HMGXB4 HMG2L1 HMGBCG	ENSP00000216106_reference	497	0	0	0	0	0	0	-0.17785	0	0	0	0	0	0	0	0	HMG domain-containing protein 4 (HMG box-containing protein 4) (High mobility group protein 2-like 1) (Protein HMGBCG)
KS(0.041)S(0.916)PQS(0.042)T(0.001)DTAMDLLK	S	ENSP00000216106	Q9UGU5	HMGXB4 HMG2L1 HMGBCG	ENSP00000216106_reference	102	0	0	0	0	0	0	0	0	0	0	0	0	0	0	0	HMG domain-containing protein 4 (HMG box-containing protein 4) (High mobility group protein 2-like 1) (Protein HMGBCG)
LILS(1)PKEK	S	ENSP00000216106	Q9UGU5	HMGXB4 HMG2L1 HMGBCG	ENSP00000216106_reference	197	0	0	0	0	0	0	-1.35174	0	0	0	0	0	0	0	0	HMG domain-containing protein 4 (HMG box-containing protein 4) (High mobility group protein 2-like 1) (Protein HMGBCG)
S(0.816)S(0.18)PGQT(0.004)PEEGAQALAEFAALHGPALR	S	ENSP00000216129	Q14166	TTLL12 KIAA0153	ENSP00000216129_reference	15	0	0	0	0	0	0	0	-0.1491	0	0	0	0	0	0	0	Tubulin--tyrosine ligase-like protein 12
S(1)LLQSEQQPSWTDDLPLCHLSGVGSASNR	S	ENSP00000216160	Q15750	TAB1 MAP3K7IP1	ENSP00000216160_reference	7	0.4404	0	0	0	0	0	0	0	0	0	0	-0.31622	0.14904	-0.08359	0.77124	TGF-beta-activated kinase 1 and MAP3K7-binding protein 1 (Mitogen-activated protein kinase kinase kinase 7-interacting protein 1) (TGF-beta-activated kinase 1-binding protein 1) (TAK1-binding protein 1)
KGAGDGS(1)DEEVDGKADGAEAK	S	ENSP00000216181	P35579	MYH9	ENSP00000216181_reference	1943	-0.09232	-0.07262	-0.0543	-0.07308	0.42534	-0.146	-0.07843	-0.06539	-0.09661	0.36069	-0.06398	-0.07898	-0.13171	-0.09156	0.43604	Myosin-9 (Cellular myosin heavy chain, type A) (Myosin heavy chain 9) (Myosin heavy chain, non-muscle IIa) (Non-muscle myosin heavy chain A) (NMMHC-A) (Non-muscle myosin heavy chain IIa) (NMMHC II-a) (NMMHC-IIA)
DS(0.001)S(0.999)VEVR	S	ENSP00000438705	xyz009	\N	ENSP00000438705_reference	112	-0.12896	0	-0.12973	-0.12935	0.36228	-0.05708	0	-0.19982	-0.12845	0.44005	0	0	-0.14954	0	0	retired
AAGGDHGS(1)PDSYRSPLASR	S	ENSP00000216194	P30566	ADSL AMPS	ENSP00000216194_reference	9	-0.31827	-0.19755	-0.22258	-0.24613	0.09379	-0.18051	-0.28955	-0.19543	-0.22183	0.13387	-0.25114	-0.19791	-0.26205	-0.23703	0.1422	Adenylosuccinate lyase (ASL) (EC 4.3.2.2) (Adenylosuccinase) (ASase)
KVEEDLKADEPS(1)S(1)EES(1)DLEIDK	S	ENSP00000216218	P50502	ST13 AAG2 FAM10A1 HIP SNC6	ENSP00000216218_reference	75	1.37464	-0.1353	-0.16254	0.35893	0.53656	-0.18603	-0.2067	0.25822	-0.04484	0.82774	0	-0.29693	0	0	0	Hsc70-interacting protein (Hip) (Aging-associated protein 2) (Progesterone receptor-associated p48 protein) (Protein FAM10A1) (Putative tumor suppressor ST13) (Renal carcinoma antigen NY-REN-33) (Suppression of tumorigenicity 13 protein)
KVEEDLKADEPS(1)S(1)EES(1)DLEIDK	S	ENSP00000216218	P50502	ST13 AAG2 FAM10A1 HIP SNC6	ENSP00000216218_reference	76	1.37464	-0.1353	-0.0776	0.38725	0.49781	-0.21924	-0.2067	0.25822	-0.05591	0.79323	-0.30171	-0.0275	0	-0.16461	0.45964	Hsc70-interacting protein (Hip) (Aging-associated protein 2) (Progesterone receptor-associated p48 protein) (Protein FAM10A1) (Putative tumor suppressor ST13) (Renal carcinoma antigen NY-REN-33) (Suppression of tumorigenicity 13 protein)
KVEEDLKADEPS(1)S(1)EES(1)DLEIDK	S	ENSP00000216218	P50502	ST13 AAG2 FAM10A1 HIP SNC6	ENSP00000216218_reference	79	1.37464	-0.1353	-0.0776	0.38725	0.49781	-0.21924	-0.2067	0.25822	-0.05591	0.79323	-0.30171	-0.0275	0	-0.16461	0.45964	Hsc70-interacting protein (Hip) (Aging-associated protein 2) (Progesterone receptor-associated p48 protein) (Protein FAM10A1) (Putative tumor suppressor ST13) (Renal carcinoma antigen NY-REN-33) (Suppression of tumorigenicity 13 protein)
EVS(1)DDEAEEKEDKEEEK	S	ENSP00000216281	P07900	HSP90AA1 HSP90A HSPC1 HSPCA	ENSP00000216281_reference	231	-0.1921	0.17742	0.0994	0.02824	0.85918	-0.03645	0.17263	0.02479	0.05366	0.65509	-0.04591	0.10817	0.10432	0.05553	0.66017	Heat shock protein HSP 90-alpha (Heat shock 86 kDa) (HSP 86) (HSP86) (Lipopolysaccharide-associated protein 2) (LAP-2) (LPS-associated protein 2) (Renal carcinoma antigen NY-REN-38)
ESEDKPEIEDVGS(1)DEEEEKK	S	ENSP00000216281	P07900	HSP90AA1 HSP90A HSPC1 HSPCA	ENSP00000216281_reference	263	-0.15011	-0.18855	-0.19106	-0.17657	0.13552	-0.15714	-0.18406	-0.16592	-0.16904	0.17725	-0.11283	-0.1851	-0.27073	-0.18955	0.21489	Heat shock protein HSP 90-alpha (Heat shock 86 kDa) (HSP 86) (HSP86) (Lipopolysaccharide-associated protein 2) (LAP-2) (LPS-associated protein 2) (Renal carcinoma antigen NY-REN-38)
HLEINPDHS(0.994)IIET(0.006)LR	S	ENSP00000216281	P07900	HSP90AA1 HSP90A HSPC1 HSPCA	ENSP00000216281_reference	641	-0.06019	0	-0.07774	-0.06897	0.59405	0	0	-0.59014	0	0	0	0	0	0	0	Heat shock protein HSP 90-alpha (Heat shock 86 kDa) (HSP 86) (HSP86) (Lipopolysaccharide-associated protein 2) (LAP-2) (LPS-associated protein 2) (Renal carcinoma antigen NY-REN-38)
S(0.888)LT(0.112)NDWEDHLAVK	S	ENSP00000360709	P08238	HSP90AB1 HSP90B HSPC2 HSPCB	ENSP00000360709_reference	307	0.32833	0	0.05948	0.19391	0.34194	-0.45265	0	-0.2006	-0.32663	0.20849	0	0	0	0	0	Heat shock protein HSP 90-beta (HSP 90) (Heat shock 84 kDa) (HSP 84) (HSP84)
ES(1)LKEEDESDDDNM	S	ENSP00000390491	P25788	PSMA3 HC8 PSC8	ENSP00000390491_reference	236	0	0	0.09194	0	0	0	0	0	0	0	0	0.20413	0	0	0	Proteasome subunit alpha type-3 (EC 3.4.25.1) (Macropain subunit C8) (Multicatalytic endopeptidase complex subunit C8) (Proteasome component C8)
ESLKEEDES(1)DDDNM	S	ENSP00000390491	P25788	PSMA3 HC8 PSC8	ENSP00000390491_reference	243	0.18038	0.12136	0.07281	0.12485	0.25299	0.10131	0.10313	0.12886	0.1111	0.29768	0.10762	0.11817	-0.09146	0.04478	0.74421	Proteasome subunit alpha type-3 (EC 3.4.25.1) (Macropain subunit C8) (Multicatalytic endopeptidase complex subunit C8) (Proteasome component C8)
EAEEES(1)S(1)GGEEEDEDENIEVVYSK	S	ENSP00000453743	P55010	EIF5	ENSP00000453743_reference	389	0	0	-0.10375	0	0	0	0	-0.05402	0	0	0	0.0202	0.28517	0.15269	0.48324	Eukaryotic translation initiation factor 5 (eIF-5)
EAEEES(1)S(1)GGEEEDEDENIEVVYSK	S	ENSP00000453743	P55010	EIF5	ENSP00000453743_reference	390	0	0	-0.10375	0	0	0	0	-0.05402	0	0	0	0.0202	0.28517	0.15269	0.48324	Eukaryotic translation initiation factor 5 (eIF-5)
S(0.037)VS(0.963)DQFYR	S	ENSP00000453743	P55010	EIF5	ENSP00000453743_reference	10	0	0	0	0	0	0	0	-0.25075	0	0	0	0	0	0	0	Eukaryotic translation initiation factor 5 (eIF-5)
VET(0.008)VKS(0.992)DNKDDDIDIDAI	S	ENSP00000453743	P55010	EIF5	ENSP00000453743_reference	419	0.15565	-0.18009	0	-0.01222	0.95264	0	0	0	0	0	0	0	0	0	0	Eukaryotic translation initiation factor 5 (eIF-5)
QMNMS(1)PPPGNAGPVIMSIEEK	S	ENSP00000380446	Q86U42	PABPN1 PAB2 PABP2	ENSP00000380446_reference	150	0.13829	0	0	0	0	0.10726	-0.04152	0.0342	0.03331	0.76084	-0.11749	-0.03432	0.21744	0.02188	0.90119	Polyadenylate-binding protein 2 (PABP-2) (Poly(A)-binding protein 2) (Nuclear poly(A)-binding protein 1) (Poly(A)-binding protein II) (PABII) (Polyadenylate-binding nuclear protein 1)
EIAIVHS(1)DAEKEQEEEEQKQEMEVK	S	ENSP00000216832	Q9H307	PNN DRS MEMA	ENSP00000216832:map.14/39650234/T:p.T441S:n.A39650234T:c.Acc/Tcc	347	0	-0.07494	-0.46101	-0.26798	0.30742	-0.30207	0	-0.26505	-0.28356	0.1778	-0.38178	0.01011	0	-0.18584	0.48234	Pinin (140 kDa nuclear and cell adhesion-related phosphoprotein) (Desmosome-associated protein) (Domain-rich serine protein) (DRS protein) (DRSP) (Melanoma metastasis clone A protein) (Nuclear protein SDK3) (SR-like protein)
RES(1)RQES(1)DPEDDDVK	S	ENSP00000216832	Q9H307	PNN DRS MEMA	ENSP00000216832:map.14/39650234/T:p.T441S:n.A39650234T:c.Acc/Tcc	96	0.01515	0	0	0	0	0	0	-0.05684	0	0	0	0	0	0	0	Pinin (140 kDa nuclear and cell adhesion-related phosphoprotein) (Desmosome-associated protein) (Domain-rich serine protein) (DRS protein) (DRSP) (Melanoma metastasis clone A protein) (Nuclear protein SDK3) (SR-like protein)
RES(1)RQES(1)DPEDDDVK	S	ENSP00000216832	Q9H307	PNN DRS MEMA	ENSP00000216832:map.14/39650234/T:p.T441S:n.A39650234T:c.Acc/Tcc	100	-0.20756	-0.11404	-0.18952	-0.17037	0.15673	-0.29933	0.06324	-0.18046	-0.13885	0.39898	-0.36018	-0.00649	-0.00253	-0.12307	0.50025	Pinin (140 kDa nuclear and cell adhesion-related phosphoprotein) (Desmosome-associated protein) (Domain-rich serine protein) (DRS protein) (DRSP) (Melanoma metastasis clone A protein) (Nuclear protein SDK3) (SR-like protein)
RGFS(0.999)DS(0.001)GGGPPAK	S	ENSP00000216832	Q9H307	PNN DRS MEMA	ENSP00000216832:map.14/39650234/T:p.T441S:n.A39650234T:c.Acc/Tcc	66	-1.00436	0	-0.15642	-0.58039	0.26555	-1.11563	-1.17873	0.2912	-0.66772	0.29661	0	0	-0.44752	0	0	Pinin (140 kDa nuclear and cell adhesion-related phosphoprotein) (Desmosome-associated protein) (Domain-rich serine protein) (DRS protein) (DRSP) (Melanoma metastasis clone A protein) (Nuclear protein SDK3) (SR-like protein)
QQDS(1)QPEEVMDVLEMVENVK	S	ENSP00000216832	Q9H307	PNN DRS MEMA	ENSP00000216832:map.14/39650234/T:p.T441S:n.A39650234T:c.Acc/Tcc	381	0.13828	0.1299	-0.10645	0.05391	0.66278	0.10358	0.08458	0.23271	0.14029	0.26542	0.03994	0.04683	0.34245	0.14307	0.40599	Pinin (140 kDa nuclear and cell adhesion-related phosphoprotein) (Desmosome-associated protein) (Domain-rich serine protein) (DRS protein) (DRSP) (Melanoma metastasis clone A protein) (Nuclear protein SDK3) (SR-like protein)
S(0.894)IS(0.105)ES(0.001)SR	S	ENSP00000216832	Q9H307	PNN DRS MEMA	ENSP00000216832:map.14/39650234/T:p.T441S:n.A39650234T:c.Acc/Tcc	690	0	0	0	0	0	0	0	-1.40702	0	0	0	0	0	0	0	Pinin (140 kDa nuclear and cell adhesion-related phosphoprotein) (Desmosome-associated protein) (Domain-rich serine protein) (DRS protein) (DRSP) (Melanoma metastasis clone A protein) (Nuclear protein SDK3) (SR-like protein)
SIS(0.984)ES(0.013)S(0.002)R	S	ENSP00000216832	Q9H307	PNN DRS MEMA	ENSP00000216832:map.14/39650234/T:p.T441S:n.A39650234T:c.Acc/Tcc	692	-0.61507	0	0	0	0	0	0	-0.8045	0	0	0	0	0	0	0	Pinin (140 kDa nuclear and cell adhesion-related phosphoprotein) (Desmosome-associated protein) (Domain-rich serine protein) (DRS protein) (DRSP) (Melanoma metastasis clone A protein) (Nuclear protein SDK3) (SR-like protein)
SLS(1)PGKENVSALDMEK	S	ENSP00000216832	Q9H307	PNN DRS MEMA	ENSP00000216832:map.14/39650234/T:p.T441S:n.A39650234T:c.Acc/Tcc	443	-0.13179	-0.08608	-0.1556	-0.12449	0.24117	-0.12995	0.01174	-0.13952	-0.08591	0.44799	-0.32612	-0.05046	-0.05393	-0.1435	0.38785	Pinin (140 kDa nuclear and cell adhesion-related phosphoprotein) (Desmosome-associated protein) (Domain-rich serine protein) (DRS protein) (DRSP) (Melanoma metastasis clone A protein) (Nuclear protein SDK3) (SR-like protein)
S(0.039)LS(0.962)PGKENVS(1)ALDMEK	S	ENSP00000216832	Q9H307	PNN DRS MEMA	ENSP00000216832:map.14/39650234/T:p.T441S:n.A39650234T:c.Acc/Tcc	450	0	0	0	0	0	0	0	0.82614	0	0	0	0	0	0	0	Pinin (140 kDa nuclear and cell adhesion-related phosphoprotein) (Desmosome-associated protein) (Domain-rich serine protein) (DRS protein) (DRSP) (Melanoma metastasis clone A protein) (Nuclear protein SDK3) (SR-like protein)
AKPLT(0.012)DS(0.988)EKR	S	ENSP00000216962	P11216	PYGB	ENSP00000216962:map.20/25259006/T:p.A303S:n.G25259006T:c.Gcc/Tcc	8	0	-0.27298	0.23726	-0.01786	0.94915	0	-0.33933	0.18413	-0.0776	0.79876	0	0	0.5213	0	0	Glycogen phosphorylase, brain form (EC 2.4.1.1)
GLLS(0.003)DS(0.995)MT(0.003)DVPVDTGVAAR	S	ENSP00000343547	O43399	TPD52L2	ENSP00000343547_reference	21	0.02796	0	0	0	0	-0.26708	-0.3363	0.1493	-0.15136	0.46115	-0.4652	0	0	0	0	Tumor protein D54 (hD54) (Tumor protein D52-like 2)
MDSAGQDINLNS(1)PNK	S	ENSP00000343547	O43399	TPD52L2	ENSP00000343547_reference	12	0.14154	-0.03016	0.24948	0.12029	0.36739	0.31241	-0.16454	0.27835	0.14207	0.49015	0.3656	0	0.12931	0.24746	0.29753	Tumor protein D54 (hD54) (Tumor protein D52-like 2)
S(1)FEDRVGTIK	S	ENSP00000343547	O43399	TPD52L2	ENSP00000343547_reference	166	-0.00755	0.07508	-0.79028	-0.24092	0.46942	-1.11485	-0.33439	-0.30127	-0.5835	0.17561	-0.8997	0.15416	0.18873	-0.1856	0.66931	Tumor protein D54 (hD54) (Tumor protein D52-like 2)
S(1)WHDVQVSSAYVK	S	ENSP00000343547	O43399	TPD52L2	ENSP00000343547_reference	96	0	0	0.14029	0	0	0.11674	0	0.1891	0.15292	0.35106	0	0	0	0	0	Tumor protein D54 (hD54) (Tumor protein D52-like 2)
VAS(1)RYFK	S	ENSP00000262506	P19784	CSNK2A2 CK2A2	ENSP00000262506_reference	195	0.23464	0	0	0	0	0.25858	0.13055	0	0.19457	0.29251	0.87992	0.28335	-0.04805	0.37174	0.32207	Casein kinase II subunit alpha' (CK II alpha') (EC 2.7.11.1)
DKNNKEPIIEDILNLESSPTAS(0.001)GS(0.019)S(0.051)VS(0.914)PGLYS(0.014)K	S	ENSP00000217289	Q9BQL6	FERMT1 C20orf42 KIND1 URP1	ENSP00000217289_reference	179	-0.40429	0	-1.05862	-0.73146	0.1471	-0.72676	0	-0.57349	-0.65013	0.09222	0	0	0	0	0	Fermitin family homolog 1 (Kindlerin) (Kindlin syndrome protein) (Kindlin-1) (Unc-112-related protein 1)
IKQHLENDPGS(0.968)NEDT(0.032)DIPK	S	ENSP00000464918	O43396	TXNL1 TRP32 TXL TXNL	ENSP00000464918_reference	113	0	0	0	0	0	-0.10743	0.1049	0	-0.00127	0.99536	0	0	0	0	0	Thioredoxin-like protein 1 (32 kDa thioredoxin-related protein)
AT(1)S(1)NVFAMFDQSQIQEFK	S	ENSP00000464464	O14950	MYL12B MRLC2 MYLC2B	ENSP00000464464_reference	20	0.37818	0.44222	0.46048	0.42696	0.04701	0.57749	0.87023	0.54263	0.66345	0.06816	0	1.36176	-0.01648	0.67264	0.39076	Myosin regulatory light chain 12B (MLC-2A) (MLC-2) (Myosin regulatory light chain 2-B, smooth muscle isoform) (Myosin regulatory light chain 20 kDa) (MLC20) (Myosin regulatory light chain MRLC2) (SHUJUN-1)
LLKEGEEPTVYS(1)DEEEPKDESAR	S	ENSP00000217971	O00264	PGRMC1 HPR6.6 PGRMC	ENSP00000217971_reference	181	-0.03398	-0.11669	-0.13093	-0.09387	0.349	-0.0957	-0.12381	-0.10819	-0.10923	0.30428	-0.19707	-0.25849	-0.2809	-0.24549	0.13846	Membrane-associated progesterone receptor component 1 (mPR)
IVRGDQPAASGDS(1)DDDEPPPLPR	S	ENSP00000217971	O00264	PGRMC1 HPR6.6 PGRMC	ENSP00000217971_reference	57	-0.1661	-0.35362	-0.2354	-0.25171	0.10593	-0.15737	-0.35781	-0.14239	-0.21919	0.17948	-0.48788	-0.35511	-0.27895	-0.37398	0.09997	Membrane-associated progesterone receptor component 1 (mPR)
AYS(1)NS(1)IVR	S	ENSP00000472285	Q9H1Z4	WDR13	ENSP00000472285_reference	79	0.5236	0	0	0	0	0	-0.14842	0	0	0	0	-0.00381	0.18377	0.08998	0.63147	WD repeat-containing protein 13
AYS(1)NS(1)IVR	S	ENSP00000472285	Q9H1Z4	WDR13	ENSP00000472285_reference	81	0.5236	0	0	0	0	0	-0.14842	0	0	0	0	-0.00381	0.18377	0.08998	0.63147	WD repeat-containing protein 13
S(0.055)VS(0.972)RGS(0.972)Y(0.001)QLQAQMNR	S	ENSP00000472285	Q9H1Z4	WDR13	ENSP00000472285_reference	113	1.30991	0	1.5024	1.40616	0.04156	0	0	-0.01721	0	0	0	0.28502	1.19121	0.73812	0.23649	WD repeat-containing protein 13
S(0.055)VS(0.972)RGS(0.972)Y(0.001)QLQAQMNR	S	ENSP00000472285	Q9H1Z4	WDR13	ENSP00000472285_reference	116	1.30991	0	1.5024	1.40616	0.04156	0	0	-0.01721	0	0	0	0.28502	1.19121	0.73812	0.23649	WD repeat-containing protein 13
YGPLS(1)EPGS(1)AR	S	ENSP00000472285	Q9H1Z4	WDR13	ENSP00000472285_reference	70	0	-0.12387	-0.0635	-0.09369	0.49412	-0.02607	-0.09759	-0.26619	-0.12995	0.34399	-0.26755	-0.06065	0.41561	0.02914	0.91687	WD repeat-containing protein 13
YGPLS(1)EPGS(1)AR	S	ENSP00000472285	Q9H1Z4	WDR13	ENSP00000472285_reference	74	0	-0.12387	-0.0635	-0.09369	0.49412	-0.02607	-0.09759	-0.26619	-0.12995	0.34399	-0.26755	-0.06065	0.41561	0.02914	0.91687	WD repeat-containing protein 13
NSLLAGGDDDT(0.004)MS(0.996)VIS(0.999)GIS(0.801)S(0.2)R	S	ENSP00000346555	xyz010	\N	ENSP00000346555_reference	989	-0.4243	0.01836	0	-0.20297	0.4396	-0.53414	0.38589	-0.21895	-0.1224	0.71545	0	0.12433	0	0	0	retired
NSLLAGGDDDT(0.004)MS(0.996)VIS(0.999)GIS(0.801)S(0.2)R	S	ENSP00000346555	xyz010	\N	ENSP00000346555_reference	992	-0.25694	-0.05709	0	-0.15702	0.37079	-0.32592	0.04329	-0.26701	-0.18321	0.31444	-0.27387	-0.02317	-0.07447	-0.12384	0.41234	retired
NSLLAGGDDDT(0.002)MS(0.007)VIS(0.984)GIS(0.802)S(0.205)R	S	ENSP00000346555	xyz010	\N	ENSP00000346555_reference	995	-0.3496	-0.05709	0	-0.20335	0.34049	-0.32592	0.04329	-0.26701	-0.18321	0.31444	-0.37731	-0.07972	-0.13372	-0.19692	0.2679	retired
DLDEEGS(1)EKELHENVLDK	S	ENSP00000442699	O43719	HTATSF1	ENSP00000442699_reference	579	0.18831	0.11191	0.19412	0.16478	0.16385	0.24302	0.13571	0.11978	0.16617	0.20423	-0.24557	0.09388	0.25438	0.03423	0.87523	HIV Tat-specific factor 1 (Tat-SF1)
ELHENVLDKELEENDS(1)ENS(1)EFEDDGS(0.001)EK	S	ENSP00000442699	O43719	HTATSF1	ENSP00000442699_reference	597	0	0	0.19682	0	0	0	0	0	0	0	0	0	0	0	0	HIV Tat-specific factor 1 (Tat-SF1)
ELHENVLDKELEENDS(1)ENS(1)EFEDDGS(0.001)EK	S	ENSP00000442699	O43719	HTATSF1	ENSP00000442699_reference	600	0	0	0.19682	0	0	0	0	0	0	0	0	0	0	0	0	HIV Tat-specific factor 1 (Tat-SF1)
ESEEGNPVRGS(1)EEDS(1)PKK	S	ENSP00000442699	O43719	HTATSF1	ENSP00000442699_reference	494	0.09421	-0.23717	-0.06983	-0.07093	0.60632	-0.22811	-0.09982	-0.15483	-0.16092	0.21171	-0.4852	0	0	0	0	HIV Tat-specific factor 1 (Tat-SF1)
ESEEGNPVRGS(1)EEDS(1)PKK	S	ENSP00000442699	O43719	HTATSF1	ENSP00000442699_reference	498	-0.44993	-0.23717	-0.02364	-0.23691	0.22662	0.33062	-0.1582	-0.08806	0.02812	0.89671	-0.57272	-0.1393	0.52175	-0.06342	0.87937	HIV Tat-specific factor 1 (Tat-SF1)
LFDEEEDS(0.998)S(0.998)EKLFDDS(0.004)DER	S	ENSP00000442699	O43719	HTATSF1	ENSP00000442699_reference	713	-0.05351	0	0	0	0	0	0	0	0	0	0	0	0	0	0	HIV Tat-specific factor 1 (Tat-SF1)
LFDEEEDS(0.998)S(0.998)EKLFDDS(0.004)DER	S	ENSP00000442699	O43719	HTATSF1	ENSP00000442699_reference	714	-0.10025	0	0	0	0	0	0	0	0	0	0	0	0	0	0	HIV Tat-specific factor 1 (Tat-SF1)
LFEDDDS(1)NEK	S	ENSP00000442699	O43719	HTATSF1	ENSP00000442699_reference	702	0.14585	0	0	0	0	0	0	-0.03044	0	0	-0.32599	0	0	0	0	HIV Tat-specific factor 1 (Tat-SF1)
LFEES(1)DDKEDEDADGKEVEDADEK	S	ENSP00000442699	O43719	HTATSF1	ENSP00000442699_reference	676	-0.33108	0	0	0	0	-0.09999	0.10852	-0.07884	-0.02344	0.85448	0	0	0	0	0	HIV Tat-specific factor 1 (Tat-SF1)
VFDDES(1)DEKEDEEYADEK	S	ENSP00000442699	O43719	HTATSF1	ENSP00000442699_reference	642	0.28227	1.58805	0.02643	0.63225	0.30113	0.28614	0.5169	0.0473	0.28345	0.21399	-0.24455	0.09536	0.4451	0.09864	0.70408	HIV Tat-specific factor 1 (Tat-SF1)
VLDEEGS(1)EREFDEDS(1)DEKEEEEDTYEK	S	ENSP00000442699	O43719	HTATSF1	ENSP00000442699_reference	616	0	0	0	0	0	0	0	0	0	0	0	0	0	0	0	HIV Tat-specific factor 1 (Tat-SF1)
VLDEEGS(1)EREFDEDS(1)DEKEEEEDTYEK	S	ENSP00000442699	O43719	HTATSF1	ENSP00000442699_reference	624	0	0	0	0	0	0	0	0	0	0	0	0	0	0	0	HIV Tat-specific factor 1 (Tat-SF1)
ALLS(0.965)LRS(0.035)PK	S	ENSP00000379526	Q9UNF1	MAGED2 BCG1	ENSP00000379526_reference	244	0.13622	0	0	0	0	0	0	0	0	0	0	0	0	0	0	Melanoma-associated antigen D2 (11B6) (Breast cancer-associated gene 1 protein) (BCG-1) (Hepatocellular carcinoma-associated protein JCL-1) (MAGE-D2 antigen)
ALLSLRS(1)PK	S	ENSP00000379526	Q9UNF1	MAGED2 BCG1	ENSP00000379526_reference	247	0.0474	0.08401	0.15814	0.09652	0.34229	-0.07576	0.03953	0.04964	0.00447	0.96716	0.07661	0.11111	-0.08568	0.03401	0.80173	Melanoma-associated antigen D2 (11B6) (Breast cancer-associated gene 1 protein) (BCG-1) (Hepatocellular carcinoma-associated protein JCL-1) (MAGE-D2 antigen)
VKHLDGEEDGS(0.97)S(0.97)DQS(0.057)QAS(0.002)GT(0.001)TGGR	S	ENSP00000379526	Q9UNF1	MAGED2 BCG1	ENSP00000379526_reference	190	-0.1277	0	0.81611	0.34421	0.48365	-0.20065	0	-0.07914	-0.1399	0.39906	0	-0.24938	0	0	0	Melanoma-associated antigen D2 (11B6) (Breast cancer-associated gene 1 protein) (BCG-1) (Hepatocellular carcinoma-associated protein JCL-1) (MAGE-D2 antigen)
VKHLDGEEDGS(0.97)S(0.97)DQS(0.057)QAS(0.002)GT(0.001)TGGR	S	ENSP00000379526	Q9UNF1	MAGED2 BCG1	ENSP00000379526_reference	191	-0.1277	0.02616	0.81611	0.23819	0.49339	-0.44682	1.35001	-0.0357	0.28916	0.65562	0	-0.22472	0	0	0	Melanoma-associated antigen D2 (11B6) (Breast cancer-associated gene 1 protein) (BCG-1) (Hepatocellular carcinoma-associated protein JCL-1) (MAGE-D2 antigen)
HLDGEEDGS(0.501)S(0.501)DQS(0.988)QAS(0.009)GT(0.001)T(0.001)GGRR	S	ENSP00000379526	Q9UNF1	MAGED2 BCG1	ENSP00000379526_reference	194	0	0	0	0	0	-0.09721	0	-0.1186	-0.10791	0.46133	0	0	0	0	0	Melanoma-associated antigen D2 (11B6) (Breast cancer-associated gene 1 protein) (BCG-1) (Hepatocellular carcinoma-associated protein JCL-1) (MAGE-D2 antigen)
S(0.947)DT(0.105)S(0.926)ES(0.022)GAGLTR	S	ENSP00000379526	Q9UNF1	MAGED2 BCG1	ENSP00000379526_reference	2	0	0	0	0.09652	0.34229	0	0	0.04916	0.00447	0.96716	0	0	-0.24269	0.03401	0.80173	Melanoma-associated antigen D2 (11B6) (Breast cancer-associated gene 1 protein) (BCG-1) (Hepatocellular carcinoma-associated protein JCL-1) (MAGE-D2 antigen)
S(0.947)DT(0.106)S(0.941)ES(0.007)GAGLTR	S	ENSP00000379526	Q9UNF1	MAGED2 BCG1	ENSP00000379526_reference	5	0	0	0	0	0	0	0	0.04916	0	0	0	0	-0.24269	0	0	Melanoma-associated antigen D2 (11B6) (Breast cancer-associated gene 1 protein) (BCG-1) (Hepatocellular carcinoma-associated protein JCL-1) (MAGE-D2 antigen)
ASEKPVS(1)PK	S	ENSP00000397068	Q14155	ARHGEF7 COOL1 KIAA0142 P85SPR PAK3BP PIXB Nbla10314	ENSP00000397068_reference	71	0	0	0	0	0	0	0	0	0	0	-0.23649	0	0	0	0	Rho guanine nucleotide exchange factor 7 (Beta-Pix) (COOL-1) (PAK-interacting exchange factor beta) (p85)
EDLS(0.968)KS(0.032)PK	S	ENSP00000397068	Q14155	ARHGEF7 COOL1 KIAA0142 P85SPR PAK3BP PIXB Nbla10314	ENSP00000397068_reference	496	0	0	0	0	0	-0.12988	0	0	0	0	0	0	0	0	0	Rho guanine nucleotide exchange factor 7 (Beta-Pix) (COOL-1) (PAK-interacting exchange factor beta) (p85)
EDLS(0.01)KS(0.99)PK	S	ENSP00000397068	Q14155	ARHGEF7 COOL1 KIAA0142 P85SPR PAK3BP PIXB Nbla10314	ENSP00000397068_reference	498	-0.46488	-0.63102	-0.28592	-0.46061	0.06755	0	0	0	0	0	-0.08358	0	0	0	0	Rho guanine nucleotide exchange factor 7 (Beta-Pix) (COOL-1) (PAK-interacting exchange factor beta) (p85)
S(0.99)NGQT(0.01)VIEEK	S	ENSP00000397068	Q14155	ARHGEF7 COOL1 KIAA0142 P85SPR PAK3BP PIXB Nbla10314	ENSP00000397068_reference	579	-0.00283	0	0	0	0	0.17549	0	-0.32883	-0.07667	0.79563	0.01628	0	0	0	0	Rho guanine nucleotide exchange factor 7 (Beta-Pix) (COOL-1) (PAK-interacting exchange factor beta) (p85)
KES(1)APQVLLPEEEKIIVEETK	S	ENSP00000397068	Q14155	ARHGEF7 COOL1 KIAA0142 P85SPR PAK3BP PIXB Nbla10314	ENSP00000397068_reference	560	-0.88055	0.03496	0.62815	-0.07248	0.88934	-0.82815	-0.00026	0.03831	-0.26337	0.45412	-0.69199	-0.06814	0	-0.38007	0.34323	Rho guanine nucleotide exchange factor 7 (Beta-Pix) (COOL-1) (PAK-interacting exchange factor beta) (p85)
KPS(1)DEEFASRK	S	ENSP00000397068	Q14155	ARHGEF7 COOL1 KIAA0142 P85SPR PAK3BP PIXB Nbla10314	ENSP00000397068_reference	516	-0.50795	-0.68184	-0.31213	-0.50064	0.06515	-0.46474	-0.58836	-0.52309	-0.5254	0.06259	-0.44837	-0.6165	-0.59442	-0.5531	0.05298	Rho guanine nucleotide exchange factor 7 (Beta-Pix) (COOL-1) (PAK-interacting exchange factor beta) (p85)
KS(0.977)T(0.023)AALEEDAQILK	S	ENSP00000397068	Q14155	ARHGEF7 COOL1 KIAA0142 P85SPR PAK3BP PIXB Nbla10314	ENSP00000397068_reference	525	0	-1.84373	0	0	0	0	0.00219	0	0	0	0	0	0	0	0	Rho guanine nucleotide exchange factor 7 (Beta-Pix) (COOL-1) (PAK-interacting exchange factor beta) (p85)
MS(1)GFIYQGK	S	ENSP00000397068	Q14155	ARHGEF7 COOL1 KIAA0142 P85SPR PAK3BP PIXB Nbla10314	ENSP00000397068_reference	340	0.06168	-0.07617	0.11462	0.03338	0.76066	0.07866	0.14612	-0.06192	0.05429	0.64975	-0.00907	0.08325	0.08817	0.05412	0.643	Rho guanine nucleotide exchange factor 7 (Beta-Pix) (COOL-1) (PAK-interacting exchange factor beta) (p85)
SGTLKS(1)PPKGFDTTAINK	S	ENSP00000397068	Q14155	ARHGEF7 COOL1 KIAA0142 P85SPR PAK3BP PIXB Nbla10314	ENSP00000397068_reference	79	-0.1234	-0.24192	-0.03184	-0.13239	0.28776	-0.09362	-0.11613	-0.18845	-0.13273	0.25609	-0.07514	-0.10682	0	-0.09098	0.57944	Rho guanine nucleotide exchange factor 7 (Beta-Pix) (COOL-1) (PAK-interacting exchange factor beta) (p85)
S(0.003)S(0.003)S(0.993)LPASQNNLRH	S	ENSP00000457465	H3BU49	ARL2BP	ENSP00000457465_reference	113	-0.34944	0	0	0	0	0	0	0	0	0	0	0	0	0	0	ADP-ribosylation factor-like protein 2-binding protein
SSS(0.001)LPAS(0.999)QNNLRH	S	ENSP00000457465	H3BU49	ARL2BP	ENSP00000457465_reference	117	-0.61083	0	0	0	0	0	0	0	0	0	0	0	0	0	0	ADP-ribosylation factor-like protein 2-binding protein
DLIS(0.045)NS(0.955)PR	S	ENSP00000219252	P19387	POLR2C A-152E5.7	ENSP00000219252_reference	124	-0.53975	0	-0.09587	-0.31781	0.2855	-0.2011	0	0	0	0	0	0	-0.1071	0	0	DNA-directed RNA polymerase II subunit RPB3 (RNA polymerase II subunit 3) (RNA polymerase II subunit B3) (DNA-directed RNA polymerase II 33 kDa polypeptide) (RPB33) (DNA-directed RNA polymerase II subunit C) (RPB31)
KLLS(0.966)PS(0.034)NEK	S	ENSP00000219473	Q14694	USP10 KIAA0190	ENSP00000219473_reference	547	-1.45938	0	0	0	0	0	0.73567	0	0	0	0	1.12708	0	0	0	Ubiquitin carboxyl-terminal hydrolase 10 (EC 3.4.19.12) (Deubiquitinating enzyme 10) (Ubiquitin thioesterase 10) (Ubiquitin-specific-processing protease 10)
NHS(1)VNEEEQEEQGEGS(1)EDEWEQVGPR	S	ENSP00000219473	Q14694	USP10 KIAA0190	ENSP00000219473_reference	563	0	0	0	0	0	0	0	0	0	0	0	0	0	0	0	Ubiquitin carboxyl-terminal hydrolase 10 (EC 3.4.19.12) (Deubiquitinating enzyme 10) (Ubiquitin thioesterase 10) (Ubiquitin-specific-processing protease 10)
NHSVNEEEQEEQGEGS(1)EDEWEQVGPR	S	ENSP00000219473	Q14694	USP10 KIAA0190	ENSP00000219473_reference	576	0.12932	0.06644	0.02236	0.07271	0.45718	0.03062	0.0989	0	0.06476	0.65562	0.0664	0.04695	0.14572	0.08636	0.4674	Ubiquitin carboxyl-terminal hydrolase 10 (EC 3.4.19.12) (Deubiquitinating enzyme 10) (Ubiquitin thioesterase 10) (Ubiquitin-specific-processing protease 10)
S(0.003)S(0.003)S(0.916)S(0.077)PELQTLQDILGDPGDKADVGRLS(1)PEVK	S	ENSP00000344383	P49815	TSC2 TSC4	ENSP00000344383_reference	1388	-0.35483	-0.30459	-0.44947	-0.36963	0.06041	-0.14548	-0.52966	-0.04744	-0.24086	0.28211	-0.38475	-0.47652	-0.36461	-0.40863	0.07576	Tuberin (Tuberous sclerosis 2 protein)
S(0.997)PS(0.003)GLRPR	S	ENSP00000344383	P49815	TSC2 TSC4	ENSP00000344383_reference	1429	-0.83172	-0.51542	-0.72178	-0.68964	0.04597	0	-0.52751	-0.44064	-0.48408	0.1064	0	-0.85022	-0.91986	-0.88504	0.06123	Tuberin (Tuberous sclerosis 2 protein)
RLIS(1)S(1)VEDFTEFV	S	ENSP00000344383	P49815	TSC2 TSC4	ENSP00000344383_reference	1775	-2.79396	-1.88561	-1.51887	-2.06615	0.04679	-0.0613	-0.4353	-1.52326	-0.67329	0.26492	0	0	0	0	0	Tuberin (Tuberous sclerosis 2 protein)
RLIS(1)S(1)VEDFTEFV	S	ENSP00000344383	P49815	TSC2 TSC4	ENSP00000344383_reference	1776	-2.79396	-1.88561	-1.51887	-2.06615	0.04679	-0.0613	-0.4353	-1.52326	-0.67329	0.26492	0	0	0	0	0	Tuberin (Tuberous sclerosis 2 protein)
S(0.001)IS(0.999)VSEHVVR	S	ENSP00000344383	P49815	TSC2 TSC4	ENSP00000344383_reference	981	0.29894	0.05861	-0.50414	-0.04886	0.8662	0	0.15768	0.18345	0.17057	0.30681	0.40472	0.02326	0	0.21399	0.42712	Tuberin (Tuberous sclerosis 2 protein)
S(1)LHAEELVGR	S	ENSP00000344383	P49815	TSC2 TSC4	ENSP00000344383_reference	1323	0	0	0	0	0	0	0	0	0	0	0	0	0	0	0	Tuberin (Tuberous sclerosis 2 protein)
S(0.978)MS(0.022)GGHGLR	S	ENSP00000344383	P49815	TSC2 TSC4	ENSP00000344383_reference	1130	0	0	0	0	0	0	0	0	0	0	-0.54443	0	0	0	0	Tuberin (Tuberous sclerosis 2 protein)
SMS(1)GGHGLR	S	ENSP00000344383	P49815	TSC2 TSC4	ENSP00000344383_reference	1132	-0.2097	-0.18827	-0.08884	-0.16227	0.18022	0.07634	0.04089	0.26894	0.12872	0.34716	0.14171	-0.1199	-0.34889	-0.10903	0.58622	Tuberin (Tuberous sclerosis 2 protein)
S(0.001)S(0.001)S(0.981)S(0.017)PELQTLQDILGDPGDKADVGRLS(1)PEVK	S	ENSP00000344383	P49815	TSC2 TSC4	ENSP00000344383_reference	1364	0.14534	0.04522	0.29696	0.16251	0.24655	0.88404	-0.19641	0	0.34382	0.54618	0.16144	-0.32498	-0.11485	-0.0928	0.643	Tuberin (Tuberous sclerosis 2 protein)
STS(1)LNERPK	S	ENSP00000344383	P49815	TSC2 TSC4	ENSP00000344383_reference	939	-0.21439	-0.04002	-0.39242	-0.21561	0.21477	0	-0.12	0.01731	-0.05135	0.74538	-0.26701	-0.30957	-0.29255	-0.28971	0.10732	Tuberin (Tuberous sclerosis 2 protein)
LGAGGGS(1)PEKS(0.999)PS(0.001)AQELKEQGNR	S	ENSP00000219548	Q9UNE7	STUB1 CHIP PP1131	ENSP00000219548_reference	19	-0.10944	-0.29433	0.08199	-0.10726	0.48598	0.0821	-0.03808	0.12584	0.05662	0.61003	-0.26495	-0.00107	0.00094	-0.08836	0.56218	E3 ubiquitin-protein ligase CHIP (EC 6.3.2.-) (Antigen NY-CO-7) (CLL-associated antigen KW-8) (Carboxy terminus of Hsp70-interacting protein) (STIP1 homology and U box-containing protein 1)
LGAGGGS(1)PEKS(0.999)PS(0.001)AQELKEQGNR	S	ENSP00000219548	Q9UNE7	STUB1 CHIP PP1131	ENSP00000219548_reference	23	-0.02265	-0.29168	0.277	-0.01244	0.95224	0.04413	-0.14481	0.12221	0.00718	0.95918	0	-0.04568	0.02538	-0.01015	0.95649	E3 ubiquitin-protein ligase CHIP (EC 6.3.2.-) (Antigen NY-CO-7) (CLL-associated antigen KW-8) (Carboxy terminus of Hsp70-interacting protein) (STIP1 homology and U box-containing protein 1)
YSVLNNDDYFADVS(0.999)PLRAT(0.069)S(0.909)PS(0.023)K	S	ENSP00000219837	Q1ED39	KNOP1 C16orf88 FAM191A TSG118	ENSP00000219837_reference	48	0	0.05827	0	0	0	0	0	0	0	0	0.12965	-0.07672	0	0.02647	0.89795	Lysine-rich nucleolar protein 1 (Protein FAM191A) (Testis-specific gene 118 protein)
NLS(0.961)PS(0.032)FS(0.007)R	S	ENSP00000219837	Q1ED39	KNOP1 C16orf88 FAM191A TSG118	ENSP00000219837_reference	387	0	0	0	0	0	0	0	0.41696	0	0	0	0	0	0	0	Lysine-rich nucleolar protein 1 (Protein FAM191A) (Testis-specific gene 118 protein)
SPLAMS(0.013)HAS(0.044)GVKT(0.166)S(0.777)PDPR	S	ENSP00000219837	Q1ED39	KNOP1 C16orf88 FAM191A TSG118	ENSP00000219837_reference	132	0	0	0	0	0	0	0	-0.19227	0	0	0	0	0	0	0	Lysine-rich nucleolar protein 1 (Protein FAM191A) (Testis-specific gene 118 protein)
YSVLNNDDYFADVS(0.999)PLRAT(0.069)S(0.909)PS(0.023)K	S	ENSP00000219837	Q1ED39	KNOP1 C16orf88 FAM191A TSG118	ENSP00000219837_reference	42	0.16243	0.15655	0	0.15949	0.29502	0	0.06161	0	0	0	0.12965	-0.07672	0	0.02647	0.89795	Lysine-rich nucleolar protein 1 (Protein FAM191A) (Testis-specific gene 118 protein)
DKPVYDELFYTLS(1)PINGK	S	ENSP00000220325	Q9H223	EHD4 HCA10 HCA11 PAST4 FKSG7	ENSP00000220325_reference	459	0.33811	0.33393	0.49805	0.39003	0.06088	-0.19901	0.71974	0.42877	0.3165	0.36987	0.28782	0.18505	0	0.23644	0.26298	EH domain-containing protein 4 (Hepatocellular carcinoma-associated protein 10/11) (PAST homolog 4)
ERQAQAQES(1)EEEEESR	S	ENSP00000220496	Q9NVM6	DNAJC17	ENSP00000220496_reference	112	0	0	-0.03327	0	0	-0.10592	-0.13593	0.15628	-0.02852	0.85059	0.13323	-0.04134	-0.13195	-0.01335	0.93038	DnaJ homolog subfamily C member 17
QEEQRGS(1)PPLRAEGK	S	ENSP00000220822	Q8TB36	GDAP1	ENSP00000220822_reference	11	0.2139	0	0	0	0	-0.2106	-0.1086	0.72654	0.13578	0.71162	0	0	0	0	0	Ganglioside-induced differentiation-associated protein 1 (GDAP1)
LGHVVMGNNAVS(0.96)PY(0.04)QQVIEK	S	ENSP00000220849	P60228	EIF3E EIF3S6 INT6	ENSP00000220849_reference	399	0	0	0	0	0	0.17985	-0.31721	0.28398	0.04887	0.84271	0	0	0	0	0	Eukaryotic translation initiation factor 3 subunit E (eIF3e) (Eukaryotic translation initiation factor 3 subunit 6) (Viral integration site protein INT-6 homolog) (eIF-3 p48)
DLS(1)LEEIQKK	S	ENSP00000387858	P16949	STMN1 C1orf215 LAP18 OP18	ENSP00000387858_reference	46	0.0072	0.0418	0.13216	0.06039	0.5358	-0.04327	-0.16001	-0.03992	-0.08107	0.45104	0.04164	-0.09699	-0.20843	-0.08793	0.5333	Stathmin (Leukemia-associated phosphoprotein p18) (Metablastin) (Oncoprotein 18) (Op18) (Phosphoprotein p19) (pp19) (Prosolin) (Protein Pr22) (pp17)
GS(0.096)S(0.951)ERGS(0.953)PIEK	S	ENSP00000220888	Q9UHF7	TRPS1	ENSP00000220888_reference	1062	0	0	0	0	0	0	0	0	0	0	0	0	0	0	0	Zinc finger transcription factor Trps1 (Tricho-rhino-phalangeal syndrome type I protein) (Zinc finger protein GC79)
GS(0.096)S(0.951)ERGS(0.953)PIEK	S	ENSP00000220888	Q9UHF7	TRPS1	ENSP00000220888_reference	1066	0	0	0	0	0	0	0	0	0	0	0	0	0	0	0	Zinc finger transcription factor Trps1 (Tricho-rhino-phalangeal syndrome type I protein) (Zinc finger protein GC79)
HPNYS(1)PPGS(1)PIEK	S	ENSP00000220888	Q9UHF7	TRPS1	ENSP00000220888_reference	1081	0	0	0	0	0	0	0	0	0	0	0	-0.87975	0	0	0	Zinc finger transcription factor Trps1 (Tricho-rhino-phalangeal syndrome type I protein) (Zinc finger protein GC79)
HPNYS(1)PPGS(1)PIEK	S	ENSP00000220888	Q9UHF7	TRPS1	ENSP00000220888_reference	1085	0	0	0	0	0	0	0	0	0	0	0	-0.87975	0	0	0	Zinc finger transcription factor Trps1 (Tricho-rhino-phalangeal syndrome type I protein) (Zinc finger protein GC79)
EEKREEDEENDNDNES(0.964)DHDEADS(0.036)	S	ENSP00000220913	Q9NRG0	CHRAC1 CHRAC15	ENSP00000220913_reference	124	0	0	0	0	0	0	0	0	0	0	0	0	0	0	0	Chromatin accessibility complex protein 1 (CHRAC-1) (Chromatin accessibility complex 15 kDa protein) (CHRAC-15) (HuCHRAC15) (DNA polymerase epsilon subunit p15)
HGS(0.972)S(0.712)RS(0.316)VVDMDLDDTDDGDDNAPLFYQPGKR	S	ENSP00000220959	O95071	UBR5 EDD EDD1 HYD KIAA0896	ENSP00000220959_reference	2482	-0.48558	-1.12152	-0.85061	-0.81924	0.06099	0	-0.9716	-0.82598	-0.89879	0.0729	0	-0.55658	0	0	0	E3 ubiquitin-protein ligase UBR5 (EC 6.3.2.-) (E3 ubiquitin-protein ligase, HECT domain-containing 1) (Hyperplastic discs protein homolog) (hHYD) (Progestin-induced protein)
S(1)VVDMDLDDTDDGDDNAPLFYQPGKR	S	ENSP00000220959	O95071	UBR5 EDD EDD1 HYD KIAA0896	ENSP00000220959_reference	2485	-0.19291	0.12262	-0.85061	-0.30697	0.38138	-0.86675	0	0	0	0	0	0	0	0	0	E3 ubiquitin-protein ligase UBR5 (EC 6.3.2.-) (E3 ubiquitin-protein ligase, HECT domain-containing 1) (Hyperplastic discs protein homolog) (hHYD) (Progestin-induced protein)
RIS(1)QSQPVR	S	ENSP00000220959	O95071	UBR5 EDD EDD1 HYD KIAA0896	ENSP00000220959_reference	1549	-0.24183	-0.39825	-0.25336	-0.29781	0.07998	-0.37318	-0.40715	-0.20518	-0.3285	0.10391	-0.34637	-0.5043	-0.47057	-0.44041	0.07311	E3 ubiquitin-protein ligase UBR5 (EC 6.3.2.-) (E3 ubiquitin-protein ligase, HECT domain-containing 1) (Hyperplastic discs protein homolog) (hHYD) (Progestin-induced protein)
S(0.764)T(0.236)PAPKEEEKVNEEQWSLR	S	ENSP00000220959	O95071	UBR5 EDD EDD1 HYD KIAA0896	ENSP00000220959_reference	636	0	0	0	0	0	0	-1.56431	0	0	0	0	0	0	0	0	E3 ubiquitin-protein ligase UBR5 (EC 6.3.2.-) (E3 ubiquitin-protein ligase, HECT domain-containing 1) (Hyperplastic discs protein homolog) (hHYD) (Progestin-induced protein)
RQLAELETEDGMQES(1)P	S	ENSP00000221086	Q96QG7	MTMR9 C8orf9 MTMR8	ENSP00000221086_reference	548	0	0	0	0	0	0	0	0	0	0	0	0	0	0	0	Myotubularin-related protein 9
EGLGQGQS(1)LEQLEALVQTK	S	ENSP00000396154	Q9NSC5	HOMER3	ENSP00000396154:map.19/19040312/C:p.S339R:n.G19040312C:c.agC/agG	256	0	0	0	0	0	0	0	-0.79018	0	0	-0.01907	-0.38968	0.01731	-0.13048	0.50025	Homer protein homolog 3 (Homer-3)
STDSEVS(0.006)QS(0.994)PAK	S	ENSP00000477376	xyz011	\N	ENSP00000477376_reference	299	0.39803	0	0.23062	0.31433	0.15655	0	0.38854	0.25084	0.31969	0.17426	0	0	0.36502	0	0	retired
IS(0.004)RPGDS(0.954)DDS(0.042)R	S	ENSP00000221419	P14866	HNRNPL HNRPL P/OKcl.14	ENSP00000221419_reference	185	0	-0.03125	-0.01815	-0.0247	0.85274	0	-0.16897	-0.15348	-0.16123	0.32418	0	0	0	0	0	Heterogeneous nuclear ribonucleoprotein L (hnRNP L)
YYGGGS(1)EGGRAPK	S	ENSP00000221419	P14866	HNRNPL HNRPL P/OKcl.14	ENSP00000221419_reference	52	0.13405	0.22906	0.21704	0.19338	0.12781	0	0.25434	0.22794	0.24114	0.21171	0	0.1233	-0.50022	-0.18846	0.59232	Heterogeneous nuclear ribonucleoprotein L (hnRNP L)
DGHRY(0.002)S(0.999)RS(0.999)PAR	S	ENSP00000438702	F5H0Q6	CLASRP SFRS16 hCG_22138	ENSP00000438702_reference	454	0	0	0	0	0	0	0	0	0	0	0	0	0	0	0	CLK4-associating serine/arginine-rich protein (Splicing factor, arginine/serine-rich 16 (Suppressor-of-white-apricot homolog, Drosophila), isoform CRA_b)
DGHRY(0.002)S(0.999)RS(0.999)PAR	S	ENSP00000438702	F5H0Q6	CLASRP SFRS16 hCG_22138	ENSP00000438702_reference	456	0	0	0	0	0	0	0	0	0	0	0	0	0	0	0	CLK4-associating serine/arginine-rich protein (Splicing factor, arginine/serine-rich 16 (Suppressor-of-white-apricot homolog, Drosophila), isoform CRA_b)
ITFIT(0.014)S(0.055)FGGS(0.931)DEEAAAAAAAAAASGVTTGKPPAPPQPGGPAPGR	S	ENSP00000438702	F5H0Q6	CLASRP SFRS16 hCG_22138	ENSP00000438702_reference	335	-0.07327	0	0	0	0	0	0	0	0	0	0	0	0	0	0	CLK4-associating serine/arginine-rich protein (Splicing factor, arginine/serine-rich 16 (Suppressor-of-white-apricot homolog, Drosophila), isoform CRA_b)
KIS(1)PPSYAR	S	ENSP00000438702	F5H0Q6	CLASRP SFRS16 hCG_22138	ENSP00000438702_reference	285	-0.24686	0	0	0	0	-0.05385	-0.28381	0	-0.16883	0.39486	0	-0.16259	0	0	0	CLK4-associating serine/arginine-rich protein (Splicing factor, arginine/serine-rich 16 (Suppressor-of-white-apricot homolog, Drosophila), isoform CRA_b)
LT(0.023)RPAAS(0.977)PAVGEK	S	ENSP00000438702	F5H0Q6	CLASRP SFRS16 hCG_22138	ENSP00000438702_reference	547	0	0	0	0	0	0	-0.39367	0	0	0	0	0	0	0	0	CLK4-associating serine/arginine-rich protein (Splicing factor, arginine/serine-rich 16 (Suppressor-of-white-apricot homolog, Drosophila), isoform CRA_b)
QY(0.002)S(0.161)RQS(0.871)RS(0.966)PS(1)PR	S	ENSP00000438702	F5H0Q6	CLASRP SFRS16 hCG_22138	ENSP00000438702_reference	626	0	0	0	0	0	0	0	0	0	0	0	0	0	0	0	CLK4-associating serine/arginine-rich protein (Splicing factor, arginine/serine-rich 16 (Suppressor-of-white-apricot homolog, Drosophila), isoform CRA_b)
QY(0.001)S(0.157)RQS(0.845)RS(0.998)PS(0.998)PR	S	ENSP00000438702	F5H0Q6	CLASRP SFRS16 hCG_22138	ENSP00000438702_reference	628	0	0	0	0	0	0	0	0	0	0	0	0	0	0	0	CLK4-associating serine/arginine-rich protein (Splicing factor, arginine/serine-rich 16 (Suppressor-of-white-apricot homolog, Drosophila), isoform CRA_b)
QY(0.002)S(0.161)RQS(0.871)RS(0.966)PS(1)PR	S	ENSP00000438702	F5H0Q6	CLASRP SFRS16 hCG_22138	ENSP00000438702_reference	630	0	0	0	0	0	0	0	0	0	0	0	0	0	0	0	CLK4-associating serine/arginine-rich protein (Splicing factor, arginine/serine-rich 16 (Suppressor-of-white-apricot homolog, Drosophila), isoform CRA_b)
RDS(0.971)PT(0.028)Y(0.001)DPYKR	S	ENSP00000438702	F5H0Q6	CLASRP SFRS16 hCG_22138	ENSP00000438702_reference	294	-0.79581	0	0	0	0	0	-0.99031	0	0	0	0	0	0	0	0	CLK4-associating serine/arginine-rich protein (Splicing factor, arginine/serine-rich 16 (Suppressor-of-white-apricot homolog, Drosophila), isoform CRA_b)
SSWS(0.995)LS(0.81)PS(0.195)R	S	ENSP00000438702	F5H0Q6	CLASRP SFRS16 hCG_22138	ENSP00000438702_reference	499	0	0	0	0	0	0	0	0	0	0	0	-0.00384	0	0	0	CLK4-associating serine/arginine-rich protein (Splicing factor, arginine/serine-rich 16 (Suppressor-of-white-apricot homolog, Drosophila), isoform CRA_b)
SSWS(0.995)LS(0.81)PS(0.195)R	S	ENSP00000438702	F5H0Q6	CLASRP SFRS16 hCG_22138	ENSP00000438702_reference	501	0	0	0	0	0	0	0	0	0	0	0	-0.00384	0	0	0	CLK4-associating serine/arginine-rich protein (Splicing factor, arginine/serine-rich 16 (Suppressor-of-white-apricot homolog, Drosophila), isoform CRA_b)
EMPQDLRS(1)PART(0.998)PPS(0.002)EEDSAEAER	S	ENSP00000221566	O43765	SGTA SGT SGT1	ENSP00000221566_reference	77	-0.324	-0.3034	-0.71433	-0.44724	0.0925	-0.60944	-0.44124	-1.23294	-0.76121	0.11063	-1.03106	-0.60277	-0.75884	-0.79756	0.05298	Small glutamine-rich tetratricopeptide repeat-containing protein alpha (Alpha-SGT) (Vpu-binding protein) (UBP)
SQIRS(0.989)RT(0.011)PS(0.996)AS(0.004)NDDQQE	S	ENSP00000221566	O43765	SGTA SGT SGT1	ENSP00000221566_reference	301	-0.36398	0	-0.55184	-0.45791	0.10023	-0.06126	-0.7381	-0.16466	-0.32134	0.2831	-0.16725	-0.82161	0	-0.49443	0.26904	Small glutamine-rich tetratricopeptide repeat-containing protein alpha (Alpha-SGT) (Vpu-binding protein) (UBP)
S(0.066)QIRS(0.973)RT(0.962)PS(0.998)AS(0.001)NDDQQE	S	ENSP00000221566	O43765	SGTA SGT SGT1	ENSP00000221566_reference	305	-0.69318	-0.96345	-0.55184	-0.73616	0.04704	-0.71601	-1.11319	-0.85321	-0.89414	0.06259	-0.86024	-0.81644	0	-0.83834	0.06441	Small glutamine-rich tetratricopeptide repeat-containing protein alpha (Alpha-SGT) (Vpu-binding protein) (UBP)
RVS(0.987)IS(0.013)EGDDKIEYR	S	ENSP00000221801	P22087	FBL FIB1 FLRN	ENSP00000221801_reference	124	0.22001	0	0	0	0	-0.06611	-0.43337	0.10893	-0.13018	0.53726	0.0462	-0.24559	0	-0.0997	0.64679	rRNA 2'-O-methyltransferase fibrillarin (EC 2.1.1.-) (34 kDa nucleolar scleroderma antigen) (Histone-glutamine methyltransferase)
T(0.043)AS(0.957)PINS(1)PAR	S	ENSP00000221856	Q9BTV5	FSD1 GLFND MIR1 VLP27	ENSP00000221856_reference	313	0.81987	0	0	0	0	0	0	-0.2424	0	0	0	0	0	0	0	Fibronectin type III and SPRY domain-containing protein 1 (MID1-related protein 1) (Microtubule-associated protein GLFND)
T(0.043)AS(0.957)PINS(1)PAR	S	ENSP00000221856	Q9BTV5	FSD1 GLFND MIR1 VLP27	ENSP00000221856_reference	317	0.81987	0	0	0	0	0	0	-0.2424	0	0	0	0	0	0	0	Fibronectin type III and SPRY domain-containing protein 1 (MID1-related protein 1) (Microtubule-associated protein GLFND)
RGS(0.961)AT(0.024)S(0.007)S(0.007)S(0.001)NTSLT	S	ENSP00000221856	Q9BTV5	FSD1 GLFND MIR1 VLP27	ENSP00000221856_reference	486	0.17043	0	0	0	0	0	0	0.08149	0	0	0	0	0	0	0	Fibronectin type III and SPRY domain-containing protein 1 (MID1-related protein 1) (Microtubule-associated protein GLFND)
VDYSVWDHIEVS(1)DDEDETHPNIDTASLFR	S	ENSP00000222005	Q16543	CDC37 CDC37A	ENSP00000222005_reference	13	-0.04646	0	0.06794	0.01074	0.93854	0.03904	0.19256	0.06259	0.09806	0.39656	0	0.18689	0.14609	0.16649	0.36795	Hsp90 co-chaperone Cdc37 (Hsp90 chaperone protein kinase-targeting subunit) (p50Cdc37) [Cleaved into: Hsp90 co-chaperone Cdc37, N-terminally processed]
TGDEKDVS(1)V	S	ENSP00000222005	Q16543	CDC37 CDC37A	ENSP00000222005_reference	377	0.10731	0	0	0	0	0	0	0.27634	0	0	0	0	0.29113	0	0	Hsp90 co-chaperone Cdc37 (Hsp90 chaperone protein kinase-targeting subunit) (p50Cdc37) [Cleaved into: Hsp90 co-chaperone Cdc37, N-terminally processed]
AHS(1)IQIMK	S	ENSP00000222247	Q02543	RPL18A	ENSP00000222247_reference	123	0.06037	-0.29531	0.08818	-0.04892	0.76833	0.07466	-0.17015	-0.0478	-0.04776	0.70939	0.01605	-0.5469	0.01021	-0.17355	0.49157	60S ribosomal protein L18a
THPYS(1)PK	S	ENSP00000471099	Q15853	USF2 BHLHB12	ENSP00000471099_reference	222	0	0	0	0	0	0	-0.09928	0	0	0	0	0	0	0	0	Upstream stimulatory factor 2 (Class B basic helix-loop-helix protein 12) (bHLHb12) (FOS-interacting protein) (FIP) (Major late transcription factor 2) (Upstream transcription factor 2)
GEPNVS(0.052)Y(0.949)ICS(0.999)R	S	ENSP00000264235	P49841	GSK3B	ENSP00000264235_reference	219	0.21313	0.05246	0.00919	0.09159	0.42986	0.19141	0	-0.04192	0.07475	0.68452	0	0	0	0	0	Glycogen synthase kinase-3 beta (GSK-3 beta) (EC 2.7.11.26) (Serine/threonine-protein kinase GSK3B) (EC 2.7.11.1)
HIALS(1)PR	S	ENSP00000222567	Q3B726	TWISTNB	ENSP00000222567_reference	60	0	0	0	0	0	0	0	0	0	0	0	0	0	0	0	DNA-directed RNA polymerase I subunit RPA43 (Twist neighbor protein)
HQEVQDQDPVFQGSDSSGYQS(0.999)DHKK	S	ENSP00000222567	Q3B726	TWISTNB	ENSP00000222567_reference	304	0	0.21384	-0.14146	0.03619	0.8672	-0.2943	0	0	0	0	-0.2247	0	0	0	0	DNA-directed RNA polymerase I subunit RPA43 (Twist neighbor protein)
KHS(1)EEAEFTPPLK	S	ENSP00000222567	Q3B726	TWISTNB	ENSP00000222567_reference	316	0	0.40634	-0.4322	-0.01293	0.97568	-0.81594	0	0	0	0	-0.28775	-0.86573	-0.27143	-0.47497	0.16463	DNA-directed RNA polymerase I subunit RPA43 (Twist neighbor protein)
KHS(0.987)EEAEFT(0.013)PPLKCS(1)PK	S	ENSP00000222567	Q3B726	TWISTNB	ENSP00000222567_reference	328	0	0.31138	0	0	0	0.19357	0	0	0	0	0	0	0	0	0	DNA-directed RNA polymerase I subunit RPA43 (Twist neighbor protein)
LDS(1)DAAGVFCIR	S	ENSP00000222567	Q3B726	TWISTNB	ENSP00000222567_reference	186	0	0	0	0	0	0	0	0	0	0	0	0	0	0	0	DNA-directed RNA polymerase I subunit RPA43 (Twist neighbor protein)
KS(1)LDS(1)DES(1)EDEEDDYQQK	S	ENSP00000222968	Q13442	PDAP1 HASPP28	ENSP00000222968_reference	57	0	0	0	0	0	0	0	-0.89515	0	0	0	0	0	0	0	28 kDa heat- and acid-stable phosphoprotein (PDGF-associated protein) (PAP) (PDGFA-associated protein 1) (PAP1)
SLDS(1)DES(1)EDEEDDYQQK	S	ENSP00000222968	Q13442	PDAP1 HASPP28	ENSP00000222968_reference	60	-0.13435	-0.11148	-0.02018	-0.08867	0.3793	-0.14826	-0.08962	-0.11802	-0.11863	0.28111	-0.26155	-0.29152	0.60792	0.01828	0.96787	28 kDa heat- and acid-stable phosphoprotein (PDGF-associated protein) (PAP) (PDGFA-associated protein 1) (PAP1)
S(0.005)LDS(0.995)DES(1)EDEEDDYQQK	S	ENSP00000222968	Q13442	PDAP1 HASPP28	ENSP00000222968_reference	63	-0.13435	0.22789	-0.19525	-0.0339	0.84914	-0.03533	-0.89162	-0.11802	-0.34832	0.33877	-0.06113	-0.00406	0.6324	0.18907	0.51374	28 kDa heat- and acid-stable phosphoprotein (PDGF-associated protein) (PAP) (PDGFA-associated protein 1) (PAP1)
RMQS(0.998)LS(0.002)LNK	S	ENSP00000222968	Q13442	PDAP1 HASPP28	ENSP00000222968_reference	176	-0.43725	-0.77056	0	-0.60391	0.09947	-0.31122	-0.55816	-0.39096	-0.42011	0.08724	-0.78744	-0.30393	-0.69392	-0.5951	0.09815	28 kDa heat- and acid-stable phosphoprotein (PDGF-associated protein) (PAP) (PDGFA-associated protein 1) (PAP1)
RMQS(0.007)LS(0.993)LNK	S	ENSP00000222968	Q13442	PDAP1 HASPP28	ENSP00000222968_reference	178	-0.70151	0	0	0	0	-0.86318	-0.68615	-0.42115	-0.65683	0.07816	0	0	-0.29101	0	0	28 kDa heat- and acid-stable phosphoprotein (PDGF-associated protein) (PAP) (PDGFA-associated protein 1) (PAP1)
AIHS(1)S(1)DEDEDEDDEEDFEDDDEWED	S	ENSP00000223023	O00401	WASL	ENSP00000223023_reference	484	0	0	0	0	0	0	0	0	0	0	0	0	0	0	0	Neural Wiskott-Aldrich syndrome protein (N-WASP)
AIHS(1)S(1)DEDEDEDDEEDFEDDDEWED	S	ENSP00000223023	O00401	WASL	ENSP00000223023_reference	485	0	0	0	0	0	0	0	0	0	0	0	0	0	0	0	Neural Wiskott-Aldrich syndrome protein (N-WASP)
NLS(0.998)FDS(0.002)EEEELGELLQQFGELK	S	ENSP00000223073	Q9NW13	RBM28	ENSP00000223073_reference	343	0.11031	0	0.19411	0.15221	0.32368	0.38284	-0.00221	0.30406	0.22823	0.24524	0	-0.06281	0.2321	0.08465	0.69928	RNA-binding protein 28 (RNA-binding motif protein 28)
RS(0.118)S(0.882)PKGPPLPAENK	S	ENSP00000462740	xyz012	\N	ENSP00000462740_reference	288	0	0	0	0	0	0	0	-0.13134	0	0	0	0	0	0	0	retired
S(0.01)LS(0.825)S(0.165)GHLQGKPWK	S	ENSP00000462740	xyz012	\N	ENSP00000462740_reference	363	0	0	0	0	0	0	0	0	0	0	0	0	0	0	0	retired
VDS(0.001)S(0.002)T(0.009)NS(0.04)S(0.889)PS(0.061)PQQS(0.029)ES(0.094)LS(0.875)PAHT(0.001)SDFR	S	ENSP00000459987	xyz013	\N	ENSP00000459987_reference	112	0	0	0	0	0	0	0	0	0	0	0	0	0	0	0	retired
VDS(0.001)S(0.002)T(0.009)NS(0.04)S(0.889)PS(0.061)PQQS(0.029)ES(0.094)LS(0.875)PAHT(0.001)SDFR	S	ENSP00000459987	xyz013	\N	ENSP00000459987_reference	122	0	0	0	0	0	0	0	0	0	0	0	0	0	0	0	retired
IGFPS(0.039)T(0.172)S(0.79)PAK	S	ENSP00000355151	Q9UDT6	CLIP2 CYLN2 KIAA0291 WBSCR3 WBSCR4 WSCR4	ENSP00000355151:map.7/73814749/C:p.R942P:n.G73814749C:c.cGg/cCg	294	0	0	0	0	0	0	0	0.27613	0	0	0	0	0	0	0	CAP-Gly domain-containing linker protein 2 (Cytoplasmic linker protein 115) (CLIP-115) (Cytoplasmic linker protein 2) (Williams-Beuren syndrome chromosomal region 3 protein) (Williams-Beuren syndrome chromosomal region 4 protein)
KIS(1)GTTALQEALK	S	ENSP00000445531	P30622	CLIP1 CYLN1 RSN	ENSP00000445531_reference	348	-0.29876	0.57649	0.54788	0.2752	0.42783	-1.08638	0.03283	0.33543	-0.23937	0.64438	-1.15972	0	0	0	0	CAP-Gly domain-containing linker protein 1 (Cytoplasmic linker protein 1) (Cytoplasmic linker protein 170 alpha-2) (CLIP-170) (Reed-Sternberg intermediate filament-associated protein) (Restin)
RY(0.015)S(0.985)LIDPSSAPELLR	S	ENSP00000355151	Q9UDT6	CLIP2 CYLN2 KIAA0291 WBSCR3 WBSCR4 WSCR4	ENSP00000355151:map.7/73814749/C:p.R942P:n.G73814749C:c.cGg/cCg	938	0	0	0	0	0	0	0.80514	0	0	0	0	0	0	0	0	CAP-Gly domain-containing linker protein 2 (Cytoplasmic linker protein 115) (CLIP-115) (Cytoplasmic linker protein 2) (Williams-Beuren syndrome chromosomal region 3 protein) (Williams-Beuren syndrome chromosomal region 4 protein)
TGNES(0.012)GS(0.092)NLS(0.854)DS(0.521)GS(0.521)VKRGEK	S	ENSP00000355151	Q9UDT6	CLIP2 CYLN2 KIAA0291 WBSCR3 WBSCR4 WSCR4	ENSP00000355151:map.7/73814749/C:p.R942P:n.G73814749C:c.cGg/cCg	207	0	0	0	0	0	0	0	0	0	0	0	0	-0.62444	0	0	CAP-Gly domain-containing linker protein 2 (Cytoplasmic linker protein 115) (CLIP-115) (Cytoplasmic linker protein 2) (Williams-Beuren syndrome chromosomal region 3 protein) (Williams-Beuren syndrome chromosomal region 4 protein)
PGPTPSGTNVGS(0.985)S(0.598)GRS(0.406)PS(0.011)K	S	ENSP00000223641	P60468	SEC61B	ENSP00000223641_reference	13	0.01157	-2.05835	0.42928	-0.53917	0.53685	0	0	0.33269	0	0	0	0	0.36231	0	0	Protein transport protein Sec61 subunit beta
PGPTPSGTNVGS(0.002)S(0.002)GRS(0.993)PS(0.003)K	S	ENSP00000223641	P60468	SEC61B	ENSP00000223641_reference	17	-0.02715	0	0.01297	-0.00709	0.95562	-0.02386	0.0072	0	-0.00833	0.95597	0	0	-0.02219	0	0	Protein transport protein Sec61 subunit beta
T(0.002)T(0.002)S(0.996)AGT(0.001)GGMWR	S	ENSP00000223641	P60468	SEC61B	ENSP00000223641_reference	49	0.19892	0	0	0	0	0	0	0.12469	0	0	0	0	0.01438	0	0	Protein transport protein Sec61 subunit beta
DGQVINET(0.009)S(0.991)QHHDDLE	S	ENSP00000446007	P08670	VIM	ENSP00000446007_reference	459	0	0	0	0	0	0	0.01074	0	0	0	0	0.17499	0	0	0	Vimentin
QDVDNAS(1)LARLDLER	S	ENSP00000446007	P08670	VIM	ENSP00000446007_reference	214	-0.06165	-0.27794	-0.22417	-0.18792	0.18418	-0.0958	-0.20358	-0.28197	-0.19378	0.18777	-0.21784	-0.15692	-0.12995	-0.16824	0.2274	Vimentin
ETNLDS(1)LPLVDTHSK	S	ENSP00000446007	P08670	VIM	ENSP00000446007_reference	430	0.05137	0.08485	-0.05117	0.02835	0.77729	0.11654	-0.03478	0.19675	0.09284	0.46116	0	0	-1.23586	0	0	Vimentin
ETNLDSLPLVDT(0.205)HS(0.795)K	S	ENSP00000446007	P08670	VIM	ENSP00000446007_reference	438	-0.0276	0	-0.15	-0.0888	0.53714	-0.0898	0	-0.15507	-0.12244	0.42573	0	0	0	0	0	Vimentin
ILLAELEQLKGQGKS(1)R	S	ENSP00000446007	P08670	VIM	ENSP00000446007_reference	144	-0.00512	-0.07174	0.14492	0.02269	0.84674	-0.2433	-0.05793	-0.19944	-0.16689	0.22702	0	0.08368	0	0	0	Vimentin
GTNES(1)LER	S	ENSP00000446007	P08670	VIM	ENSP00000446007_reference	339	-0.51558	0	-0.40568	-0.46063	0.08603	0	0	-0.38244	0	0	0	0	-0.13362	0	0	Vimentin
LLEGEES(1)RIS(1)LPLPNFSSLNLR	S	ENSP00000446007	P08670	VIM	ENSP00000446007_reference	412	-0.81901	0	0	0	0	0	-0.34064	0	0	0	0	0	0	0	0	Vimentin
ISLPLPNFS(0.836)S(0.164)LNLR	S	ENSP00000446007	P08670	VIM	ENSP00000446007_reference	419	-0.28574	0	-0.09695	-0.19135	0.30108	-0.44534	-0.30315	-0.14168	-0.29672	0.13657	-0.2776	-0.34575	0.15773	-0.15521	0.48324	Vimentin
ISLPLPNFS(0.059)S(0.941)LNLR	S	ENSP00000446007	P08670	VIM	ENSP00000446007_reference	420	0	0	0	0	0	0	0	0	0	0	0	0	0.06735	0	0	Vimentin
LLEGEES(1)RIS(1)LPLPNFSSLNLR	S	ENSP00000446007	P08670	VIM	ENSP00000446007_reference	409	-0.81901	0	0	0	0	0	0	0	0	0	0	0	0	0	0	Vimentin
LRS(1)S(1)VPGVR	S	ENSP00000446007	P08670	VIM	ENSP00000446007_reference	72	-0.35496	0.61917	0.13413	0.13278	0.68199	-0.28725	2.52361	0	1.11818	0.45089	0	-0.25927	0	0	0	Vimentin
LRS(1)S(1)VPGVR	S	ENSP00000446007	P08670	VIM	ENSP00000446007_reference	73	0	-0.09283	0.11815	0.01266	0.93803	-0.61987	-0.20349	-0.17594	-0.3331	0.18349	-0.48732	-0.36756	-0.28769	-0.38086	0.09768	Vimentin
MFGGPGT(0.061)AS(0.833)RPS(0.545)S(0.43)S(0.131)R	S	ENSP00000446007	P08670	VIM	ENSP00000446007_reference	22	0	0	0	0	0	0.27133	0	0	0	0	0	0	0	0	0	Vimentin
MFGGPGT(0.049)AS(0.2)RPS(0.67)S(0.762)S(0.321)R	S	ENSP00000446007	P08670	VIM	ENSP00000446007_reference	26	0.32091	0	0	0	0	0	0	0	0	0	0	0	0	0	0	Vimentin
QQY(0.019)ES(0.981)VAAK	S	ENSP00000446007	P08670	VIM	ENSP00000446007_reference	278	0	0	0	0	0	0	0	-0.19954	0	0	0	0	0	0	0	Vimentin
S(1)LYASS(1)PGGVYATR	S	ENSP00000446007	P08670	VIM	ENSP00000446007_reference	51	-0.29295	-0.21307	0.1794	-0.10887	0.5569	-0.0808	-0.15743	0.22785	-0.00346	0.98434	-0.06703	-0.19657	0.32694	0.02111	0.92739	Vimentin
SLYAS(0.999)S(0.001)PGGVYATR	S	ENSP00000446007	P08670	VIM	ENSP00000446007_reference	55	-0.29977	-0.25889	0.01754	-0.18037	0.26654	-0.16194	-0.25451	-0.00568	-0.14071	0.31837	-0.10642	-0.19651	0.11213	-0.0636	0.67996	Vimentin
S(1)LYASS(1)PGGVYATR	S	ENSP00000446007	P08670	VIM	ENSP00000446007_reference	56	-0.2917	-0.25701	0.1382	-0.13684	0.45719	-0.05726	-0.29545	-0.04652	-0.13308	0.35651	-0.0836	-0.22708	0.12075	-0.06331	0.69779	Vimentin
S(0.973)T(0.201)RS(0.823)VS(0.003)S(0.001)SSYR	S	ENSP00000446007	P08670	VIM	ENSP00000446007_reference	2	0.65706	0	-0.02493	0.31607	0.40326	0.50929	0	0.24997	0.37963	0.17961	0.55237	0.41412	0.32519	0.43056	0.0847	Vimentin
S(0.968)T(0.032)RS(0.999)VS(0.001)SSSYR	S	ENSP00000446007	P08670	VIM	ENSP00000446007_reference	5	0.01994	-0.18254	-0.17485	-0.11248	0.35622	0.0192	-0.104	-0.02775	-0.03752	0.71964	0.08139	0.00468	0.01611	0.03406	0.77019	Vimentin
SVS(0.999)S(0.001)SSYRR	S	ENSP00000446007	P08670	VIM	ENSP00000446007_reference	7	-0.14802	-0.04723	-0.21664	-0.1373	0.25257	-2.71321	-0.10611	-0.11039	-0.97657	0.36983	-0.03848	-0.02079	-2.82347	-0.96091	0.41182	Vimentin
S(0.882)VS(0.135)S(0.947)S(0.018)S(0.018)YRR	S	ENSP00000446007	P08670	VIM	ENSP00000446007_reference	8	0.01815	0	0	0	0	0	0	0	0	0	0	0	0	0	0	Vimentin
SVSS(0.001)S(0.041)S(0.958)YRR	S	ENSP00000446007	P08670	VIM	ENSP00000446007_reference	10	0	0	-0.0963	0	0	0.39203	0	0	0	0	0.05538	0	0	0	0	Vimentin
S(0.956)Y(0.044)VTTSTR	S	ENSP00000446007	P08670	VIM	ENSP00000446007_reference	29	0	0	0	0	0	0	0	-0.85726	0	0	0	0	0	0	0	Vimentin
TYS(1)LGSALRPSTSR	S	ENSP00000446007	P08670	VIM	ENSP00000446007_reference	39	0	-0.3844	-0.22729	-0.30585	0.15887	-0.36504	-0.54372	-0.3218	-0.41019	0.08724	-0.32016	-0.53128	-0.44058	-0.43067	0.08258	Vimentin
TYSLGS(1)ALRPSTSR	S	ENSP00000446007	P08670	VIM	ENSP00000446007_reference	42	-0.28049	-0.0291	0.52044	0.07028	0.80526	-0.06493	-0.219	0.42256	0.04621	0.85701	0.04213	-0.19993	0.477	0.1064	0.67994	Vimentin
KT(0.019)S(0.982)S(0.999)DDES(1)EEDEDDLLQR	S	ENSP00000225298	Q9Y5J1	UTP18 WDR50 CDABP0061 CGI-48	ENSP00000225298_reference	205	0	0.2083	0	0	0	0	0	0	0	0	0	0	0	0	0	U3 small nucleolar RNA-associated protein 18 homolog (WD repeat-containing protein 50)
KT(0.029)S(0.971)S(0.999)DDES(1)EEDEDDLLQR	S	ENSP00000225298	Q9Y5J1	UTP18 WDR50 CDABP0061 CGI-48	ENSP00000225298_reference	206	-0.21809	0.22329	0.3011	0.1021	0.61044	0.07349	0.17351	0.13526	0.12742	0.27062	-0.40819	-0.13736	0	-0.27278	0.28426	U3 small nucleolar RNA-associated protein 18 homolog (WD repeat-containing protein 50)
RKT(0.017)S(0.119)S(0.864)DDES(1)EEDEDDLLQR	S	ENSP00000225298	Q9Y5J1	UTP18 WDR50 CDABP0061 CGI-48	ENSP00000225298_reference	210	-0.21809	0.2049	0.28674	0.09118	0.63964	0.10381	0.16723	0.13526	0.13543	0.2384	-0.43279	-0.02031	-0.08232	-0.17847	0.38079	U3 small nucleolar RNA-associated protein 18 homolog (WD repeat-containing protein 50)
VQEHEDS(1)GDS(1)EVENEAK	S	ENSP00000225298	Q9Y5J1	UTP18 WDR50 CDABP0061 CGI-48	ENSP00000225298_reference	121	-0.31667	0.09077	0	-0.11295	0.62912	0.23634	-0.24867	0.11692	0.03486	0.86408	0	0.10518	0	0	0	U3 small nucleolar RNA-associated protein 18 homolog (WD repeat-containing protein 50)
VQEHEDS(1)GDS(1)EVENEAK	S	ENSP00000225298	Q9Y5J1	UTP18 WDR50 CDABP0061 CGI-48	ENSP00000225298_reference	124	0	0.40355	0	0	0	0.23634	-0.01166	0	0.11234	0.55555	0	0.10518	0	0	0	U3 small nucleolar RNA-associated protein 18 homolog (WD repeat-containing protein 50)
DYEIESQNPLAS(0.989)PT(0.01)NT(0.001)LLGSAK	S	ENSP00000225388	Q7Z417	NUFIP2 KIAA1321 PIG1	ENSP00000225388_reference	629	-0.01352	-0.20791	0.13267	-0.02959	0.83869	-0.10858	-0.2833	-0.03425	-0.14204	0.31759	-0.04937	-0.35041	-0.18344	-0.19441	0.26511	Nuclear fragile X mental retardation-interacting protein 2 (82 kDa FMRP-interacting protein) (82-FIP) (Cell proliferation-inducing gene 1 protein) (FMRP-interacting protein 2)
GADNDGS(1)GS(0.995)ES(0.005)GYTTPK	S	ENSP00000225388	Q7Z417	NUFIP2 KIAA1321 PIG1	ENSP00000225388_reference	212	0.1554	0.09447	0.11078	0.12022	0.24965	0.03347	0.05193	0.01243	0.03261	0.73622	0.16862	-0.06545	0.23569	0.11295	0.47351	Nuclear fragile X mental retardation-interacting protein 2 (82 kDa FMRP-interacting protein) (82-FIP) (Cell proliferation-inducing gene 1 protein) (FMRP-interacting protein 2)
GADNDGS(1)GS(0.995)ES(0.005)GYTTPK	S	ENSP00000225388	Q7Z417	NUFIP2 KIAA1321 PIG1	ENSP00000225388_reference	214	0.47985	0.28646	0.07742	0.28124	0.16304	0.29923	0	0.12746	0.21335	0.2837	0.36512	0.16755	0.31381	0.28216	0.13795	Nuclear fragile X mental retardation-interacting protein 2 (82 kDa FMRP-interacting protein) (82-FIP) (Cell proliferation-inducing gene 1 protein) (FMRP-interacting protein 2)
NDS(1)WGS(1)FDLR	S	ENSP00000225388	Q7Z417	NUFIP2 KIAA1321 PIG1	ENSP00000225388_reference	652	-0.14361	-0.16759	-0.12373	-0.14498	0.18666	-0.13849	-0.19382	-0.1386	-0.15697	0.20017	-0.02712	-0.14363	0.04978	-0.04032	0.75738	Nuclear fragile X mental retardation-interacting protein 2 (82 kDa FMRP-interacting protein) (82-FIP) (Cell proliferation-inducing gene 1 protein) (FMRP-interacting protein 2)
NDS(1)WGS(1)FDLR	S	ENSP00000225388	Q7Z417	NUFIP2 KIAA1321 PIG1	ENSP00000225388_reference	655	-0.30301	0	0	0	0	0	-0.49263	0	0	0	0	0	0	0	0	Nuclear fragile X mental retardation-interacting protein 2 (82 kDa FMRP-interacting protein) (82-FIP) (Cell proliferation-inducing gene 1 protein) (FMRP-interacting protein 2)
NLS(1)S(0.997)DEAT(0.003)NPISR	S	ENSP00000225388	Q7Z417	NUFIP2 KIAA1321 PIG1	ENSP00000225388_reference	112	0.04421	-0.04895	-0.06664	-0.02379	0.80691	-0.01654	-0.08979	-0.05318	-0.05317	0.58691	0.13626	-0.11404	0.11613	0.04612	0.75384	Nuclear fragile X mental retardation-interacting protein 2 (82 kDa FMRP-interacting protein) (82-FIP) (Cell proliferation-inducing gene 1 protein) (FMRP-interacting protein 2)
NLS(1)S(0.997)DEAT(0.003)NPISR	S	ENSP00000225388	Q7Z417	NUFIP2 KIAA1321 PIG1	ENSP00000225388_reference	113	-0.23904	0	0.03086	-0.10409	0.5702	0	0	-0.10011	0	0	0	0.12672	-0.12535	0.00068	0.99908	Nuclear fragile X mental retardation-interacting protein 2 (82 kDa FMRP-interacting protein) (82-FIP) (Cell proliferation-inducing gene 1 protein) (FMRP-interacting protein 2)
RT(0.081)S(0.919)PQVLGSILK	S	ENSP00000225388	Q7Z417	NUFIP2 KIAA1321 PIG1	ENSP00000225388_reference	572	-0.10993	-0.1603	0.04551	-0.07491	0.50985	-0.12365	-0.17418	-0.06938	-0.1224	0.28396	0.01344	-0.30877	-0.40876	-0.2347	0.27299	Nuclear fragile X mental retardation-interacting protein 2 (82 kDa FMRP-interacting protein) (82-FIP) (Cell proliferation-inducing gene 1 protein) (FMRP-interacting protein 2)
S(0.999)MDSSDLSDGAVTLQEYLELKK	S	ENSP00000225394	Q9Y2X7	GIT1	ENSP00000225394_reference	410	0.06367	0.1647	-0.07383	0.05151	0.65489	-0.05507	0	0.2283	0.08662	0.66553	0.1077	0.31388	0	0.21079	0.33818	ARF GTPase-activating protein GIT1 (ARF GAP GIT1) (Cool-associated and tyrosine-phosphorylated protein 1) (CAT-1) (CAT1) (G protein-coupled receptor kinase-interactor 1) (GRK-interacting protein 1)
ARS(0.955)MDS(0.943)S(0.099)DLS(0.003)DGAVTLQEYLELKK	S	ENSP00000225394	Q9Y2X7	GIT1	ENSP00000225394_reference	413	0.11281	0.12909	-0.42208	-0.06006	0.7895	0	0	-0.03034	0	0	0	-0.19773	0	0	0	ARF GTPase-activating protein GIT1 (ARF GAP GIT1) (Cool-associated and tyrosine-phosphorylated protein 1) (CAT-1) (CAT1) (G protein-coupled receptor kinase-interactor 1) (GRK-interacting protein 1)
ARS(0.96)MDS(0.356)S(0.72)DLS(0.926)DGAVT(0.037)LQEYLELKK	S	ENSP00000225394	Q9Y2X7	GIT1	ENSP00000225394_reference	417	0.8522	0.74961	0	0.80091	0.05194	0.7936	0	0.40187	0.59774	0.13726	0	0.65339	0	0	0	ARF GTPase-activating protein GIT1 (ARF GAP GIT1) (Cool-associated and tyrosine-phosphorylated protein 1) (CAT-1) (CAT1) (G protein-coupled receptor kinase-interactor 1) (GRK-interacting protein 1)
HGS(1)GADS(1)DYENTQSGDPLLGLEGKR	S	ENSP00000225394	Q9Y2X7	GIT1	ENSP00000225394_reference	592	-0.08023	-0.40719	-0.43583	-0.30775	0.13655	-0.24501	-0.57186	-0.29286	-0.36991	0.11471	-0.29458	-0.58886	-0.2056	-0.36301	0.14393	ARF GTPase-activating protein GIT1 (ARF GAP GIT1) (Cool-associated and tyrosine-phosphorylated protein 1) (CAT-1) (CAT1) (G protein-coupled receptor kinase-interactor 1) (GRK-interacting protein 1)
HGS(1)GADS(1)DYENTQSGDPLLGLEGKR	S	ENSP00000225394	Q9Y2X7	GIT1	ENSP00000225394_reference	596	1.4867	1.45518	1.12157	1.35448	0.02679	1.30933	-0.35801	1.22784	0.72639	0.31064	1.29311	1.86343	-0.11056	1.01533	0.23118	ARF GTPase-activating protein GIT1 (ARF GAP GIT1) (Cool-associated and tyrosine-phosphorylated protein 1) (CAT-1) (CAT1) (G protein-coupled receptor kinase-interactor 1) (GRK-interacting protein 1)
S(0.92)LS(0.368)S(0.688)PT(0.023)DNLELSLR	S	ENSP00000225394	Q9Y2X7	GIT1	ENSP00000225394_reference	359	0	0	0	0	0	0	0	-0.62087	0	0	0	0	0	0	0	ARF GTPase-activating protein GIT1 (ARF GAP GIT1) (Cool-associated and tyrosine-phosphorylated protein 1) (CAT-1) (CAT1) (G protein-coupled receptor kinase-interactor 1) (GRK-interacting protein 1)
SLS(0.004)S(0.996)PTDNLELSLR	S	ENSP00000225394	Q9Y2X7	GIT1	ENSP00000225394_reference	362	0.01717	0.0091	-0.28084	-0.08486	0.54562	-0.10394	-0.28123	-0.04949	-0.14489	0.3013	0	-0.08612	-0.01574	-0.05093	0.76102	ARF GTPase-activating protein GIT1 (ARF GAP GIT1) (Cool-associated and tyrosine-phosphorylated protein 1) (CAT-1) (CAT1) (G protein-coupled receptor kinase-interactor 1) (GRK-interacting protein 1)
SQSDLDDQHDYDSVAS(0.996)DEDT(0.003)DQEPLR	S	ENSP00000225394	Q9Y2X7	GIT1	ENSP00000225394_reference	388	0	0.06186	-0.08842	-0.01328	0.92648	0.0145	-0.22796	0	-0.10673	0.57045	0	0	0.55016	0	0	ARF GTPase-activating protein GIT1 (ARF GAP GIT1) (Cool-associated and tyrosine-phosphorylated protein 1) (CAT-1) (CAT1) (G protein-coupled receptor kinase-interactor 1) (GRK-interacting protein 1)
YLVDGTKPNAGS(1)EEIS(1)S(1)EDDELVEEK	S	ENSP00000225402	xyz014	\N	ENSP00000225402_reference	316	-0.09712	0.09436	-0.15938	-0.05405	0.65442	0.14873	-0.0367	0.02269	0.04491	0.70006	0	-0.18131	0.03206	-0.07463	0.69948	retired
YLVDGTKPNAGS(1)EEIS(1)S(1)EDDELVEEKK	S	ENSP00000225402	xyz014	\N	ENSP00000225402_reference	320	-0.33114	-0.38526	-0.24528	-0.32056	0.06755	-0.16662	-0.30467	-0.21452	-0.2286	0.13387	0	-0.34009	0.03206	-0.15402	0.54083	retired
YLVDGTKPNAGS(1)EEIS(1)S(1)EDDELVEEKK	S	ENSP00000225402	xyz014	\N	ENSP00000225402_reference	321	-0.33114	-0.38526	-0.24528	-0.32056	0.06755	-0.16662	-0.30467	-0.21452	-0.2286	0.13387	0	-0.34009	0.03206	-0.15402	0.54083	retired
SGYS(0.204)S(0.795)DRDRGR	S	ENSP00000459637	xyz015	\N	ENSP00000459637_reference	6	0	0	0	0	0	0	0.04533	0	0	0	0	0	0	0	0	retired
TTS(0.001)QAHS(0.999)LPLS(0.994)PAS(0.001)T(0.005)R	S	ENSP00000424790	P19838	NFKB1	ENSP00000424790_reference	903	-0.24717	-0.0875	-0.09437	-0.14301	0.24524	0	-0.23569	0.05851	-0.08859	0.66511	0	-0.13413	0	0	0	Nuclear factor NF-kappa-B p105 subunit (DNA-binding factor KBF1) (EBP-1) (Nuclear factor of kappa light polypeptide gene enhancer in B-cells 1) [Cleaved into: Nuclear factor NF-kappa-B p50 subunit]
TTS(0.004)QAHS(0.996)LPLS(0.999)PAS(0.001)TR	S	ENSP00000424790	P19838	NFKB1	ENSP00000424790_reference	907	-0.24717	-0.0875	-0.52207	-0.28558	0.17492	0	-0.58886	-0.24209	-0.41548	0.19415	0	-0.44601	0	0	0	Nuclear factor NF-kappa-B p105 subunit (DNA-binding factor KBF1) (EBP-1) (Nuclear factor of kappa light polypeptide gene enhancer in B-cells 1) [Cleaved into: Nuclear factor NF-kappa-B p50 subunit]
GRLS(1)KEDIER	S	ENSP00000437125	P11142	HSPA8 HSC70 HSP73 HSPA10	ENSP00000437125_reference	511	-0.35445	-0.31959	-0.23358	-0.30254	0.06996	-0.35478	-0.37477	-0.41993	-0.38316	0.07344	0	-0.11611	0	0	0	Heat shock cognate 71 kDa protein (Heat shock 70 kDa protein 8) (Lipopolysaccharide-associated protein 1) (LAP-1) (LPS-associated protein 1)
NSLES(0.999)Y(0.001)AFNMK	S	ENSP00000437125	P11142	HSPA8 HSC70 HSP73 HSPA10	ENSP00000437125_reference	544	0	0	-0.20768	0	0	-0.14858	0	0	0	0	0	0	-0.54448	0	0	Heat shock cognate 71 kDa protein (Heat shock 70 kDa protein 8) (Lipopolysaccharide-associated protein 1) (LAP-1) (LPS-associated protein 1)
LRTGDLGIPPNPEDRS(1)PS(1)PEPIYNSEGK	S	ENSP00000227503	Q15637	SF1 ZFM1 ZNF162	ENSP00000227503_reference	80	-0.44839	-0.56856	-0.42895	-0.48197	0.04679	-0.62116	-0.4097	-0.47319	-0.50135	0.07043	-0.60158	-0.57519	-0.46947	-0.54875	0.05005	Splicing factor 1 (Mammalian branch point-binding protein) (BBP) (mBBP) (Transcription factor ZFM1) (Zinc finger gene in MEN1 locus) (Zinc finger protein 162)
LRTGDLGIPPNPEDRS(1)PS(1)PEPIYNSEGK	S	ENSP00000227503	Q15637	SF1 ZFM1 ZNF162	ENSP00000227503_reference	82	-0.44839	-0.56856	-0.42895	-0.48197	0.04679	-0.62116	-0.4097	-0.47319	-0.50135	0.07043	-0.60158	-0.57519	-0.46947	-0.54875	0.05005	Splicing factor 1 (Mammalian branch point-binding protein) (BBP) (mBBP) (Transcription factor ZFM1) (Zinc finger gene in MEN1 locus) (Zinc finger protein 162)
AGLGS(1)PERPPKT(0.041)S(0.237)PGS(0.722)PR	S	ENSP00000227520	Q9H6F5	CCDC86 CYCLON	ENSP00000227520_reference	58	-0.46556	-0.28794	-0.34485	-0.36612	0.06303	-0.14326	-0.22413	-0.13792	-0.16844	0.19067	-0.51398	-0.31599	0	-0.41499	0.15845	Coiled-coil domain-containing protein 86 (Cytokine-induced protein with coiled-coil domain)
AGLGS(1)PERPPKT(0.07)S(0.93)PGS(0.001)PR	S	ENSP00000227520	Q9H6F5	CCDC86 CYCLON	ENSP00000227520_reference	66	-1.01791	0	-0.61379	-0.81585	0.08021	0	0	-0.40874	0	0	0	-0.52241	0	0	0	Coiled-coil domain-containing protein 86 (Cytokine-induced protein with coiled-coil domain)
AGLGS(1)PERPPKT(0.081)S(0.92)PGS(1)PR	S	ENSP00000227520	Q9H6F5	CCDC86 CYCLON	ENSP00000227520_reference	69	-0.67006	-0.24188	-0.61023	-0.50739	0.07778	-0.43487	-0.24117	-0.36844	-0.34816	0.0949	-0.50594	-0.51072	0	-0.50833	0.10854	Coiled-coil domain-containing protein 86 (Cytokine-induced protein with coiled-coil domain)
ALVEFESNPEET(0.004)REPGS(0.995)PPS(0.001)VQR	S	ENSP00000227520	Q9H6F5	CCDC86 CYCLON	ENSP00000227520_reference	47	-0.53308	-0.15896	-0.45605	-0.3827	0.09914	-0.28664	-0.28963	-0.28012	-0.28546	0.0949	-0.40082	-0.4187	0	-0.40976	0.13795	Coiled-coil domain-containing protein 86 (Cytokine-induced protein with coiled-coil domain)
LGGLRPES(1)PESLTSVSR	S	ENSP00000227520	Q9H6F5	CCDC86 CYCLON	ENSP00000227520_reference	18	-0.34503	0.06156	-0.33798	-0.20715	0.28908	-0.109	-0.14309	-0.22324	-0.15844	0.21171	-0.29022	-0.39656	0	-0.34339	0.17419	Coiled-coil domain-containing protein 86 (Cytokine-induced protein with coiled-coil domain)
LGGLRPES(1)PES(0.996)LT(0.003)S(0.001)VSR	S	ENSP00000227520	Q9H6F5	CCDC86 CYCLON	ENSP00000227520_reference	21	0	0.03015	-0.49563	-0.23274	0.43708	-0.04463	-0.06696	-0.2451	-0.1189	0.3566	0	-0.25126	0	0	0	Coiled-coil domain-containing protein 86 (Cytokine-induced protein with coiled-coil domain)
LQQGAGLES(1)PQGQPEPGAAS(1)PQR	S	ENSP00000227520	Q9H6F5	CCDC86 CYCLON	ENSP00000227520_reference	80	-0.52375	-0.16901	0	-0.34638	0.21653	-0.25245	-0.09406	-0.09608	-0.14753	0.26021	-0.31718	-0.43723	0	-0.37721	0.15845	Coiled-coil domain-containing protein 86 (Cytokine-induced protein with coiled-coil domain)
LQQGAGLES(1)PQGQPEPGAAS(1)PQR	S	ENSP00000227520	Q9H6F5	CCDC86 CYCLON	ENSP00000227520_reference	91	-0.44256	-0.25641	-0.68124	-0.46007	0.08078	-0.36014	-0.21815	-0.31914	-0.29914	0.1017	-0.27729	-0.50087	0	-0.38908	0.17921	Coiled-coil domain-containing protein 86 (Cytokine-induced protein with coiled-coil domain)
QQDLHLES(1)PQRQPEYS(0.251)PES(0.749)PR	S	ENSP00000227520	Q9H6F5	CCDC86 CYCLON	ENSP00000227520_reference	102	-0.53659	-0.26503	-0.35568	-0.38577	0.07224	-0.22732	-0.07573	-0.26425	-0.1891	0.19947	-0.298	-0.42521	0	-0.36161	0.16707	Coiled-coil domain-containing protein 86 (Cytokine-induced protein with coiled-coil domain)
QQDLHLES(0.999)PQRQPEY(0.002)S(0.978)PES(0.021)PR	S	ENSP00000227520	Q9H6F5	CCDC86 CYCLON	ENSP00000227520_reference	110	-0.53659	-0.31899	-0.35568	-0.40375	0.06303	-0.22732	0	0	0	0	-0.23358	0	0	0	0	Coiled-coil domain-containing protein 86 (Cytokine-induced protein with coiled-coil domain)
QQDLHLES(0.999)PQRQPEY(0.001)S(0.213)PES(0.787)PR	S	ENSP00000227520	Q9H6F5	CCDC86 CYCLON	ENSP00000227520_reference	113	0	0	0	0	0	0	0	0	0	0	0	-0.53324	0	0	0	Coiled-coil domain-containing protein 86 (Cytokine-induced protein with coiled-coil domain)
GARS(1)VEEE	S	ENSP00000443990	Q9BVC6	TMEM109	ENSP00000443990_reference	239	0.07805	0	0	0	0	0	-0.11126	0.06618	-0.02254	0.89838	0	0	-0.32126	0	0	Transmembrane protein 109 (Mitsugumin-23) (Mg23)
S(1)AS(1)PDDDLGSSNWEAADLGNEERK	S	ENSP00000431237	E9PM92	C11orf58	ENSP00000431237_reference	15	0.17022	-0.09631	0	0.03696	0.84261	-0.01409	0.07208	-0.08629	-0.00943	0.93679	0	-0.06517	0	0	0	Small acidic protein (Fragment)
SAS(1)PDDDLGSSNWEAADLGNEERK	S	ENSP00000431237	E9PM92	C11orf58	ENSP00000431237_reference	17	0.14269	-0.11582	0	0.01344	0.94004	-0.01891	0.03643	-0.12468	-0.03572	0.74884	0.14797	-0.10783	0.03846	0.0262	0.85837	Small acidic protein (Fragment)
NYAGEEEEEGS(1)GS(1)S(1)EGFDPPATDR	S	ENSP00000228251	P16989	YBX3 CSDA DBPA	ENSP00000228251_reference	201	0	0	0	0	0	0	0	0	0	0	0	0	0	0	0	Y-box-binding protein 3 (Cold shock domain-containing protein A) (DNA-binding protein A) (Single-strand DNA-binding protein NF-GMB)
NYAGEEEEEGS(1)GS(1)S(1)EGFDPPATDR	S	ENSP00000228251	P16989	YBX3 CSDA DBPA	ENSP00000228251_reference	203	0	0	0	0	0	0	0	0	0	0	0	0	0	0	0	Y-box-binding protein 3 (Cold shock domain-containing protein A) (DNA-binding protein A) (Single-strand DNA-binding protein NF-GMB)
NYAGEEEEEGS(1)GS(1)S(1)EGFDPPATDR	S	ENSP00000228251	P16989	YBX3 CSDA DBPA	ENSP00000228251_reference	204	0	0	0	0	0	0	0	0	0	0	0	0	0	0	0	Y-box-binding protein 3 (Cold shock domain-containing protein A) (DNA-binding protein A) (Single-strand DNA-binding protein NF-GMB)
S(1)VGDGETVEFDVVEGEK	S	ENSP00000361626	P67809	YBX1 NSEP1 YB1	ENSP00000361626_reference	102	0	-0.75536	-0.46289	-0.60913	0.08956	-1.26878	-0.84656	-0.47778	-0.86437	0.09421	0	-1.19304	-1.27401	-1.23353	0.0483	Nuclease-sensitive element-binding protein 1 (CCAAT-binding transcription factor I subunit A) (CBF-A) (DNA-binding protein B) (DBPB) (Enhancer factor I subunit A) (EFI-A) (Y-box transcription factor) (Y-box-binding protein 1) (YB-1)
ATAAET(0.005)S(0.995)AS(1)EPEAESK	S	ENSP00000228284	Q15020	SART3 KIAA0156 TIP110	ENSP00000228284_reference	8	0.06323	0.18949	0.29457	0.18243	0.19722	0.09973	-0.13427	0.04453	0.00333	0.97988	0.08533	-0.11118	0.01257	-0.00443	0.97746	Squamous cell carcinoma antigen recognized by T-cells 3 (SART-3) (hSART-3) (Tat-interacting protein of 110 kDa) (Tip110)
ATAAET(0.019)S(0.981)AS(1)EPEAESK	S	ENSP00000228284	Q15020	SART3 KIAA0156 TIP110	ENSP00000228284_reference	10	0.06323	0.18949	0.29457	0.18243	0.19722	0.09973	-0.06616	0.04453	0.02603	0.81863	0.1066	-0.11118	0.32237	0.10593	0.56707	Squamous cell carcinoma antigen recognized by T-cells 3 (SART-3) (hSART-3) (Tat-interacting protein of 110 kDa) (Tip110)
DGGRS(0.216)S(0.784)PGGQDEGGFMAQGK	S	ENSP00000228307	P49023	PXN	ENSP00000228307_reference	303	-0.36127	-0.31524	0	-0.33826	0.11669	0	0	-0.02342	0	0	0	0	0	0	0	Paxillin
DYHNLFS(1)PR	S	ENSP00000228307	P49023	PXN	ENSP00000228307_reference	414	0	0	0.02864	0	0	0	-0.01061	-0.28302	-0.14682	0.47088	0	0	0	0	0	Paxillin
FIHQQPQSS(0.005)S(0.994)PVYGSSAK	S	ENSP00000228307	P49023	PXN	ENSP00000228307_reference	85	0.14643	0	0.14839	0.14741	0.31954	0.11517	-0.00622	0.08427	0.06441	0.5371	0.50925	0.05607	0.07794	0.21442	0.34134	Paxillin
GLEDVRPSVESLLDELES(0.005)S(0.006)VPS(0.978)PVPAIT(0.011)VNQGEMS(0.128)S(0.872)PQR	S	ENSP00000228307	P49023	PXN	ENSP00000228307_reference	230	0	-0.57383	-0.08513	-0.32948	0.29577	0	0	-0.60097	0	0	0	-0.35977	-0.52199	-0.44088	0.1422	Paxillin
GLEDVRPSVESLLDELESSVPSPVPAITVNQGEMS(0.093)S(0.907)PQR	S	ENSP00000228307	P49023	PXN	ENSP00000228307_reference	244	0	0	-0.13149	0	0	0	-0.34093	-0.08123	-0.21108	0.33702	0	-0.1065	0	0	0	Paxillin
IS(0.999)AS(0.001)SATR	S	ENSP00000228307	P49023	PXN	ENSP00000228307_reference	258	-0.17653	-0.43244	-0.49736	-0.36878	0.08956	-0.29313	-0.26514	-0.38992	-0.31606	0.09451	0	-0.33723	-0.69238	-0.51481	0.1609	Paxillin
IS(0.987)AS(0.234)S(0.769)AT(0.009)RELDELMASLSDFK	S	ENSP00000228307	P49023	PXN	ENSP00000228307_reference	261	0	0	0	0	0	0	0	-0.09756	0	0	0	0	0	0	0	Paxillin
QKS(1)AEPS(0.992)PT(0.008)VMSTSLGSNLSELDR	S	ENSP00000228307	P49023	PXN	ENSP00000228307_reference	126	0.20606	0.32917	-0.25561	0.09321	0.66373	-0.28842	-0.06752	1.30567	0.31658	0.59182	-0.29502	-0.48944	0.49206	-0.09747	0.80041	Paxillin
QKS(1)AEPS(0.992)PT(0.008)VMSTSLGSNLSELDR	S	ENSP00000228307	P49023	PXN	ENSP00000228307_reference	130	0	0.32917	-0.22771	0.05073	0.86683	0	0	2.6025	0	0	0	0	0	0	0	Paxillin
QKS(0.998)AEPS(0.501)PT(0.501)VMS(0.001)T(0.014)S(0.984)LGS(0.001)NLSELDR	S	ENSP00000228307	P49023	PXN	ENSP00000228307_reference	137	0	0	0	0	0	-0.51424	0	0	0	0	0	0	0	0	0	Paxillin
T(0.002)GS(0.009)S(0.179)S(0.809)PPGGPPKPGSQLDSMLGSLQSDLNK	S	ENSP00000228307	P49023	PXN	ENSP00000228307_reference	322	-0.07132	0	-0.21273	-0.14203	0.37229	0	-0.1508	0	0	0	0	-0.29569	0	0	0	Paxillin
T(0.016)GS(0.077)S(0.394)S(0.513)PPGGPPKPGSQLDS(0.001)MLGS(0.985)LQS(0.013)DLNK	S	ENSP00000228307	P49023	PXN	ENSP00000228307_reference	340	-0.47361	0	-0.5167	-0.49516	0.07487	-0.40886	-0.09289	0	-0.25088	0.31422	0	-0.15325	0	0	0	Paxillin
VGEEEHVY(0.183)S(0.817)FPNK	S	ENSP00000228307	P49023	PXN	ENSP00000228307_reference	119	0	0	0	0	0	0	0	-0.00732	0	0	0	0	0	0	0	Paxillin
EDDMFKDFAARS(1)PS(0.971)AS(0.029)ITDEDSNV	S	ENSP00000228425	Q86W92	PPFIBP1 KIAA1230	ENSP00000228425:map.12/27800746/T:p.V148L:n.G27800746T:c.Gtg/Ttg	993	-0.56514	-0.62995	-0.65422	-0.61644	0.03783	-0.62705	-0.40122	-0.38062	-0.46963	0.0819	-0.39064	-0.38428	-0.53053	-0.43515	0.07436	Liprin-beta-1 (Protein tyrosine phosphatase receptor type f polypeptide-interacting protein-binding protein 1) (PTPRF-interacting protein-binding protein 1) (hSGT2)
EDDMFKDFAARS(1)PS(0.971)AS(0.029)ITDEDSNV	S	ENSP00000228425	Q86W92	PPFIBP1 KIAA1230	ENSP00000228425:map.12/27800746/T:p.V148L:n.G27800746T:c.Gtg/Ttg	995	-0.4044	-0.31117	-0.46025	-0.39194	0.05527	0	0	0	0	0	0	0	0	0	0	Liprin-beta-1 (Protein tyrosine phosphatase receptor type f polypeptide-interacting protein-binding protein 1) (PTPRF-interacting protein-binding protein 1) (hSGT2)
DFAARS(0.999)PS(0.003)AS(0.998)ITDEDSNV	S	ENSP00000228425	Q86W92	PPFIBP1 KIAA1230	ENSP00000228425:map.12/27800746/T:p.V148L:n.G27800746T:c.Gtg/Ttg	997	-0.3897	-0.42438	-0.40601	-0.4067	0.04701	-0.45316	-0.40122	-0.38489	-0.41309	0.06935	-0.37782	-0.4098	-0.53239	-0.44	0.07311	Liprin-beta-1 (Protein tyrosine phosphatase receptor type f polypeptide-interacting protein-binding protein 1) (PTPRF-interacting protein-binding protein 1) (hSGT2)
KGKDGEYEELLNS(0.046)S(0.185)S(0.768)IS(0.083)S(0.918)LLDAQGFSDLEK	S	ENSP00000228425	Q86W92	PPFIBP1 KIAA1230	ENSP00000228425:map.12/27800746/T:p.V148L:n.G27800746T:c.Gtg/Ttg	344	0.08108	0	0	0	0	0	0	0	0	0	0	0	0	0	0	Liprin-beta-1 (Protein tyrosine phosphatase receptor type f polypeptide-interacting protein-binding protein 1) (PTPRF-interacting protein-binding protein 1) (hSGT2)
KGKDGEYEELLNS(0.046)S(0.185)S(0.768)IS(0.083)S(0.918)LLDAQGFSDLEK	S	ENSP00000228425	Q86W92	PPFIBP1 KIAA1230	ENSP00000228425:map.12/27800746/T:p.V148L:n.G27800746T:c.Gtg/Ttg	347	0.08108	0	0	0	0	0	0	0	0	0	0	0	0	0	0	Liprin-beta-1 (Protein tyrosine phosphatase receptor type f polypeptide-interacting protein-binding protein 1) (PTPRF-interacting protein-binding protein 1) (hSGT2)
DLGQS(1)NSDLDMPFAK	S	ENSP00000228425	Q86W92	PPFIBP1 KIAA1230	ENSP00000228425:map.12/27800746/T:p.V148L:n.G27800746T:c.Gtg/Ttg	630	0.06441	-0.00745	-0.14989	-0.03098	0.78651	0.15677	-0.04928	-0.13049	-0.00767	0.95808	0.05282	0.54997	-0.06635	0.17881	0.48226	Liprin-beta-1 (Protein tyrosine phosphatase receptor type f polypeptide-interacting protein-binding protein 1) (PTPRF-interacting protein-binding protein 1) (hSGT2)
DS(0.19)QRNS(0.81)PFQIPPPS(0.794)PDS(0.206)K	S	ENSP00000228425	Q86W92	PPFIBP1 KIAA1230	ENSP00000228425:map.12/27800746/T:p.V148L:n.G27800746T:c.Gtg/Ttg	565	0	0	0	0	0	0	0	1.14259	0	0	0	0	0	0	0	Liprin-beta-1 (Protein tyrosine phosphatase receptor type f polypeptide-interacting protein-binding protein 1) (PTPRF-interacting protein-binding protein 1) (hSGT2)
NSPFQIPPPS(0.995)PDS(0.005)K	S	ENSP00000228425	Q86W92	PPFIBP1 KIAA1230	ENSP00000228425:map.12/27800746/T:p.V148L:n.G27800746T:c.Gtg/Ttg	573	-0.42668	-1.028	-0.55275	-0.66914	0.07487	-0.46867	-0.41348	-0.09662	-0.32626	0.15188	-0.2742	0.06283	-0.2903	-0.16722	0.3794	Liprin-beta-1 (Protein tyrosine phosphatase receptor type f polypeptide-interacting protein-binding protein 1) (PTPRF-interacting protein-binding protein 1) (hSGT2)
SSS(1)LGNLKK	S	ENSP00000228425	Q86W92	PPFIBP1 KIAA1230	ENSP00000228425:map.12/27800746/T:p.V148L:n.G27800746T:c.Gtg/Ttg	449	0.0509	0.11644	0.0447	0.07068	0.45515	0.07858	0.07496	-0.00532	0.04941	0.62262	-0.00358	0.10396	-0.01583	0.02818	0.8189	Liprin-beta-1 (Protein tyrosine phosphatase receptor type f polypeptide-interacting protein-binding protein 1) (PTPRF-interacting protein-binding protein 1) (hSGT2)
RRPS(1)DENTIAPSEVQK	S	ENSP00000228425	Q86W92	PPFIBP1 KIAA1230	ENSP00000228425:map.12/27800746/T:p.V148L:n.G27800746T:c.Gtg/Ttg	788	-0.17747	-0.2125	-0.26463	-0.2182	0.10465	-0.49261	-0.21618	-0.32787	-0.34555	0.10932	-0.10989	-0.16338	0	-0.13664	0.43573	Liprin-beta-1 (Protein tyrosine phosphatase receptor type f polypeptide-interacting protein-binding protein 1) (PTPRF-interacting protein-binding protein 1) (hSGT2)
SAS(1)APTLAETEK	S	ENSP00000228425	Q86W92	PPFIBP1 KIAA1230	ENSP00000228425:map.12/27800746/T:p.V148L:n.G27800746T:c.Gtg/Ttg	534	-0.49275	-0.28706	-0.42206	-0.40062	0.06127	-0.27357	-0.30253	-0.34522	-0.30711	0.09222	-0.146	0.05482	-0.03549	-0.04222	0.74633	Liprin-beta-1 (Protein tyrosine phosphatase receptor type f polypeptide-interacting protein-binding protein 1) (PTPRF-interacting protein-binding protein 1) (hSGT2)
SQS(0.999)T(0.001)TFNPDDMSEPEFK	S	ENSP00000228425	Q86W92	PPFIBP1 KIAA1230	ENSP00000228425:map.12/27800746/T:p.V148L:n.G27800746T:c.Gtg/Ttg	595	-0.23229	-0.14332	-0.33399	-0.23653	0.1164	-0.2905	-0.18909	-0.17203	-0.21721	0.1394	-0.0733	0.152	-0.23263	-0.05131	0.77019	Liprin-beta-1 (Protein tyrosine phosphatase receptor type f polypeptide-interacting protein-binding protein 1) (PTPRF-interacting protein-binding protein 1) (hSGT2)
TAS(1)APNLDR	S	ENSP00000228425	Q86W92	PPFIBP1 KIAA1230	ENSP00000228425:map.12/27800746/T:p.V148L:n.G27800746T:c.Gtg/Ttg	523	0	0	-0.20297	0	0	-0.41047	0.01271	-0.01996	-0.13924	0.46115	0	0.07642	-0.30829	-0.11594	0.64489	Liprin-beta-1 (Protein tyrosine phosphatase receptor type f polypeptide-interacting protein-binding protein 1) (PTPRF-interacting protein-binding protein 1) (hSGT2)
TTS(0.999)FKGTSPSSK	S	ENSP00000228495	Q9H3F6	KCTD10 ULR061 MSTP028	ENSP00000228495_reference	23	0	0	0	0	0	0	-0.1156	0	0	0	0	0	0	0	0	BTB/POZ domain-containing adapter for CUL3-mediated RhoA degradation protein 3 (hBACURD3) (BTB/POZ domain-containing protein KCTD10) (Potassium channel tetramerization domain-containing protein 10)
MDRS(1)GFGEIS(0.239)S(0.761)PVIR	S	ENSP00000229179	P57740	NUP107	ENSP00000229179_reference	4	0.48129	0	0.68161	0.58145	0.07837	1.44079	0	0	0	0	0	0.7447	0.36748	0.55609	0.15515	Nuclear pore complex protein Nup107 (107 kDa nucleoporin) (Nucleoporin Nup107)
MDRS(1)GFGEIS(0.205)S(0.795)PVIR	S	ENSP00000229179	P57740	NUP107	ENSP00000229179_reference	11	0.48129	0	0.68161	0.58145	0.07837	1.44079	0	0	0	0	0	0.7447	0.4384	0.59155	0.133	Nuclear pore complex protein Nup107 (107 kDa nucleoporin) (Nucleoporin Nup107)
T(0.022)NS(0.972)MS(0.006)S(0.005)S(0.02)GLGS(0.976)PNR	S	ENSP00000449659	F8VV52	CNOT2	ENSP00000449659_reference	148	0	0	-1.51883	0	0	-0.93176	0	-0.91213	-0.92195	0.06576	0	0	0	0	0	CCR4-NOT transcription complex subunit 2 (Fragment)
TNSMSSSGLGS(1)PNR	S	ENSP00000449659	F8VV52	CNOT2	ENSP00000449659_reference	156	0.3097	-0.1376	0.09311	0.0884	0.59977	0.13895	0.11068	0.19073	0.14679	0.22201	0.28588	0.09061	0.01224	0.12958	0.40647	CCR4-NOT transcription complex subunit 2 (Fragment)
KAGLAS(1)PEEEDAVGKEPLK	S	ENSP00000229201	Q9UNS1	TIMELESS TIM TIM1 TIMELESS1	ENSP00000229201_reference	1148	0	0	0	0	0	0	-0.36485	0	0	0	0	0	0	0	0	Protein timeless homolog (hTIM)
QLLDS(1)DEEQEEDEGRNRAPELGAPGIQK	S	ENSP00000229201	Q9UNS1	TIMELESS TIM TIM1 TIMELESS1	ENSP00000229201_reference	1172	0	-0.6214	0	0	0	0	-0.17501	0.22445	0.02472	0.92476	0	0.12299	0	0	0	Protein timeless homolog (hTIM)
AS(1)PS(1)LERPEK	S	ENSP00000229214	Q13601	KRR1 HRB2	ENSP00000229214_reference	3	-0.33812	-0.39199	0.00125	-0.24295	0.21717	0.048	0.10162	0.23419	0.12794	0.31444	-0.11906	-0.27254	-0.23087	-0.20749	0.19279	KRR1 small subunit processome component homolog (HIV-1 Rev-binding protein 2) (KRR-R motif-containing protein 1) (Rev-interacting protein 1) (Rip-1)
AS(1)PS(1)LERPEK	S	ENSP00000229214	Q13601	KRR1 HRB2	ENSP00000229214_reference	5	-0.70804	-0.48302	0.4539	-0.24572	0.54644	-0.15192	-0.0073	0.47511	0.1053	0.66477	0	-0.35818	0.01832	-0.16993	0.50836	KRR1 small subunit processome component homolog (HIV-1 Rev-binding protein 2) (KRR-R motif-containing protein 1) (Rev-interacting protein 1) (Rip-1)
GALQNIIPAS(0.803)T(0.197)GAAK	S	ENSP00000380070	P04406	GAPDH GAPD CDABP0047 OK/SW-cl.12	ENSP00000380070_reference	210	0	0	0	0	0	0	0	0	0	0	-0.11518	-0.11502	-0.11657	-0.11559	0.33933	Glyceraldehyde-3-phosphate dehydrogenase (GAPDH) (EC 1.2.1.12) (Peptidyl-cysteine S-nitrosylase GAPDH) (EC 2.6.99.-)
LVINGNPITIFQERDPS(1)K	S	ENSP00000380070	P04406	GAPDH GAPD CDABP0047 OK/SW-cl.12	ENSP00000380070_reference	83	-0.18858	-0.12778	-0.24653	-0.18763	0.13888	-0.16393	-0.13123	-0.18213	-0.1591	0.19415	-0.0845	-0.14478	-0.43972	-0.223	0.26056	Glyceraldehyde-3-phosphate dehydrogenase (GAPDH) (EC 1.2.1.12) (Peptidyl-cysteine S-nitrosylase GAPDH) (EC 2.6.99.-)
SAADS(0.993)IS(0.007)ESVPVGPK	S	ENSP00000470388	xyz017	\N	ENSP00000470388_reference	760	0	0	0	0	0	0	0	0	0	0	0.06526	0	-0.03946	0.0129	0.94518	retired
QS(1)LGELIGTLNAAK	S	ENSP00000469350	xyz018	\N	ENSP00000469350_reference	21	0.30084	0.05866	0.00216	0.12055	0.39398	0.18478	0.0782	-0.01857	0.08147	0.49135	0.17279	0.0353	-0.01715	0.06365	0.62235	retired
DGKYDLDFKS(0.96)PT(0.038)DPS(0.002)R	S	ENSP00000472373	xyz019	\N	ENSP00000472373_reference	263	0	0	0	0	0	0.33634	0.28143	0.60763	0.40847	0.10537	0	0.0651	0	0	0	retired
DGKYDLDFKS(0.044)PT(0.055)DPS(0.901)R	S	ENSP00000472373	xyz019	\N	ENSP00000472373_reference	268	0	0	0	0	0	0	0	0.5967	0	0	0	0	0	0	0	retired
S(1)HNNFVAILDLPEGEHQYK	S	ENSP00000441369	Q9Y478	PRKAB1 AMPK	ENSP00000441369_reference	108	0	0.49974	0	0	0	0	0.77222	0.27779	0.52501	0.19536	0	-0.0536	0.4798	0.2131	0.50836	5'-AMP-activated protein kinase subunit beta-1 (AMPK subunit beta-1) (AMPKb)
GRDS(0.999)PYQS(0.001)R	S	ENSP00000229390	Q13242	SRSF9 SFRS9 SRP30C	ENSP00000229390_reference	204	0.03165	0	0	0	0	0	0	0	0	0	0	0	0	0	0	Serine/arginine-rich splicing factor 9 (Pre-mRNA-splicing factor SRp30C) (Splicing factor, arginine/serine-rich 9)
GS(1)PHYFSPFRPY	S	ENSP00000229390	Q13242	SRSF9 SFRS9 SRP30C	ENSP00000229390_reference	211	-0.20964	-0.42082	-0.26297	-0.29781	0.08951	-0.44454	-0.20751	-0.24091	-0.29765	0.12045	-0.61156	-0.21513	-0.20543	-0.34404	0.17477	Serine/arginine-rich splicing factor 9 (Pre-mRNA-splicing factor SRp30C) (Splicing factor, arginine/serine-rich 9)
GS(1)PHYFS(1)PFRPY	S	ENSP00000229390	Q13242	SRSF9 SFRS9 SRP30C	ENSP00000229390_reference	216	-0.23045	-0.3381	-0.46881	-0.34579	0.07564	-0.37658	-0.38176	-0.27075	-0.34303	0.08724	0	-0.31606	0.09054	-0.11276	0.66387	Serine/arginine-rich splicing factor 9 (Pre-mRNA-splicing factor SRp30C) (Splicing factor, arginine/serine-rich 9)
STS(1)YGYSR	S	ENSP00000229390	Q13242	SRSF9 SFRS9 SRP30C	ENSP00000229390_reference	189	0	0	0	0	0	-0.13051	0	0.05299	-0.03876	0.82008	0	-0.24703	0.10204	-0.0725	0.76225	Serine/arginine-rich splicing factor 9 (Pre-mRNA-splicing factor SRp30C) (Splicing factor, arginine/serine-rich 9)
S(0.001)T(0.001)S(0.993)Y(0.004)GY(0.001)S(0.998)R	S	ENSP00000229390	Q13242	SRSF9 SFRS9 SRP30C	ENSP00000229390_reference	193	0	0	0	0	0	0	0	0	0	0	0	-0.34632	0.1167	-0.11481	0.68266	Serine/arginine-rich splicing factor 9 (Pre-mRNA-splicing factor SRp30C) (Splicing factor, arginine/serine-rich 9)
KAEGEPQEES(1)PLK	S	ENSP00000434826	Q9NYF8	BCLAF1 BTF KIAA0164	ENSP00000434826_reference	175	-0.1508	-0.04476	-0.10355	-0.0997	0.32842	-0.09173	-0.04515	-0.06126	-0.06605	0.49539	-0.07881	-0.03661	-0.1465	-0.08731	0.46709	Bcl-2-associated transcription factor 1 (Btf)
GRAEGEWEDQEALDYFS(0.976)DKES(0.024)GK	S	ENSP00000434826	Q9NYF8	BCLAF1 BTF KIAA0164	ENSP00000434826_reference	383	0	0	0	0	0	0	-0.06031	-0.14522	-0.10277	0.49539	0	0.30081	0	0	0	Bcl-2-associated transcription factor 1 (Btf)
LKDLFDYS(1)PPLHK	S	ENSP00000434826	Q9NYF8	BCLAF1 BTF KIAA0164	ENSP00000434826_reference	510	-0.08985	-0.05414	-0.0812	-0.07506	0.414	-0.08368	-0.01517	-0.03453	-0.04446	0.65057	-0.08962	0.01201	-0.13356	-0.07039	0.56418	Bcl-2-associated transcription factor 1 (Btf)
STFREES(1)PLRIK	S	ENSP00000434826	Q9NYF8	BCLAF1 BTF KIAA0164	ENSP00000434826_reference	529	-0.18333	-0.16539	-0.16002	-0.16958	0.14324	-0.12031	-0.09523	-0.11813	-0.11122	0.29661	-0.35986	-0.04791	-0.2508	-0.21952	0.23588	Bcl-2-associated transcription factor 1 (Btf)
EKS(0.99)T(0.222)FREES(0.787)PLR	S	ENSP00000434826	Q9NYF8	BCLAF1 BTF KIAA0164	ENSP00000434826_reference	523	0	0	0	0	0	-0.18424	0	-0.07081	-0.12753	0.42778	0	0	0	0	0	Bcl-2-associated transcription factor 1 (Btf)
KETQS(1)PEQVK	S	ENSP00000434826	Q9NYF8	BCLAF1 BTF KIAA0164	ENSP00000434826_reference	494	-0.06638	0.03668	0.01088	-0.00627	0.94816	0.01528	0.05827	0.00085	0.0248	0.80407	0.03933	0.09633	-0.15512	-0.00649	0.97108	Bcl-2-associated transcription factor 1 (Btf)
QKFNDS(1)EGDDTEETEDYR	S	ENSP00000434826	Q9NYF8	BCLAF1 BTF KIAA0164	ENSP00000434826_reference	395	-0.07782	-0.13793	-0.12199	-0.11258	0.26967	0.00827	-0.08884	-0.0523	-0.04429	0.66029	-0.08769	-0.06484	-0.39616	-0.1829	0.3243	Bcl-2-associated transcription factor 1 (Btf)
GNRES(1)DGFREEK	S	ENSP00000434826	Q9NYF8	BCLAF1 BTF KIAA0164	ENSP00000434826_reference	448	-0.04391	0	0.43581	0.19595	0.47878	0	0	0	0	0	0	0	0	0	0	Bcl-2-associated transcription factor 1 (Btf)
IDIS(1)PSTLR	S	ENSP00000434826	Q9NYF8	BCLAF1 BTF KIAA0164	ENSP00000434826_reference	656	-0.07266	-0.11877	-0.14086	-0.11076	0.27883	-0.00095	-0.14444	-0.10623	-0.08387	0.44501	-0.18892	0.05597	-0.11579	-0.08291	0.55582	Bcl-2-associated transcription factor 1 (Btf)
NT(0.111)PS(0.87)QHS(0.016)HS(0.003)IQHS(1)PER	S	ENSP00000434826	Q9NYF8	BCLAF1 BTF KIAA0164	ENSP00000434826_reference	257	0	-0.11014	0	0	0	0	0	0	0	0	0	0	0	0	0	Bcl-2-associated transcription factor 1 (Btf)
NTPS(0.116)QHS(0.827)HS(0.059)IQHS(0.997)PER	S	ENSP00000434826	Q9NYF8	BCLAF1 BTF KIAA0164	ENSP00000434826_reference	260	0	0	0	0	0	0	0	0.04133	0	0	0	0	0	0	0	Bcl-2-associated transcription factor 1 (Btf)
NTPS(0.001)QHS(0.002)HS(0.998)IQHS(1)PER	S	ENSP00000434826	Q9NYF8	BCLAF1 BTF KIAA0164	ENSP00000434826_reference	262	0	0	-0.03605	0	0	0	0	-0.18189	0	0	0.08567	0	0	0	0	Bcl-2-associated transcription factor 1 (Btf)
NTPSQHSHSIQHS(1)PER	S	ENSP00000434826	Q9NYF8	BCLAF1 BTF KIAA0164	ENSP00000434826_reference	266	-0.22612	-0.1349	-0.3092	-0.22341	0.12074	-0.18764	0.15751	-0.12705	-0.05239	0.74227	-0.11758	-0.1356	-0.13885	-0.13068	0.29497	Bcl-2-associated transcription factor 1 (Btf)
S(1)PEIHR	S	ENSP00000434826	Q9NYF8	BCLAF1 BTF KIAA0164	ENSP00000434826_reference	646	-0.11862	0.08659	0	-0.01602	0.9204	0	-0.06241	-0.01888	-0.04065	0.77748	-0.14923	0.10107	0	-0.02408	0.91127	Bcl-2-associated transcription factor 1 (Btf)
S(0.003)GS(0.011)GS(0.986)VGNGS(0.184)S(0.428)RY(0.086)S(0.356)PS(0.533)QNS(0.41)PIHHIPS(0.003)RR	S	ENSP00000434826	Q9NYF8	BCLAF1 BTF KIAA0164	ENSP00000434826_reference	274	0	-0.10959	0	0	0	0	0	-0.36626	0	0	0	0	0	0	0	Bcl-2-associated transcription factor 1 (Btf)
Y(0.001)S(0.998)PS(0.001)QNSPIHHIPS(0.794)RRS(0.206)PAK	S	ENSP00000434826	Q9NYF8	BCLAF1 BTF KIAA0164	ENSP00000434826_reference	283	-0.29361	-0.45001	-0.29644	-0.34669	0.06656	-0.24917	-0.23689	-0.46989	-0.31865	0.11302	-0.47606	-0.12704	-0.41121	-0.3381	0.1483	Bcl-2-associated transcription factor 1 (Btf)
Y(0.002)S(0.001)PS(0.997)QNS(0.999)PIHHIPS(0.646)RRS(0.355)PAK	S	ENSP00000434826	Q9NYF8	BCLAF1 BTF KIAA0164	ENSP00000434826_reference	285	0	0	0	0	0	0	0	0	0	0	-0.39106	0	-0.41143	-0.40125	0.13997	Bcl-2-associated transcription factor 1 (Btf)
YS(0.996)PS(0.004)QNS(1)PIHHIPS(0.682)RRS(0.318)PAK	S	ENSP00000434826	Q9NYF8	BCLAF1 BTF KIAA0164	ENSP00000434826_reference	288	-0.35552	-0.3472	-0.38099	-0.36124	0.05403	-0.27432	-0.29825	-0.35799	-0.31019	0.09222	-0.44436	-0.16897	0.64697	0.01121	0.9816	Bcl-2-associated transcription factor 1 (Btf)
Y(0.001)S(0.998)PS(0.001)QNSPIHHIPS(0.794)RRS(0.206)PAK	S	ENSP00000434826	Q9NYF8	BCLAF1 BTF KIAA0164	ENSP00000434826_reference	295	0	0	0	0	0	0	-0.27745	-0.6272	-0.45233	0.17728	0	-0.39365	0	0	0	Bcl-2-associated transcription factor 1 (Btf)
SGS(0.005)S(0.995)PKWTHDK	S	ENSP00000434826	Q9NYF8	BCLAF1 BTF KIAA0164	ENSP00000434826_reference	882	-0.00416	-0.03143	0.50189	0.15543	0.47975	0	0.10919	0.00091	0.05505	0.71699	0.00154	0.15685	0	0.0792	0.66044	Bcl-2-associated transcription factor 1 (Btf)
S(1)QEEPKDTFEHDPSESIDEFNK	S	ENSP00000434826	Q9NYF8	BCLAF1 BTF KIAA0164	ENSP00000434826_reference	181	-0.41569	-0.14291	-0.20501	-0.25454	0.13508	-0.33021	-0.16607	-0.12116	-0.20581	0.18631	-0.23058	-0.2839	0	-0.25724	0.23322	Bcl-2-associated transcription factor 1 (Btf)
S(0.115)S(0.134)S(0.747)PY(0.007)S(0.213)KS(0.769)PVS(0.016)K	S	ENSP00000434826	Q9NYF8	BCLAF1 BTF KIAA0164	ENSP00000434826_reference	151	0	0	0	0	0	0	0	0	0	0	0	0	1.34209	0	0	Bcl-2-associated transcription factor 1 (Btf)
SSSSSAS(0.004)PS(0.049)S(0.901)PS(0.035)S(0.01)REEK	S	ENSP00000434826	Q9NYF8	BCLAF1 BTF KIAA0164	ENSP00000434826_reference	758	0	0	0	0	0	0	0	0	0	0	0.16181	0	0	0	0	Bcl-2-associated transcription factor 1 (Btf)
DGDS(0.972)Y(0.027)DPY(0.123)DFS(0.678)DT(0.197)EEEMPQVHT(0.003)PK	S	ENSP00000229854	P25205	MCM3	ENSP00000229854_reference	704	0	0	0	0	0	0	0	0	0	0	0	0	0	0	0	DNA replication licensing factor MCM3 (EC 3.6.4.12) (DNA polymerase alpha holoenzyme-associated protein P1) (P1-MCM3) (RLF subunit beta) (p102)
TRQPDAKDGDS(0.003)Y(0.005)DPY(0.063)DFS(0.962)DT(0.962)EEEMPQVHT(0.005)PK	S	ENSP00000229854	P25205	MCM3	ENSP00000229854_reference	711	-0.09607	-0.36537	0.01687	-0.14819	0.36461	0.14463	0	0	0	0	0.0172	0	0	0	0	DNA replication licensing factor MCM3 (EC 3.6.4.12) (DNA polymerase alpha holoenzyme-associated protein P1) (P1-MCM3) (RLF subunit beta) (p102)
RSEDES(1)ET(1)EDEEEKSQEDQEQK	S	ENSP00000229854	P25205	MCM3	ENSP00000229854_reference	672	-0.06637	0.03409	-0.33439	-0.12222	0.43531	0.03842	-0.42148	0	-0.19153	0.49135	-0.09827	0	0	0	0	DNA replication licensing factor MCM3 (EC 3.6.4.12) (DNA polymerase alpha holoenzyme-associated protein P1) (P1-MCM3) (RLF subunit beta) (p102)
SHTPS(0.01)PT(0.036)S(0.954)PK	S	ENSP00000229922	P40123	CAP2	ENSP00000229922_reference	312	-0.30013	0	0	0	0	0	0	0	0	0	0	0	0	0	0	Adenylyl cyclase-associated protein 2 (CAP 2)
EKGPTTGEGALDLSDVHS(1)PPKS(1)PEGK	S	ENSP00000230248	O95684	FGFR1OP FOP	ENSP00000230248_reference	156	0	0	-0.51229	0	0	0	0	0	0	0	-0.16675	0	0.08877	-0.03899	0.85474	FGFR1 oncogene partner
EKGPTTGEGALDLSDVHS(1)PPKS(1)PEGK	S	ENSP00000230248	O95684	FGFR1OP FOP	ENSP00000230248_reference	160	0	0	-0.51229	0	0	0	0	0	0	0	-0.16675	0	0.08877	-0.03899	0.85474	FGFR1 oncogene partner
QT(0.001)EVET(0.999)VMS(1)EVS(1)GFPMPQLDPR	S	ENSP00000230340	Q13895	BYSL	ENSP00000230340:map.6/41900406/T:p.P426S:n.C41900406T:c.Ccc/Tcc	167	0.15741	0.2963	0.44132	0.29834	0.10627	0.05757	0.31203	0.27906	0.21622	0.19976	0	0.18727	0.8867	0.53699	0.26224	Bystin
QT(0.001)EVET(0.999)VMS(1)EVS(1)GFPMPQLDPR	S	ENSP00000230340	Q13895	BYSL	ENSP00000230340:map.6/41900406/T:p.P426S:n.C41900406T:c.Ccc/Tcc	170	0.21887	0.2963	0.28249	0.26589	0.07815	0.14362	0.25021	0.44487	0.27957	0.14823	0	0.21112	0.70775	0.45944	0.23497	Bystin
MPQDGS(1)DDEDEEWPTLEK	S	ENSP00000230340	Q13895	BYSL	ENSP00000230340:map.6/41900406/T:p.P426S:n.C41900406T:c.Ccc/Tcc	98	0.23639	0.11141	0.27458	0.20746	0.13424	0	0.36204	0.15631	0.25918	0.24457	0.31533	0.19067	0.36986	0.29195	0.13008	Bystin
RHS(0.769)T(0.198)S(0.033)DKMHFPR	S	ENSP00000230418	Q13308	PTK7 CCK4	ENSP00000230418_reference	784	0	0	0	0	0	0	0	0	0	0	0	0	0	0	0	Inactive tyrosine-protein kinase 7 (Colon carcinoma kinase 4) (CCK-4) (Protein-tyrosine kinase 7) (Pseudo tyrosine kinase receptor 7) (Tyrosine-protein kinase-like 7)
SES(1)WER	S	ENSP00000230431	O43598	DNPH1 C6orf108 RCL	ENSP00000230431_reference	12	0	0	0	0	0	0	0	0.06508	0	0	0	0	0	0	0	2'-deoxynucleoside 5'-phosphate N-hydrolase 1 (EC 3.2.2.-) (c-Myc-responsive protein RCL)
GNPGLHSPMLDLDNDT(0.001)RPS(0.001)VLGHLS(0.123)QT(0.123)AS(0.751)LKR	S	ENSP00000230449	Q96KP1	EXOC2 SEC5 SEC5L1	ENSP00000230449_reference	426	0	0	0	0	0	0.14115	0	0	0	0	0	0	0	0	0	Exocyst complex component 2 (Exocyst complex component Sec5)
GS(0.002)S(0.998)FQSGRDDTWR	S	ENSP00000230449	Q96KP1	EXOC2 SEC5 SEC5L1	ENSP00000230449_reference	432	0.07316	0.20076	0	0.13696	0.37898	-0.12917	-1.62313	0	-0.87615	0.32414	0	0.13757	0.01677	0.07717	0.65584	Exocyst complex component 2 (Exocyst complex component Sec5)
GS(0.039)S(0.961)FQS(0.994)GRDDT(0.006)WR	S	ENSP00000230449	Q96KP1	EXOC2 SEC5 SEC5L1	ENSP00000230449_reference	435	0	0	0.01718	0	0	0	0.27858	0	0	0	0	0.46409	0	0	0	Exocyst complex component 2 (Exocyst complex component Sec5)
DLIS(1)NNEQLPMLGR	S	ENSP00000230685	P04233	CD74 DHLAG	ENSP00000230685_reference	25	0	0	0.30679	0	0	0	0	0	0	0	0	0	0	0	0	HLA class II histocompatibility antigen gamma chain (HLA-DR antigens-associated invariant chain) (Ia antigen-associated invariant chain) (Ii) (p33) (CD antigen CD74)
DLS(1)PQHMVVR	S	ENSP00000230771	P49590	HARS2 HARSL HARSR HO3	ENSP00000230771_reference	67	-0.39002	-0.41265	-0.38998	-0.39755	0.04766	-0.27237	-0.31024	0	-0.29131	0.17285	-0.94098	0.07223	-0.23006	-0.36627	0.36496	Probable histidine--tRNA ligase, mitochondrial (EC 6.1.1.21) (Histidine--tRNA ligase-like) (Histidyl-tRNA synthetase) (HisRS)
APS(1)IDGKEELDLAEK	S	ENSP00000230901	Q9H0E9	BRD8 SMAP SMAP2	ENSP00000230901_reference	460	0	0	-1.02556	0	0	0	-0.27076	0.02916	-0.1208	0.56382	0	-0.19538	0	0	0	Bromodomain-containing protein 8 (Skeletal muscle abundant protein) (Skeletal muscle abundant protein 2) (Thyroid hormone receptor coactivating protein of 120 kDa) (TrCP120) (p120)
AT(1)PPPS(1)PLLSELLKK	S	ENSP00000230901	Q9H0E9	BRD8 SMAP SMAP2	ENSP00000230901_reference	268	-0.70785	-1.06845	-0.53931	-0.77187	0.055	-0.53514	-0.53996	-0.20583	-0.42698	0.10634	-0.53218	-0.66924	-0.50684	-0.56942	0.05005	Bromodomain-containing protein 8 (Skeletal muscle abundant protein) (Skeletal muscle abundant protein 2) (Thyroid hormone receptor coactivating protein of 120 kDa) (TrCP120) (p120)
KGSLLPT(0.151)S(0.849)PR	S	ENSP00000230901	Q9H0E9	BRD8 SMAP SMAP2	ENSP00000230901_reference	284	0	0	-0.06777	0	0	0	-0.36831	0.19147	-0.08842	0.78175	-0.45316	0	0	0	0	Bromodomain-containing protein 8 (Skeletal muscle abundant protein) (Skeletal muscle abundant protein 2) (Thyroid hormone receptor coactivating protein of 120 kDa) (TrCP120) (p120)
S(0.002)GVAEAPVGS(0.999)KAPS(0.999)IDGKEELDLAEK	S	ENSP00000230901	Q9H0E9	BRD8 SMAP SMAP2	ENSP00000230901_reference	456	0	0	0.23061	0	0	0	0	0.2777	0	0	0	0	0	0	0	Bromodomain-containing protein 8 (Skeletal muscle abundant protein) (Skeletal muscle abundant protein 2) (Thyroid hormone receptor coactivating protein of 120 kDa) (TrCP120) (p120)
S(1)LQAER	S	ENSP00000231572	P54136	RARS	ENSP00000231572:map.5/167913510/A:p.V3I:n.G167913510A:c.Gta/Ata	61	-0.27453	0	0	0	0	0	-0.11942	0.3713	0.12594	0.65904	0	0	0	0	0	Arginine--tRNA ligase, cytoplasmic (EC 6.1.1.19) (Arginyl-tRNA synthetase) (ArgRS)
HREDS(1)DVEMVEDDSRK	S	ENSP00000231790	P40692	MLH1 COCA2	ENSP00000231790_reference	477	-0.07437	0	0	0	0	0	-0.46612	0	0	0	0	0.46764	0	0	0	DNA mismatch repair protein Mlh1 (MutL protein homolog 1)
IGDS(0.188)S(0.812)QGDNNLQK	S	ENSP00000457771	Q05086	UBE3A E6AP EPVE6AP HPVE6A	ENSP00000457771_reference	195	-0.05631	0	0	0	0	0	0	0.31376	0	0	0	0	0	0	0	Ubiquitin-protein ligase E3A (EC 6.3.2.-) (E6AP ubiquitin-protein ligase) (Human papillomavirus E6-associated protein) (Oncogenic protein-associated protein E6-AP) (Renal carcinoma antigen NY-REN-54)
MNEEIS(1)S(1)DS(0.994)ES(0.006)ESLAPR	S	ENSP00000232888	O43818	RRP9 RNU3IP2 U355K	ENSP00000232888_reference	50	0	0	0	0	0	0	0	0	0	0	0	0	0	0	0	U3 small nucleolar RNA-interacting protein 2 (RRP9 homolog) (U3 small nucleolar ribonucleoprotein-associated 55 kDa protein) (U3 snoRNP-associated 55 kDa protein) (U3-55K)
MNEEIS(1)S(1)DS(0.996)ES(0.004)ESLAPR	S	ENSP00000232888	O43818	RRP9 RNU3IP2 U355K	ENSP00000232888_reference	51	-0.37243	0	-0.01807	-0.19525	0.39634	0	0	0.02503	0	0	0	-0.07505	0	0	0	U3 small nucleolar RNA-interacting protein 2 (RRP9 homolog) (U3 small nucleolar ribonucleoprotein-associated 55 kDa protein) (U3 snoRNP-associated 55 kDa protein) (U3-55K)
MNEEIS(1)S(1)DS(0.999)ES(0.001)ESLAPR	S	ENSP00000232888	O43818	RRP9 RNU3IP2 U355K	ENSP00000232888_reference	53	-0.37243	0	-0.01807	-0.19525	0.39634	0	0	0.02503	0	0	0	-0.07505	0	0	0	U3 small nucleolar RNA-interacting protein 2 (RRP9 homolog) (U3 small nucleolar ribonucleoprotein-associated 55 kDa protein) (U3 snoRNP-associated 55 kDa protein) (U3-55K)
DNTRPGANS(1)PEMWSEAIK	S	ENSP00000370745	Q92499	DDX1	ENSP00000370745_reference	481	-0.15327	-0.57396	-0.04437	-0.2572	0.26482	-0.36353	-0.08928	-0.18965	-0.21415	0.20253	0	-0.07514	-0.27633	-0.17574	0.40429	ATP-dependent RNA helicase DDX1 (EC 3.6.4.13) (DEAD box protein 1) (DEAD box protein retinoblastoma) (DBP-RB)
VSDS(0.998)PS(0.001)HIATK	S	ENSP00000233099	Q9P2D3	HEATR5B KIAA1414	ENSP00000233099_reference	1737	0.25546	-1.59593	-0.02953	-0.45667	0.49397	0.26449	0.08654	0.26154	0.20419	0.18068	-0.12849	-0.23199	-0.27895	-0.21314	0.18191	HEAT repeat-containing protein 5B
KLS(0.981)S(0.014)AMS(0.005)AAK	S	ENSP00000377945	xyz020	\N	ENSP00000377945_reference	241	0	-0.05586	0	0	0	-0.06603	0	-0.20743	-0.13673	0.41592	0.06142	-0.07756	0	-0.00807	0.971	retired
DAS(0.983)PT(0.068)PS(0.474)T(0.474)DAEYPANGSGADR	S	ENSP00000377018	O43639	NCK2 GRB4	ENSP00000377018_reference	90	0	0	0	0	0	0	0	0	0	0	0	0	0	0	0	Cytoplasmic protein NCK2 (Growth factor receptor-bound protein 4) (NCK adaptor protein 2) (Nck-2) (SH2/SH3 adaptor protein NCK-beta)
S(1)EGESQTVLSSGSDPK	S	ENSP00000369181	Q9UHY1	NRBP1 BCON3 NRBP	ENSP00000369181_reference	2	0.74666	0.33463	-0.0885	0.33093	0.2972	0.34942	0.18016	-0.28977	0.07994	0.74683	0.07798	0.17789	-0.04414	0.07058	0.5988	Nuclear receptor-binding protein
VES(1)EES(1)GDEEGKK	S	ENSP00000385657	Q15435	PPP1R7 SDS22	ENSP00000385657_reference	24	-0.08458	0	-0.27357	-0.17908	0.3213	-0.03105	0	-0.41991	-0.22548	0.39084	-0.46375	0	0	0	0	Protein phosphatase 1 regulatory subunit 7 (Protein phosphatase 1 regulatory subunit 22)
VES(1)EES(1)GDEEGKK	S	ENSP00000385657	Q15435	PPP1R7 SDS22	ENSP00000385657_reference	27	-0.08458	0	-0.27357	-0.17908	0.3213	-0.03105	0	-0.41991	-0.22548	0.39084	-0.46375	0	0	0	0	Protein phosphatase 1 regulatory subunit 7 (Protein phosphatase 1 regulatory subunit 22)
APT(0.003)T(0.003)VEDRVGDS(0.179)T(0.492)PVS(0.116)EKPVS(0.206)AAVDANAS(0.003)ES(0.997)P	S	ENSP00000234160	Q9H8Y8	GORASP2 GOLPH6	ENSP00000234160_reference	451	-0.29878	0	0	0	0	-0.43485	-0.38492	0.07135	-0.24947	0.29336	-0.03465	0	0	0	0	Golgi reassembly-stacking protein 2 (GRS2) (Golgi phosphoprotein 6) (GOLPH6) (Golgi reassembly-stacking protein of 55 kDa) (GRASP55) (p59)
RPWRPEEAVEDPDEEDEDNT(0.21)S(0.786)EAENGFS(0.004)LEEVLR	S	ENSP00000234170	Q03701	CEBPZ CBF2	ENSP00000234170:map.2/37456032/T:p.V102I:n.C37456032T:c.Gtt/Att	34	0	0	0	0	0	0	0	0	0	0	0	-2.0255	0	0	0	CCAAT/enhancer-binding protein zeta (CCAAT-box-binding transcription factor) (CBF) (CCAAT-binding factor)
S(0.003)QLDDHPES(0.997)DDEENFIDANDDEDMEKFTDADKETEIVK	S	ENSP00000234170	Q03701	CEBPZ CBF2	ENSP00000234170:map.2/37456032/T:p.V102I:n.C37456032T:c.Gtt/Att	629	0	-0.35611	-0.50371	-0.42991	0.09966	0	-0.25705	-0.4105	-0.33378	0.17052	0	-0.46261	0	0	0	CCAAT/enhancer-binding protein zeta (CCAAT-box-binding transcription factor) (CBF) (CCAAT-binding factor)
S(1)FRRS(1)VVGTPAYLAPEVLR	S	ENSP00000333568	Q15139	PRKD1 PKD PKD1 PRKCM	ENSP00000333568_reference	738	0	0	-0.47708	0	0	0	0	-0.5975	0	0	0	-0.82057	0	0	0	Serine/threonine-protein kinase D1 (EC 2.7.11.13) (Protein kinase C mu type) (Protein kinase D) (nPKC-D1) (nPKC-mu)
S(1)FRRS(1)VVGTPAYLAPEVLR	S	ENSP00000333568	Q15139	PRKD1 PKD PKD1 PRKCM	ENSP00000333568_reference	742	0	0	-0.47708	0	0	0	0	-0.5975	0	0	0	-0.82057	0	0	0	Serine/threonine-protein kinase D1 (EC 2.7.11.13) (Protein kinase C mu type) (Protein kinase D) (nPKC-D1) (nPKC-mu)
TIS(1)PST(0.044)S(0.956)NNIPLMR	S	ENSP00000333568	Q15139	PRKD1 PKD PKD1 PRKCM	ENSP00000333568_reference	397	0	0	0.21449	0	0	0	0	-0.73737	0	0	-0.31896	-0.30038	-0.95876	-0.52603	0.1606	Serine/threonine-protein kinase D1 (EC 2.7.11.13) (Protein kinase C mu type) (Protein kinase D) (nPKC-D1) (nPKC-mu)
T(0.069)IS(0.93)PST(0.006)S(0.994)NNIPLMR	S	ENSP00000333568	Q15139	PRKD1 PKD PKD1 PRKCM	ENSP00000333568_reference	401	0	0	0.26287	0	0	0	0	-0.60112	0	0	-0.25934	-0.30038	-0.72807	-0.42926	0.14462	Serine/threonine-protein kinase D1 (EC 2.7.11.13) (Protein kinase C mu type) (Protein kinase D) (nPKC-D1) (nPKC-mu)
S(0.001)EEET(0.194)S(0.779)PLVT(0.026)HQNPAGPVASAPELESK	S	ENSP00000234256	P43007	SLC1A4 ASCT1 SATT	ENSP00000234256_reference	507	0	0	0	0	0	0	-0.24477	0	0	0	0	0	0	0	0	Neutral amino acid transporter A (Alanine/serine/cysteine/threonine transporter 1) (ASCT-1) (SATT) (Solute carrier family 1 member 4)
IHNVGS(1)PLK	S	ENSP00000234420	P52701	MSH6 GTBP	ENSP00000234420_reference	830	0.19531	0.03481	0.07301	0.10104	0.35622	0.00367	-0.03852	0.04623	0.00379	0.97043	-0.03858	0.10156	-0.14032	-0.02578	0.85784	DNA mismatch repair protein Msh6 (hMSH6) (G/T mismatch-binding protein) (GTBP) (GTMBP) (MutS-alpha 160 kDa subunit) (p160)
QSTLYSFFPKS(0.999)PALS(0.001)DANK	S	ENSP00000234420	P52701	MSH6 GTBP	ENSP00000234420_reference	14	0	-0.11475	0	0	0	0	0.01461	0	0	0	0	0.16511	0	0	0	DNA mismatch repair protein Msh6 (hMSH6) (G/T mismatch-binding protein) (GTBP) (GTMBP) (MutS-alpha 160 kDa subunit) (p160)
VHVQFFDDS(0.95)PT(0.05)R	S	ENSP00000234420	P52701	MSH6 GTBP	ENSP00000234420_reference	137	0	0	0	0	0	0	0	-0.15263	0	0	0	0	0	0	0	DNA mismatch repair protein Msh6 (hMSH6) (G/T mismatch-binding protein) (GTBP) (GTMBP) (MutS-alpha 160 kDa subunit) (p160)
GNPTVEVDLFT(0.067)S(0.933)K	S	ENSP00000234590	P06733	ENO1 ENO1L1 MBPB1 MPB1	ENSP00000234590_reference	27	0	0	0.04602	0	0	0	0	0	0	0	0	0	0	0	0	Alpha-enolase (EC 4.2.1.11) (2-phospho-D-glycerate hydro-lyase) (C-myc promoter-binding protein) (Enolase 1) (MBP-1) (MPB-1) (Non-neural enolase) (NNE) (Phosphopyruvate hydratase) (Plasminogen-binding protein)
HIADLAGNSEVILPVPAFNVINGGS(1)HAGNK	S	ENSP00000234590	P06733	ENO1 ENO1L1 MBPB1 MPB1	ENSP00000234590_reference	157	0.16978	0.01769	0.09846	0.09531	0.36774	0.00853	0.00712	-0.22974	-0.07136	0.58955	0	0	0	0	0	Alpha-enolase (EC 4.2.1.11) (2-phospho-D-glycerate hydro-lyase) (C-myc promoter-binding protein) (Enolase 1) (MBP-1) (MPB-1) (Non-neural enolase) (NNE) (Phosphopyruvate hydratase) (Plasminogen-binding protein)
IEEELGS(1)KAK	S	ENSP00000234590	P06733	ENO1 ENO1L1 MBPB1 MPB1	ENSP00000234590_reference	419	1.65632	0.09102	0.6293	0.79221	0.21174	0.9455	0.31246	1.1124	0.79012	0.10779	2.20418	0.13121	1.52211	1.28583	0.17869	Alpha-enolase (EC 4.2.1.11) (2-phospho-D-glycerate hydro-lyase) (C-myc promoter-binding protein) (Enolase 1) (MBP-1) (MPB-1) (Non-neural enolase) (NNE) (Phosphopyruvate hydratase) (Plasminogen-binding protein)
S(1)GKYDLDFKSPDDPSR	S	ENSP00000234590	P06733	ENO1 ENO1L1 MBPB1 MPB1	ENSP00000234590_reference	254	-0.71541	-0.36405	0.0959	-0.32785	0.29261	-0.54913	0	0.07383	-0.23765	0.49888	0	-0.06578	0	0	0	Alpha-enolase (EC 4.2.1.11) (2-phospho-D-glycerate hydro-lyase) (C-myc promoter-binding protein) (Enolase 1) (MBP-1) (MPB-1) (Non-neural enolase) (NNE) (Phosphopyruvate hydratase) (Plasminogen-binding protein)
SGKYDLDFKS(0.999)PDDPS(0.001)R	S	ENSP00000234590	P06733	ENO1 ENO1L1 MBPB1 MPB1	ENSP00000234590_reference	263	0	0	0	0	0	0	-0.39718	0	0	0	0	0	-0.13852	0	0	Alpha-enolase (EC 4.2.1.11) (2-phospho-D-glycerate hydro-lyase) (C-myc promoter-binding protein) (Enolase 1) (MBP-1) (MPB-1) (Non-neural enolase) (NNE) (Phosphopyruvate hydratase) (Plasminogen-binding protein)
YISPDQLADLYKS(1)FIK	S	ENSP00000234590	P06733	ENO1 ENO1L1 MBPB1 MPB1	ENSP00000234590_reference	282	0	0	0	0	0	0	-0.01405	0	0	0	0	0	0	0	0	Alpha-enolase (EC 4.2.1.11) (2-phospho-D-glycerate hydro-lyase) (C-myc promoter-binding protein) (Enolase 1) (MBP-1) (MPB-1) (Non-neural enolase) (NNE) (Phosphopyruvate hydratase) (Plasminogen-binding protein)
KLNS(0.995)PEET(0.006)AFQT(0.998)PK	S	ENSP00000234725	xyz021	\N	ENSP00000234725_reference	291	0	0	0	0	0	0	0	0	0	0	0	0	0.06772	0	0	retired
IPVEGPLS(0.977)PS(0.023)RGDFPK	S	ENSP00000464022	xyz022	\N	ENSP00000464022_reference	687	0	0	0	0	0	0	0	0	0	0	0	0	0	0	0	retired
PAAPPRPLDRES(1)PGVENK	S	ENSP00000464022	xyz022	\N	ENSP00000464022_reference	278	0	0	0	0	0	0	0	0	0	0	0	0	0	0	0	retired
S(0.003)PPVLGS(0.998)AAAS(1)PVHLK	S	ENSP00000464022	xyz022	\N	ENSP00000464022_reference	913	0	0	0	0	0	0	0	0	0	0	0	0	0	0	0	retired
SPPVLGSAAAS(1)PVHLK	S	ENSP00000464022	xyz022	\N	ENSP00000464022_reference	917	0	0	0	0	0	0.18338	0	0	0	0	0	0	0	0	0	retired
ENSRPMGDQIQEPES(1)EHGS(1)EPDFLHNR	S	ENSP00000236698	Q8WVM7	STAG1 SA1	ENSP00000236698_reference	1138	-0.25699	-0.45502	-0.24513	-0.31905	0.0843	0	-0.28748	-0.32831	-0.3079	0.16069	-0.20329	-0.13408	0	-0.16869	0.36797	Cohesin subunit SA-1 (SCC3 homolog 1) (Stromal antigen 1)
ENSRPMGDQIQEPES(1)EHGS(1)EPDFLHNR	S	ENSP00000236698	Q8WVM7	STAG1 SA1	ENSP00000236698_reference	1142	-0.25699	-0.45502	-0.24513	-0.31905	0.0843	0	-0.28748	-0.32831	-0.3079	0.16069	-0.20329	-0.13408	0	-0.16869	0.36797	Cohesin subunit SA-1 (SCC3 homolog 1) (Stromal antigen 1)
MITSELPVLQDS(0.001)T(0.001)NET(0.005)T(0.005)AHS(0.988)DAGS(0.999)ELEET(0.001)EVK	S	ENSP00000236698	Q8WVM7	STAG1 SA1	ENSP00000236698_reference	20	0	0	0	0	0	0	0	0	0	0	0	0.21051	0	0	0	Cohesin subunit SA-1 (SCC3 homolog 1) (Stromal antigen 1)
MITSELPVLQDS(0.001)T(0.001)NET(0.005)T(0.005)AHS(0.988)DAGS(0.999)ELEET(0.001)EVK	S	ENSP00000236698	Q8WVM7	STAG1 SA1	ENSP00000236698_reference	24	0	0	0	0	0	0	0	0.07139	0	0	0	0.21051	0.19521	0.20286	0.29451	Cohesin subunit SA-1 (SCC3 homolog 1) (Stromal antigen 1)
ADVPVEKYDGES(1)DKEQFDDDQK	S	ENSP00000351684	Q08AD1	CAMSAP2 CAMSAP1L1 KIAA1078	ENSP00000351684_reference	1137	0	0.05531	0.826	0.44066	0.3233	-0.38702	-0.01632	-0.05712	-0.15349	0.38419	0.05108	0.08099	0	0.06604	0.6837	Calmodulin-regulated spectrin-associated protein 2 (Calmodulin-regulated spectrin-associated protein 1-like protein 1)
LNQSS(1)PDNVTDTK	S	ENSP00000351684	Q08AD1	CAMSAP2 CAMSAP1L1 KIAA1078	ENSP00000351684_reference	588	0	0.10055	0.92614	0.51335	0.29524	-0.44144	0.02388	0.06561	-0.11732	0.58113	0.28188	0.00023	0.35969	0.21393	0.27209	Calmodulin-regulated spectrin-associated protein 2 (Calmodulin-regulated spectrin-associated protein 1-like protein 1)
RFS(0.991)PS(0.009)QVPIQTR	S	ENSP00000351684	Q08AD1	CAMSAP2 CAMSAP1L1 KIAA1078	ENSP00000351684_reference	1008	0	-0.2676	0.63879	0.1856	0.67754	-0.82016	-0.47704	-0.13986	-0.47902	0.15724	0.6635	-0.29025	-0.02104	0.1174	0.74157	Calmodulin-regulated spectrin-associated protein 2 (Calmodulin-regulated spectrin-associated protein 1-like protein 1)
SES(1)VEGFLS(0.713)PS(0.287)R	S	ENSP00000351684	Q08AD1	CAMSAP2 CAMSAP1L1 KIAA1078	ENSP00000351684_reference	1302	0	-0.30269	0.08935	-0.10667	0.63719	0	-0.65347	-1.10089	-0.87718	0.10634	-0.14757	-0.00358	-0.30929	-0.15348	0.35498	Calmodulin-regulated spectrin-associated protein 2 (Calmodulin-regulated spectrin-associated protein 1-like protein 1)
S(0.106)ES(0.894)VEGFLS(0.961)PS(0.039)R	S	ENSP00000351684	Q08AD1	CAMSAP2 CAMSAP1L1 KIAA1078	ENSP00000351684_reference	1308	0	-0.49421	0.05701	-0.2186	0.47878	0	-0.19568	-1.10089	-0.64829	0.27044	0.51899	-0.21546	0.68113	0.32822	0.3794	Calmodulin-regulated spectrin-associated protein 2 (Calmodulin-regulated spectrin-associated protein 1-like protein 1)
SIS(1)NEGLTLNNSHVSK	S	ENSP00000351684	Q08AD1	CAMSAP2 CAMSAP1L1 KIAA1078	ENSP00000351684_reference	453	0	0.45952	1.31028	0.8849	0.15651	-0.43432	0.13032	0.30784	0.00128	0.99701	0.18858	0.17733	0.42567	0.26386	0.17254	Calmodulin-regulated spectrin-associated protein 2 (Calmodulin-regulated spectrin-associated protein 1-like protein 1)
WLKS(0.997)PT(0.218)T(0.784)PIDPEK	S	ENSP00000351684	Q08AD1	CAMSAP2 CAMSAP1L1 KIAA1078	ENSP00000351684_reference	851	0	0	0.48638	0	0	0	-1.57132	0	0	0	0	0	-0.44806	0	0	Calmodulin-regulated spectrin-associated protein 2 (Calmodulin-regulated spectrin-associated protein 1-like protein 1)
YGPADVEDTTGSGATDSKDDDDIDLFGS(1)DDEEESEEAKR	S	ENSP00000376056	P24534	EEF1B2 EEF1B EF1B	ENSP00000376056_reference	106	-0.32422	-0.21665	-0.24924	-0.26337	0.08237	-0.3879	-0.36954	-0.21543	-0.32429	0.10045	-0.19368	-0.25405	-0.23235	-0.22669	0.1483	Elongation factor 1-beta (EF-1-beta)
GFGDLKS(1)PAGLQVLNDYLADK	S	ENSP00000376056	P24534	EEF1B2 EEF1B EF1B	ENSP00000376056_reference	8	-0.02302	0	-0.16636	-0.09469	0.52548	0	0	0.00672	0	0	0	-0.23798	0	0	0	Elongation factor 1-beta (EF-1-beta)
APS(0.981)PT(0.014)S(0.004)S(0.001)AGEEGTKKPEPLSPASYHQPEGVAR	S	ENSP00000237536	O94964	SOGA1 C20orf117 KIAA0889 SOGA	ENSP00000237536_reference	1541	0	-0.37684	0	0	0	-0.38417	0	0	0	0	0	-0.29603	-0.23229	-0.26416	0.2274	Protein SOGA1 (SOGA family member 1) (Suppressor of glucose by autophagy) (Suppressor of glucose, autophagy-associated protein 1) [Cleaved into: N-terminal form; C-terminal 80 kDa form (80-kDa SOGA fragment)]
APS(0.947)PT(0.044)S(0.009)S(0.01)AGEEGT(0.013)KKPEPLS(0.966)PAS(0.011)YHQPEGVAR	S	ENSP00000237536	O94964	SOGA1 C20orf117 KIAA0889 SOGA	ENSP00000237536_reference	1558	0	0	0	0	0	-0.55047	0	0	0	0	0	-0.68945	-0.23229	-0.46087	0.2219	Protein SOGA1 (SOGA family member 1) (Suppressor of glucose by autophagy) (Suppressor of glucose, autophagy-associated protein 1) [Cleaved into: N-terminal form; C-terminal 80 kDa form (80-kDa SOGA fragment)]
LLGLELALS(1)S(1)DAESAAGGPAGVR	S	ENSP00000237536	O94964	SOGA1 C20orf117 KIAA0889 SOGA	ENSP00000237536_reference	141	0.11561	0.03465	0.19623	0.1155	0.30602	0.10223	0.04131	-0.16639	-0.00762	0.95797	0	0.18793	0.23431	0.21112	0.28426	Protein SOGA1 (SOGA family member 1) (Suppressor of glucose by autophagy) (Suppressor of glucose, autophagy-associated protein 1) [Cleaved into: N-terminal form; C-terminal 80 kDa form (80-kDa SOGA fragment)]
LLGLELALS(1)S(1)DAESAAGGPAGVR	S	ENSP00000237536	O94964	SOGA1 C20orf117 KIAA0889 SOGA	ENSP00000237536_reference	142	0.11561	0.03465	0.19623	0.1155	0.30602	0.10223	0.04131	-0.16639	-0.00762	0.95797	0	0.18793	0.23431	0.21112	0.28426	Protein SOGA1 (SOGA family member 1) (Suppressor of glucose by autophagy) (Suppressor of glucose, autophagy-associated protein 1) [Cleaved into: N-terminal form; C-terminal 80 kDa form (80-kDa SOGA fragment)]
TGQPAQPAPS(0.137)AQQPPRPPAS(0.835)PDEPS(0.028)VAAS(0.001)SVGSSR	S	ENSP00000237536	O94964	SOGA1 C20orf117 KIAA0889 SOGA	ENSP00000237536_reference	175	0	0	0	0	0	0	-0.62527	0	0	0	0	0	0	0	0	Protein SOGA1 (SOGA family member 1) (Suppressor of glucose by autophagy) (Suppressor of glucose, autophagy-associated protein 1) [Cleaved into: N-terminal form; C-terminal 80 kDa form (80-kDa SOGA fragment)]
MS(1)PMGTASGSNSPTSDSASVQR	S	ENSP00000366161	O76080	ZFAND5 ZA20D2 ZNF216	ENSP00000366161_reference	48	-0.07511	-0.04838	0.7112	0.1959	0.52113	-0.17966	0.10686	0	-0.0364	0.86009	0	0.3141	0.60603	0.46007	0.16368	AN1-type zinc finger protein 5 (Zinc finger A20 domain-containing protein 2) (Zinc finger protein 216)
MS(0.998)PMGT(0.004)AS(0.928)GS(0.156)NS(0.715)PT(0.156)S(0.04)DS(0.003)ASVQR	S	ENSP00000366161	O76080	ZFAND5 ZA20D2 ZNF216	ENSP00000366161_reference	54	0	0	0	0	0	0	0	0	0	0	0	0	0	0	0	AN1-type zinc finger protein 5 (Zinc finger A20 domain-containing protein 2) (Zinc finger protein 216)
MS(0.958)PMGT(0.077)AS(0.485)GS(0.485)NS(0.977)PT(0.014)S(0.004)DS(0.001)ASVQR	S	ENSP00000366161	O76080	ZFAND5 ZA20D2 ZNF216	ENSP00000366161_reference	58	0	-0.09789	0	0	0	-0.70899	0	0	0	0	0	0.17333	0	0	0	AN1-type zinc finger protein 5 (Zinc finger A20 domain-containing protein 2) (Zinc finger protein 216)
NLLS(1)VAYK	S	ENSP00000398599	P63104	YWHAZ	ENSP00000398599_reference	45	-0.01349	0	-0.04445	-0.02897	0.82667	0	-0.50553	-0.03804	-0.27179	0.36983	0	-0.06376	-0.06311	-0.06344	0.69534	14-3-3 protein zeta/delta (Protein kinase C inhibitor protein 1) (KCIP-1)
KREEGS(1)DIEDEDMEELLNDTR	S	ENSP00000238146	Q8NHQ9	DDX55 KIAA1595	ENSP00000238146_reference	544	0.04406	0	-0.18917	-0.07256	0.6648	-0.26849	-0.09661	0	-0.18255	0.33539	0.08797	-0.16236	-0.01876	-0.03105	0.83001	ATP-dependent RNA helicase DDX55 (EC 3.6.4.13) (DEAD box protein 55)
DS(0.077)AAPS(0.917)PIPGADNLS(0.007)ADPVVS(0.802)PPT(0.102)S(0.095)IPFK	S	ENSP00000238256	Q5T1M5	FKBP15 KIAA0674	ENSP00000238256_reference	311	-0.29901	0	0	0	0	0	0	0	0	0	0	0	0	0	0	FK506-binding protein 15 (FKBP-15) (133 kDa FK506-binding protein) (133 kDa FKBP) (FKBP-133) (WASP and FKBP-like) (WAFL)
DS(0.077)AAPS(0.917)PIPGADNLS(0.007)ADPVVS(0.802)PPT(0.102)S(0.095)IPFK	S	ENSP00000238256	Q5T1M5	FKBP15 KIAA0674	ENSP00000238256_reference	326	-0.29901	0	0	0	0	0	0	0	0	0	0	0	0	0	0	FK506-binding protein 15 (FKBP-15) (133 kDa FK506-binding protein) (133 kDa FKBP) (FKBP-133) (WASP and FKBP-like) (WAFL)
ERPES(0.939)PMVPS(0.061)EQVVEEAVPLPPQALTTSQDGHR	S	ENSP00000238256	Q5T1M5	FKBP15 KIAA0674	ENSP00000238256_reference	979	0	0	0	0	0	0	-0.19365	-0.32474	-0.2592	0.21713	0	0	0	0	0	FK506-binding protein 15 (FKBP-15) (133 kDa FK506-binding protein) (133 kDa FKBP) (FKBP-133) (WASP and FKBP-like) (WAFL)
RPS(1)QEQSASASSGQPQAPLNR	S	ENSP00000238256	Q5T1M5	FKBP15 KIAA0674	ENSP00000238256_reference	956	-0.32444	-0.20566	-0.23839	-0.25616	0.0882	-0.20536	-0.24583	-0.21568	-0.22229	0.12042	-0.03661	-0.18874	-0.41229	-0.21255	0.27458	FK506-binding protein 15 (FKBP-15) (133 kDa FK506-binding protein) (133 kDa FKBP) (FKBP-133) (WASP and FKBP-like) (WAFL)
S(0.012)NS(0.972)LS(0.016)EQLAINTSPDAVK	S	ENSP00000238256	Q5T1M5	FKBP15 KIAA0674	ENSP00000238256_reference	346	-0.19603	0	-0.27357	-0.2348	0.19688	0.02438	0	-0.25271	-0.11417	0.56914	-0.1065	-0.18915	-0.45474	-0.25013	0.2219	FK506-binding protein 15 (FKBP-15) (133 kDa FK506-binding protein) (133 kDa FKBP) (FKBP-133) (WASP and FKBP-like) (WAFL)
S(0.163)NS(0.814)LS(0.024)EQLAINT(0.103)S(0.897)PDAVK	S	ENSP00000238256	Q5T1M5	FKBP15 KIAA0674	ENSP00000238256_reference	356	-0.12612	0	0	0	0	-0.07687	0	0	0	0	0	0	-0.29122	0	0	FK506-binding protein 15 (FKBP-15) (133 kDa FK506-binding protein) (133 kDa FKBP) (FKBP-133) (WASP and FKBP-like) (WAFL)
S(0.101)S(0.899)LS(1)GDEEDELFK	S	ENSP00000238256	Q5T1M5	FKBP15 KIAA0674	ENSP00000238256_reference	1162	0.28637	0.08231	0.11781	0.16216	0.22737	0.0556	0.19649	0.25519	0.16909	0.22955	0.16052	0.31729	-0.07222	0.1352	0.44959	FK506-binding protein 15 (FKBP-15) (133 kDa FK506-binding protein) (133 kDa FKBP) (FKBP-133) (WASP and FKBP-like) (WAFL)
S(0.116)S(0.884)LS(1)GDEEDELFK	S	ENSP00000238256	Q5T1M5	FKBP15 KIAA0674	ENSP00000238256_reference	1164	0.2384	0.13019	-0.04403	0.10819	0.414	0.06608	0.26984	0.25519	0.19704	0.20019	0.1997	0.32119	0.97256	0.49782	0.19893	FK506-binding protein 15 (FKBP-15) (133 kDa FK506-binding protein) (133 kDa FKBP) (FKBP-133) (WASP and FKBP-like) (WAFL)
GNDS(0.999)DGEGES(0.001)DDPEKK	S	ENSP00000238497	O75351	VPS4B SKD1 VPS42 MIG1	ENSP00000238497_reference	102	-0.22908	0	-0.42297	-0.32603	0.15874	-0.27272	-0.07885	-0.27075	-0.20744	0.18545	-0.24699	-0.20443	0.09384	-0.11919	0.48833	Vacuolar protein sorting-associated protein 4B (EC 3.6.4.6) (Cell migration-inducing gene 1 protein) (Suppressor of K(+) transport growth defect 1) (Protein SKD1)
KAS(1)PEPPDSAEGALK	S	ENSP00000238647	Q9H1B7	IRF2BPL C14orf4 EAP1 KIAA1865 My039	ENSP00000238647_reference	547	-0.07327	-0.23958	-0.35764	-0.2235	0.16859	-0.15579	-0.14669	-0.15848	-0.15365	0.19976	-0.20181	-0.09236	-0.39023	-0.22813	0.22114	Interferon regulatory factor 2-binding protein-like (Enhanced at puberty protein 1)
LPNGLGGPNGFPKPTPEEGPPELNRQS(0.948)PNS(0.02)S(0.026)S(0.007)AAASVASR	S	ENSP00000238647	Q9H1B7	IRF2BPL C14orf4 EAP1 KIAA1865 My039	ENSP00000238647_reference	215	0	-0.82802	0	0	0	0	-0.67372	-0.58383	-0.62878	0.08912	0	-0.52336	0	0	0	Interferon regulatory factor 2-binding protein-like (Enhanced at puberty protein 1)
RNS(0.999)S(0.218)S(0.783)PVS(1)PASVPGQR	S	ENSP00000238647	Q9H1B7	IRF2BPL C14orf4 EAP1 KIAA1865 My039	ENSP00000238647_reference	657	-0.30424	-0.44265	-0.5129	-0.41993	0.05897	-0.02097	-0.32563	-0.34496	-0.23052	0.22213	0	-0.18776	-0.58005	-0.38391	0.24191	Interferon regulatory factor 2-binding protein-like (Enhanced at puberty protein 1)
RNS(0.981)S(0.027)S(0.991)PVS(0.993)PAS(0.007)VPGQR	S	ENSP00000238647	Q9H1B7	IRF2BPL C14orf4 EAP1 KIAA1865 My039	ENSP00000238647_reference	659	0.07394	-0.21419	-0.35349	-0.16458	0.35265	-0.17436	-0.10819	-0.10364	-0.12873	0.25987	0	0.15935	-0.1898	-0.01523	0.95416	Interferon regulatory factor 2-binding protein-like (Enhanced at puberty protein 1)
RNS(0.964)S(0.112)S(0.924)PVS(1)PASVPGQR	S	ENSP00000238647	Q9H1B7	IRF2BPL C14orf4 EAP1 KIAA1865 My039	ENSP00000238647_reference	662	-1.23844	-0.17767	-0.29569	-0.5706	0.22009	-0.10959	-0.06165	0	-0.05708	0.57475	-0.22886	0.16271	0.00507	-0.02036	0.9132	Interferon regulatory factor 2-binding protein-like (Enhanced at puberty protein 1)
RPGS(0.998)VS(0.001)STDQER	S	ENSP00000238647	Q9H1B7	IRF2BPL C14orf4 EAP1 KIAA1865 My039	ENSP00000238647_reference	334	-0.53393	-0.99418	-0.79664	-0.77492	0.04922	-0.35535	-0.79726	-0.50159	-0.5514	0.09295	-0.80193	-0.65888	-0.49454	-0.65178	0.05298	Interferon regulatory factor 2-binding protein-like (Enhanced at puberty protein 1)
RPGS(0.406)VS(0.611)S(0.937)T(0.046)DQERELK	S	ENSP00000238647	Q9H1B7	IRF2BPL C14orf4 EAP1 KIAA1865 My039	ENSP00000238647_reference	337	-0.47658	-0.61807	-0.37251	-0.48905	0.05332	-0.28947	0	0	0	0	-0.51668	0	0	0	0	Interferon regulatory factor 2-binding protein-like (Enhanced at puberty protein 1)
LPQT(0.007)S(0.993)DDEKKDF	S	ENSP00000238688	Q9GZT3	SLIRP C14orf156 DC23 DC50 PD04872	ENSP00000238688_reference	100	-0.01421	0.04685	-0.08931	-0.01889	0.85274	0.12163	0.00609	-0.03254	0.03173	0.77589	0.01487	0.11181	0.05363	0.0601	0.60297	SRA stem-loop-interacting RNA-binding protein, mitochondrial
TSDDEVGS(0.999)PKEES(0.001)R	S	ENSP00000386913	B8ZZI9	AFTPH	ENSP00000386913_reference	13	0	0	0	0	0	0	0	-0.0629	0	0	0	0	0	0	0	Uncharacterized protein
GKNS(0.998)IDAS(0.002)EEKPVMR	S	ENSP00000239027	Q9NRZ9	HELLS PASG SMARCA6 Nbla10143	ENSP00000239027_reference	115	-0.0048	0	0	0	0	0.21565	0	0	0	0	0	-0.064	0	0	0	Lymphoid-specific helicase (EC 3.6.4.-) (Proliferation-associated SNF2-like protein) (SWI/SNF2-related matrix-associated actin-dependent regulator of chromatin subfamily A member 6)
GS(1)LEEQLLQELSSLILR	S	ENSP00000239440	Q8WWN8	ARAP3 CENTD3	ENSP00000239440_reference	1480	0	-0.6139	0	0	0	1.56037	0.02788	0	0.79413	0.36149	0	-0.31735	0	0	0	Arf-GAP with Rho-GAP domain, ANK repeat and PH domain-containing protein 3 (Centaurin-delta-3) (Cnt-d3)
S(1)LDQPFLSK	S	ENSP00000239440	Q8WWN8	ARAP3 CENTD3	ENSP00000239440_reference	1444	0	0	0	0	0	0	-0.3983	0	0	0	-1.02879	0.47531	-0.53454	-0.36267	0.50629	Arf-GAP with Rho-GAP domain, ANK repeat and PH domain-containing protein 3 (Centaurin-delta-3) (Cnt-d3)
SLLES(0.004)PGLT(0.282)S(0.824)GS(0.824)DT(0.065)PQQDNDQLNSEEK	S	ENSP00000450762	G3V2N3	PRRX1	ENSP00000450762_reference	72	0	0	0	0	0	0	0	0	0	0	0	0	0	0	0	Paired mesoderm homeobox protein 1
SLLES(0.004)PGLT(0.282)S(0.824)GS(0.824)DT(0.065)PQQDNDQLNSEEK	S	ENSP00000450762	G3V2N3	PRRX1	ENSP00000450762_reference	74	0	0	0	0	0	0	0	0	0	0	0	0	0	0	0	Paired mesoderm homeobox protein 1
YADS(1)PGAS(0.455)S(0.545)PEQPK	S	ENSP00000405580	P32519	ELF1	ENSP00000405580_reference	139	0.0435	0	0.273	0.15825	0.3891	-0.2689	0	-0.15402	-0.21146	0.26365	0	0	-0.17387	0	0	ETS-related transcription factor Elf-1 (E74-like factor 1)
YADSPGAS(0.104)S(0.896)PEQPKR	S	ENSP00000405580	P32519	ELF1	ENSP00000405580_reference	144	0	0	0	0	0	0	0	0	0	0	-0.35768	0	-0.48882	-0.42325	0.14253	ETS-related transcription factor Elf-1 (E74-like factor 1)
ESDTKNEVNGTSEDIKS(1)EGDTQS(1)N	S	ENSP00000425092	O95232	LUC7L3 CREAP1 CROP O48	ENSP00000425092_reference	425	0.00715	0.08088	-0.16676	-0.02624	0.83226	0.01524	-0.21265	0	-0.09871	0.58797	-0.11347	0.06629	0	-0.02359	0.90523	Luc7-like protein 3 (Cisplatin resistance-associated-overexpressed protein) (Luc7A) (Okadaic acid-inducible phosphoprotein OA48-18) (cAMP regulatory element-associated protein 1) (CRE-associated protein 1) (CREAP-1)
ESDTKNEVNGTSEDIKSEGDTQS(1)N	S	ENSP00000425092	O95232	LUC7L3 CREAP1 CROP O48	ENSP00000425092_reference	431	0.05296	0.05614	-0.19258	-0.02783	0.83226	0.08186	0.12968	0.24519	0.15224	0.24243	0.06066	0.02314	0	0.0419	0.80162	Luc7-like protein 3 (Cisplatin resistance-associated-overexpressed protein) (Luc7A) (Okadaic acid-inducible phosphoprotein OA48-18) (cAMP regulatory element-associated protein 1) (CRE-associated protein 1) (CREAP-1)
LIIES(0.938)PS(0.062)NT(0.02)S(0.345)S(0.319)T(0.316)EPA	S	ENSP00000240316	P38432	COIL CLN80	ENSP00000240316_reference	566	0	0	0	0	0	0	0	0	0	0	0	0	0	0	0	Coilin (p80-coilin)
NS(0.853)S(0.147)EKLPTELSK	S	ENSP00000240316	P38432	COIL CLN80	ENSP00000240316_reference	271	0	0	0	0	0	0	-1.44234	0	0	0	0	0	0	0	0	Coilin (p80-coilin)
LLS(1)NDEVTIK	S	ENSP00000417952	Q92734	TFG	ENSP00000417952_reference	50	0.30488	0	0	0	0	0	0	0	0	0	0	0	0.44988	0	0	Protein TFG (TRK-fused gene protein)
NAIHT(0.007)FVQS(0.79)GS(0.203)HLAAR	S	ENSP00000241052	P04040	CAT	ENSP00000241052_reference	515	0	0	0	0	0	0	0	0	0	0	0	0	0	0	0	Catalase (EC 1.11.1.6)
NLS(1)PGAVESDVR	S	ENSP00000241704	P53621	COPA	ENSP00000241704_reference	173	-0.22739	-0.15917	-0.15393	-0.18016	0.13773	-0.18818	-0.11539	-0.14366	-0.14908	0.21513	-0.14626	-0.18508	-0.249	-0.19345	0.1963	Coatomer subunit alpha (Alpha-coat protein) (Alpha-COP) (HEP-COP) (HEPCOP) [Cleaved into: Xenin (Xenopsin-related peptide); Proxenin]
LQS(1)EPESIRK	S	ENSP00000242284	P09496	CLTA	ENSP00000242284_reference	105	0.26088	0	0	0	0	0	-0.09189	0	0	0	0	0	0	0	0	Clathrin light chain A (Lca)
FLENGS(1)QEDLLHGNPGSTYLASNSTSAPNWK	S	ENSP00000242351	Q7Z2W4	ZC3HAV1 ZC3HDC2 PRO1677	ENSP00000242351_reference	335	0	0	0	0	0	0	0	-0.24293	0	0	0.01178	1.03237	0	0.52208	0.38463	Zinc finger CCCH-type antiviral protein 1 (ADP-ribosyltransferase diphtheria toxin-like 13) (ARTD13) (Zinc finger CCCH domain-containing protein 2) (Zinc finger antiviral protein) (ZAP)
KAPAGQEEPGT(1)PPS(0.907)S(0.093)PLSAEQLDR	S	ENSP00000242576	P13051	UNG DGU UNG1 UNG15	ENSP00000242576_reference	63	0	0	0	0	0	0	0	0	0	0	0	0	0	0	0	Uracil-DNA glycosylase (UDG) (EC 3.2.2.27)
KAPAGQEEPGT(1)PPS(0.027)S(0.958)PLS(0.015)AEQLDR	S	ENSP00000242576	P13051	UNG DGU UNG1 UNG15	ENSP00000242576_reference	64	0	-0.42591	0	0	0	0	0	0	0	0	0	-0.39057	0	0	0	Uracil-DNA glycosylase (UDG) (EC 3.2.2.27)
HAPS(1)PEPAVQGTGVAGVPEESGDAAAIPAK	S	ENSP00000242576	P13051	UNG DGU UNG1 UNG15	ENSP00000242576_reference	23	0	0.03886	0	0	0	0	0.17158	0	0	0	0	0.02594	0	0	0	Uracil-DNA glycosylase (UDG) (EC 3.2.2.27)
S(0.047)PS(0.952)DLLDASAVSATSR	S	ENSP00000242770	X6R2W0	STX10	ENSP00000242770_reference	134	0.69908	0	0.47809	0.58859	0.08008	0	0	0.86481	0	0	0	0	0	0	0	Syntaxin-10
SPSDLLDAS(0.999)AVS(0.947)AT(0.044)S(0.01)R	S	ENSP00000242770	X6R2W0	STX10	ENSP00000242770_reference	140	0.66495	0	1.55349	1.10922	0.12098	0	0	0	0	0	0	0.40848	0	0	0	Syntaxin-10
SPSDLLDAS(0.999)AVS(0.947)AT(0.044)S(0.01)R	S	ENSP00000242770	X6R2W0	STX10	ENSP00000242770_reference	143	0	0	0	0	0	0	0	0	0	0	0	0	0	0	0	Syntaxin-10
LNLGT(0.001)DS(0.956)DS(0.522)S(0.522)PQK	S	ENSP00000242783	Q16512	PKN1 PAK1 PKN PRK1 PRKCL1	ENSP00000242783_reference	559	-0.12221	0	0.37165	0.12472	0.64007	0	0	0.32542	0	0	0	0	0	0	0	Serine/threonine-protein kinase N1 (EC 2.7.11.13) (Protease-activated kinase 1) (PAK-1) (Protein kinase C-like 1) (Protein kinase C-like PKN) (Protein kinase PKN-alpha) (Protein-kinase C-related kinase 1) (Serine-threonine protein kinase N)
LNLGTDSDS(0.053)S(0.947)PQK	S	ENSP00000242783	Q16512	PKN1 PAK1 PKN PRK1 PRKCL1	ENSP00000242783_reference	562	-0.15614	0.01518	0.40095	0.08666	0.66641	0.22441	-0.0331	0.29337	0.16156	0.32696	-0.3313	0	0.30321	-0.01405	0.97434	Serine/threonine-protein kinase N1 (EC 2.7.11.13) (Protease-activated kinase 1) (PAK-1) (Protein kinase C-like 1) (Protein kinase C-like PKN) (Protein kinase PKN-alpha) (Protein-kinase C-related kinase 1) (Serine-threonine protein kinase N)
WAESGS(0.001)GT(0.007)S(0.031)PES(0.922)GDEEVS(0.045)GAGS(0.456)S(0.536)PVS(0.002)GGVNLFANDGSFLELFKR	S	ENSP00000242784	Q9BQ61	C19orf43	ENSP00000242784_reference	39	0	0	0.11134	0	0	0	0.10556	0	0	0	0	-0.00973	0.02394	0.00711	0.97134	Uncharacterized protein C19orf43
WAES(0.002)GS(0.023)GT(0.108)S(0.128)PES(0.739)GDEEVSGAGS(0.032)S(0.921)PVS(0.047)GGVNLFANDGSFLELFKR	S	ENSP00000242784	Q9BQ61	C19orf43	ENSP00000242784_reference	50	0	0	0	0	0	0	0	0	0	0	0	0	0.06042	0	0	Uncharacterized protein C19orf43
ALRAS(0.991)ES(0.009)GI	S	ENSP00000351413	P48960	CD97	ENSP00000351413_reference	738	-3.21263	0	-3.40782	-3.31023	0.02679	0	-3.68057	-3.57295	-3.62676	0.02871	-2.91115	-3.08375	-3.98028	-3.32506	0.03052	CD97 antigen (Leukocyte antigen CD97) (CD antigen CD97) [Cleaved into: CD97 antigen subunit alpha; CD97 antigen subunit beta]
AQDIIGHHQS(1)EDRETSDR	S	ENSP00000242848	Q5T200	ZC3H13 KIAA0853	ENSP00000242848_reference	943	0	0.14616	0.13292	0.13954	0.33704	0.28492	0	0.39502	0.33997	0.15399	0	0	0	0	0	Zinc finger CCCH domain-containing protein 13
DKPRS(0.971)T(0.515)S(0.515)PAGQHHS(0.999)PISSR	S	ENSP00000242848	Q5T200	ZC3H13 KIAA0853	ENSP00000242848_reference	316	0	0	0	0	0	0.19903	0.06596	0	0.1325	0.4246	-0.02654	0	-0.339	-0.18277	0.44268	Zinc finger CCCH domain-containing protein 13
STS(0.999)PAGQHHS(0.917)PIS(0.067)S(0.015)R	S	ENSP00000242848	Q5T200	ZC3H13 KIAA0853	ENSP00000242848_reference	318	0	0.01587	-0.15212	-0.06813	0.64986	0.11046	-0.43972	-0.09801	-0.14242	0.49992	-0.10282	-0.12526	-0.21966	-0.14925	0.27209	Zinc finger CCCH domain-containing protein 13
DKPRS(0.971)T(0.515)S(0.515)PAGQHHS(0.999)PISSR	S	ENSP00000242848	Q5T200	ZC3H13 KIAA0853	ENSP00000242848_reference	325	0	0.01587	-0.15212	-0.06813	0.64986	0.10411	-0.43972	-0.09801	-0.14454	0.49381	-0.10282	-0.12526	-0.21966	-0.14925	0.27209	Zinc finger CCCH domain-containing protein 13
DQRPS(0.816)S(0.184)PIR	S	ENSP00000242848	Q5T200	ZC3H13 KIAA0853	ENSP00000242848_reference	642	0	0	0	0	0	0	-0.32782	0	0	0	0	0	0	0	0	Zinc finger CCCH domain-containing protein 13
DQRPS(0.045)S(0.955)PIR	S	ENSP00000242848	Q5T200	ZC3H13 KIAA0853	ENSP00000242848_reference	643	0	0.36383	0	0	0	0	0.46683	-0.0785	0.19417	0.53632	-0.12653	0	-0.1661	-0.14632	0.41182	Zinc finger CCCH domain-containing protein 13
KT(0.133)S(0.867)AVS(0.254)S(0.746)PLLDQQR	S	ENSP00000242848	Q5T200	ZC3H13 KIAA0853	ENSP00000242848_reference	238	0	0	0	0	0	0	0	0	0	0	0	0	-1.11407	0	0	Zinc finger CCCH domain-containing protein 13
TSAVS(0.052)S(0.948)PLLDQQR	S	ENSP00000242848	Q5T200	ZC3H13 KIAA0853	ENSP00000242848_reference	242	0	-0.83632	-0.14151	-0.48892	0.26482	-0.82414	-0.06581	0.23983	-0.21671	0.57268	0.17008	0	0	0	0	Zinc finger CCCH domain-containing protein 13
EHS(0.999)PDS(0.994)DAY(0.007)NS(0.999)GDDKNEK	S	ENSP00000242848	Q5T200	ZC3H13 KIAA0853	ENSP00000242848_reference	845	0	0	0	0	0	0	0	0.10329	0	0	0	0	0	0	0	Zinc finger CCCH domain-containing protein 13
EHS(0.999)PDS(0.994)DAY(0.007)NS(0.999)GDDKNEK	S	ENSP00000242848	Q5T200	ZC3H13 KIAA0853	ENSP00000242848_reference	848	0	0	0	0	0	0	0	0	0	0	0	0	0	0	0	Zinc finger CCCH domain-containing protein 13
EHS(0.999)PDS(0.994)DAY(0.007)NS(0.999)GDDKNEK	S	ENSP00000242848	Q5T200	ZC3H13 KIAA0853	ENSP00000242848_reference	853	0	0	0	0	0	0	0	0	0	0	0	0	0	0	0	Zinc finger CCCH domain-containing protein 13
KEVS(1)PEVVR	S	ENSP00000242848	Q5T200	ZC3H13 KIAA0853	ENSP00000242848_reference	198	0	0.16271	-0.13283	0.01494	0.93765	0.22966	-0.1911	-0.06023	-0.00722	0.96779	0.04551	-0.17026	-0.11132	-0.07869	0.55942	Zinc finger CCCH domain-containing protein 13
FVHGPS(1)PR	S	ENSP00000242848	Q5T200	ZC3H13 KIAA0853	ENSP00000242848_reference	64	0	-0.05865	-0.48649	-0.27257	0.3237	0.04931	-0.50861	0	-0.22965	0.47876	0	-0.20207	-0.19972	-0.2009	0.29624	Zinc finger CCCH domain-containing protein 13
GNIET(0.001)T(0.009)S(0.99)EDGQVFS(1)PKK	S	ENSP00000242848	Q5T200	ZC3H13 KIAA0853	ENSP00000242848_reference	986	0	0	0.28385	0	0	-0.44648	0	-0.09034	-0.26841	0.31444	0.01691	0.25962	0	0.13827	0.50836	Zinc finger CCCH domain-containing protein 13
GNIETTSEDGQVFS(1)PKK	S	ENSP00000242848	Q5T200	ZC3H13 KIAA0853	ENSP00000242848_reference	993	0	0.75725	0.06634	0.4118	0.31597	0.54128	-0.14173	0.34174	0.2471	0.36588	0.43558	0.09095	0	0.26327	0.33247	Zinc finger CCCH domain-containing protein 13
T(1)PS(1)PPPPIPEDIALGKK	S	ENSP00000242848	Q5T200	ZC3H13 KIAA0853	ENSP00000242848_reference	265	0	-0.17997	-0.51369	-0.34683	0.20691	-0.26592	-0.59835	-0.39562	-0.41996	0.10025	-0.26908	-0.55328	-0.3421	-0.38815	0.10732	Zinc finger CCCH domain-containing protein 13
HHSSSSQSGS(0.004)S(0.004)IQRHS(0.994)PS(0.997)PR	S	ENSP00000242848	Q5T200	ZC3H13 KIAA0853	ENSP00000242848_reference	346	0	0	0	0	0	0	0	0	0	0	0.32686	0	0	0	0	Zinc finger CCCH domain-containing protein 13
HHSSSSQSGS(0.004)S(0.004)IQRHS(0.994)PS(0.997)PR	S	ENSP00000242848	Q5T200	ZC3H13 KIAA0853	ENSP00000242848_reference	348	0	0	0	0	0	0	0	0	0	0	0.32686	0	0	0	0	Zinc finger CCCH domain-containing protein 13
S(1)LS(0.999)PS(0.001)HLTEDR	S	ENSP00000242848	Q5T200	ZC3H13 KIAA0853	ENSP00000242848_reference	875	0	0.21388	-0.06632	0.07378	0.68756	0.19754	-0.12237	0.03714	0.03744	0.80066	0	-0.24878	-0.21603	-0.23241	0.25948	Zinc finger CCCH domain-containing protein 13
SLS(1)PSHLTEDR	S	ENSP00000242848	Q5T200	ZC3H13 KIAA0853	ENSP00000242848_reference	877	0	0.15454	-0.12139	0.01658	0.92648	0.16245	-0.1555	7e-05	0.00234	0.98841	0.1433	-0.13386	-0.05128	-0.01395	0.92977	Zinc finger CCCH domain-containing protein 13
LRS(1)PS(1)NDSAHR	S	ENSP00000242848	Q5T200	ZC3H13 KIAA0853	ENSP00000242848_reference	1208	0	0	0	0	0	0	0	0	0	0	0.13086	0	0	0	0	Zinc finger CCCH domain-containing protein 13
LRS(1)PS(1)NDSAHR	S	ENSP00000242848	Q5T200	ZC3H13 KIAA0853	ENSP00000242848_reference	1210	0	0	0	0	0	0	0	0	0	0	0.00206	0	0	0	0	Zinc finger CCCH domain-containing protein 13
LRS(0.902)PS(0.098)NDS(0.032)AHRS(0.964)GDDQS(0.004)GR	S	ENSP00000242848	Q5T200	ZC3H13 KIAA0853	ENSP00000242848_reference	1217	0	0	0	0	0	0	0	0	0	0	0.25965	0	0	0	0	Zinc finger CCCH domain-containing protein 13
NTEESS(0.818)S(0.182)PVRK	S	ENSP00000242848	Q5T200	ZC3H13 KIAA0853	ENSP00000242848_reference	109	0	0	0	0	0	0	0	0	0	0	0.39846	0	0	0	0	Zinc finger CCCH domain-containing protein 13
S(1)PERPTGDLR	S	ENSP00000242848	Q5T200	ZC3H13 KIAA0853	ENSP00000242848_reference	77	0	1.15943	-0.16699	0.49622	0.46848	0.05707	-0.31092	-0.12724	-0.12703	0.43064	0.05546	-0.33019	-0.30025	-0.19166	0.33927	Zinc finger CCCH domain-containing protein 13
S(1)AS(1)PYPSHSLS(0.389)S(0.611)PQR	S	ENSP00000242848	Q5T200	ZC3H13 KIAA0853	ENSP00000242848_reference	370	0	-0.21302	-0.15471	-0.18387	0.2599	0.06339	-0.50814	-0.09934	-0.18136	0.42711	0.11967	0	-0.06162	0.02903	0.88318	Zinc finger CCCH domain-containing protein 13
S(1)AS(1)PYPSHSLS(0.389)S(0.611)PQR	S	ENSP00000242848	Q5T200	ZC3H13 KIAA0853	ENSP00000242848_reference	372	0	-0.08498	-0.29546	-0.19022	0.31536	-0.83215	-0.39235	-0.24717	-0.49056	0.13387	0.11967	-1.4506	-0.26415	-0.53169	0.3859	Zinc finger CCCH domain-containing protein 13
S(1)AS(1)PYPSHSLS(0.792)S(0.208)PQR	S	ENSP00000242848	Q5T200	ZC3H13 KIAA0853	ENSP00000242848_reference	380	0	-0.07575	-0.40926	-0.24251	0.30955	0	0	-0.26477	0	0	0	0	0	0	0	Zinc finger CCCH domain-containing protein 13
S(1)AS(1)PYPSHSLS(0.036)S(0.964)PQR	S	ENSP00000242848	Q5T200	ZC3H13 KIAA0853	ENSP00000242848_reference	381	0	0	-0.43622	0	0	-0.83215	-0.39235	0.08266	-0.38061	0.29518	0	0	0	0	0	Zinc finger CCCH domain-containing protein 13
S(0.057)GS(0.943)FDS(0.001)RDR	S	ENSP00000242848	Q5T200	ZC3H13 KIAA0853	ENSP00000242848_reference	1292	0	0	0	0	0	0	0.21015	0	0	0	0	0	0	0	0	Zinc finger CCCH domain-containing protein 13
S(1)KGDS(1)DIS(1)DEEAAQQSK	S	ENSP00000242848	Q5T200	ZC3H13 KIAA0853	ENSP00000242848_reference	1010	0	1.49	0	0	0	0	0	0.19579	0	0	0	0	0	0	0	Zinc finger CCCH domain-containing protein 13
S(1)KGDS(1)DIS(1)DEEAAQQSK	S	ENSP00000242848	Q5T200	ZC3H13 KIAA0853	ENSP00000242848_reference	1014	0	1.49	0	0	0	2.75163	0	0.19579	1.47371	0.3248	0	0	0	0	0	Zinc finger CCCH domain-containing protein 13
S(1)KGDS(1)DIS(1)DEEAAQQSK	S	ENSP00000242848	Q5T200	ZC3H13 KIAA0853	ENSP00000242848_reference	1017	0	0.25993	0	0	0	2.79455	0	0.19579	1.49517	0.3248	0	0	2.38708	0	0	Zinc finger CCCH domain-containing protein 13
S(0.862)KLS(0.136)PS(0.002)PSLR	S	ENSP00000242848	Q5T200	ZC3H13 KIAA0853	ENSP00000242848_reference	204	0	0	0	0	0	0	0	0	0	0	0	0	0.1353	0	0	Zinc finger CCCH domain-containing protein 13
SKLS(1)PS(0.999)PS(0.001)LR	S	ENSP00000242848	Q5T200	ZC3H13 KIAA0853	ENSP00000242848_reference	207	0	0.02331	-0.07827	-0.02748	0.8466	0.12692	-0.18043	0.05127	-0.00075	0.99654	-0.03753	-0.12208	-0.16699	-0.10887	0.39391	Zinc finger CCCH domain-containing protein 13
S(0.001)KLS(0.999)PS(1)PSLR	S	ENSP00000242848	Q5T200	ZC3H13 KIAA0853	ENSP00000242848_reference	209	0	0.0231	-0.05484	-0.01587	0.90609	0.07416	-0.09109	0.00485	-0.00403	0.97184	0.03004	-0.22871	-0.12803	-0.1089	0.45491	Zinc finger CCCH domain-containing protein 13
Y(0.001)RNEGS(1)PS(1)PRQS(1)PK	S	ENSP00000242848	Q5T200	ZC3H13 KIAA0853	ENSP00000242848_reference	831	0	0	-0.19543	0	0	0	0	0	0	0	0	0	-0.30647	0	0	Zinc finger CCCH domain-containing protein 13
Y(0.001)RNEGS(0.999)PS(1)PRQS(1)PK	S	ENSP00000242848	Q5T200	ZC3H13 KIAA0853	ENSP00000242848_reference	833	0	0	-0.1504	0	0	0	0	0	0	0	0	0	-0.30647	0	0	Zinc finger CCCH domain-containing protein 13
Y(0.001)RNEGS(0.999)PS(1)PRQS(1)PK	S	ENSP00000242848	Q5T200	ZC3H13 KIAA0853	ENSP00000242848_reference	837	0	0	-0.19543	0	0	0	0	0	0	0	0	0	-0.30647	0	0	Zinc finger CCCH domain-containing protein 13
RASQGLLS(0.002)S(0.004)IENS(0.936)ES(0.768)DS(0.203)S(0.087)EAK	S	ENSP00000390181	Q5UIP0	RIF1	ENSP00000390181_reference	1552	-0.13989	0	0	0	0	0.47162	0	-0.28812	0.09175	0.82372	0	0	0	0	0	Telomere-associated protein RIF1 (Rap1-interacting factor 1 homolog)
ASQGLLSS(0.004)IENS(0.819)ES(0.819)DS(0.174)S(0.184)EAKEEGSR	S	ENSP00000390181	Q5UIP0	RIF1	ENSP00000390181_reference	1554	0	0	0	0	0	0	0	-0.28812	0	0	0	0	0	0	0	Telomere-associated protein RIF1 (Rap1-interacting factor 1 homolog)
GFLS(1)PGS(0.5)RS(0.5)PK	S	ENSP00000390181	Q5UIP0	RIF1	ENSP00000390181_reference	2260	0	-0.36561	0.32308	-0.02127	0.95224	1.00796	0	0.31176	0.65986	0.20475	0	0.31517	0	0	0	Telomere-associated protein RIF1 (Rap1-interacting factor 1 homolog)
SQEDEIS(0.154)S(0.846)PVNK	S	ENSP00000390181	Q5UIP0	RIF1	ENSP00000390181_reference	2196	0	0	0.10948	0	0	0	0	-0.09154	0	0	0	0.20315	-0.06208	0.07054	0.73626	Telomere-associated protein RIF1 (Rap1-interacting factor 1 homolog)
S(0.012)LS(0.988)PDEER	S	ENSP00000390181	Q5UIP0	RIF1	ENSP00000390181_reference	2393	-0.16607	-0.59708	-0.0928	-0.28532	0.22666	0.24105	-0.5434	-0.40318	-0.23518	0.4429	0.00753	-0.42055	-0.51536	-0.30946	0.23813	Telomere-associated protein RIF1 (Rap1-interacting factor 1 homolog)
SNES(1)VDIQDQEEK	S	ENSP00000390181	Q5UIP0	RIF1	ENSP00000390181_reference	1579	0.47878	0	-0.27746	0.10066	0.79508	0.9295	-0.24433	-0.28053	0.13488	0.78175	-0.13536	0.23692	-0.02597	0.0252	0.892	Telomere-associated protein RIF1 (Rap1-interacting factor 1 homolog)
S(1)PLHIKDDVLPK	S	ENSP00000390181	Q5UIP0	RIF1	ENSP00000390181_reference	1454	0	0	0	0	0	0.323	0	-0.13658	0.09321	0.73211	0	0	0	0	0	Telomere-associated protein RIF1 (Rap1-interacting factor 1 homolog)
VKS(1)PQRPSDWSK	S	ENSP00000390181	Q5UIP0	RIF1	ENSP00000390181_reference	782	-0.15576	-0.24206	-0.1295	-0.17577	0.15513	-0.01339	-0.34229	-0.30335	-0.21968	0.23251	-0.54025	-0.43008	2.62224	0.55064	0.65432	Telomere-associated protein RIF1 (Rap1-interacting factor 1 homolog)
EHS(1)PDEFIKDEQNK	S	ENSP00000243346	Q13287	NMI	ENSP00000243346_reference	16	0	0	0	0	0	-0.29623	0	0	0	0	-0.13885	-0.33984	0	-0.23935	0.29319	N-myc-interactor (Nmi) (N-myc and STAT interactor)
APIDT(0.155)S(0.845)DVEEK	S	ENSP00000243498	Q06265	EXOSC9 PMSCL1	ENSP00000243498_reference	306	0	0	0	0	0	0	0	0.45482	0	0	0.76622	0	0	0	0	Exosome complex component RRP45 (Autoantigen PM/Scl 1) (Exosome component 9) (P75 polymyositis-scleroderma overlap syndrome-associated autoantigen) (Polymyositis/scleroderma autoantigen 1) (Polymyositis/scleroderma autoantigen 75 kDa) (PM/Scl-75)
MDTGVEVSDIGS(0.002)QDAPIILS(0.999)DS(0.999)EEEEMIILEPDKNPK	S	ENSP00000243498	Q06265	EXOSC9 PMSCL1	ENSP00000243498_reference	392	0.02186	0	-0.21521	-0.09668	0.57439	-0.3104	0	-0.42882	-0.36961	0.14012	0	0.04271	0	0	0	Exosome complex component RRP45 (Autoantigen PM/Scl 1) (Exosome component 9) (P75 polymyositis-scleroderma overlap syndrome-associated autoantigen) (Polymyositis/scleroderma autoantigen 1) (Polymyositis/scleroderma autoantigen 75 kDa) (PM/Scl-75)
MDTGVEVSDIGS(0.002)QDAPIILS(0.999)DS(0.999)EEEEMIILEPDKNPK	S	ENSP00000243498	Q06265	EXOSC9 PMSCL1	ENSP00000243498_reference	394	0.02186	0	-0.21521	-0.09668	0.57439	-0.3104	0	-0.42882	-0.36961	0.14012	0	0.04271	0	0	0	Exosome complex component RRP45 (Autoantigen PM/Scl 1) (Exosome component 9) (P75 polymyositis-scleroderma overlap syndrome-associated autoantigen) (Polymyositis/scleroderma autoantigen 1) (Polymyositis/scleroderma autoantigen 75 kDa) (PM/Scl-75)
AREGS(1)FESR	S	ENSP00000362369	xyz024	\N	ENSP00000362369:map.20/39792063/G:p.S279G:n.A39792063G:c.Agc/Ggc	1249	0	0	-0.22884	0	0	0	-0.31619	0	0	0	0	0	-0.93625	0	0	retired
IDIFPAKQENGDLS(0.981)PFS(0.013)GT(0.005)S(0.001)LR	S	ENSP00000362369	xyz024	\N	ENSP00000362369:map.20/39792063/G:p.S279G:n.A39792063G:c.Agc/Ggc	1222	0	0	0	0	0	0	-0.38871	0	0	0	0	0	0	0	0	retired
S(1)VS(1)PPPKR	S	ENSP00000244020	Q13247	SRSF6 SFRS6 SRP55	ENSP00000244020_reference	314	-0.41312	-0.33995	-0.35953	-0.37087	0.05403	-0.48185	-0.42529	-0.19297	-0.3667	0.10779	-0.48904	-0.41515	-0.21957	-0.37459	0.10947	Serine/arginine-rich splicing factor 6 (Pre-mRNA-splicing factor SRP55) (Splicing factor, arginine/serine-rich 6)
S(1)VS(1)PPPKR	S	ENSP00000244020	Q13247	SRSF6 SFRS6 SRP55	ENSP00000244020_reference	316	-0.25665	-0.05492	-0.35953	-0.2237	0.1791	-0.77297	-0.42529	-0.19297	-0.46374	0.13657	-0.48904	-0.41515	-0.21957	-0.37459	0.10947	Serine/arginine-rich splicing factor 6 (Pre-mRNA-splicing factor SRP55) (Splicing factor, arginine/serine-rich 6)
NGYGFVEFEDS(1)RDADDAVYELNGK	S	ENSP00000244020	Q13247	SRSF6 SFRS6 SRP55	ENSP00000244020_reference	45	0	0	0	0	0	0	0	-0.14127	0	0	0	0	0	0	0	Serine/arginine-rich splicing factor 6 (Pre-mRNA-splicing factor SRP55) (Splicing factor, arginine/serine-rich 6)
SNS(1)PLPVPPSK	S	ENSP00000244020	Q13247	SRSF6 SFRS6 SRP55	ENSP00000244020_reference	303	-0.42097	-0.48048	-0.53774	-0.47973	0.04597	-0.42564	-0.40274	-0.51116	-0.44651	0.06814	-0.36377	-0.38415	-0.31629	-0.35474	0.08688	Serine/arginine-rich splicing factor 6 (Pre-mRNA-splicing factor SRP55) (Splicing factor, arginine/serine-rich 6)
S(0.1)RS(0.87)QS(0.7)RS(0.7)NS(0.629)PLPVPPS(0.001)K	S	ENSP00000244020	Q13247	SRSF6 SFRS6 SRP55	ENSP00000244020_reference	297	0	0	0	0	0	-0.598	0	-0.55061	-0.57431	0.0923	0	0	0	0	0	Serine/arginine-rich splicing factor 6 (Pre-mRNA-splicing factor SRP55) (Splicing factor, arginine/serine-rich 6)
SLGLS(0.015)LS(0.985)GGDQEDAGR	S	ENSP00000244204	Q9UJ70	NAGK	ENSP00000244204_reference	76	-0.42436	0	-0.19808	-0.31122	0.18177	0	0	0	0	0	-0.11917	0	0.07359	-0.02279	0.90958	N-acetyl-D-glucosamine kinase (N-acetylglucosamine kinase) (EC 2.7.1.59) (GlcNAc kinase)
HRS(0.909)T(0.377)S(0.685)PS(0.834)PS(0.195)RLK	S	ENSP00000395144	Q8WVK2	SNRNP27	ENSP00000395144_reference	59	0	-0.48088	0	0	0	-0.22167	0	-0.19907	-0.21037	0.24292	0	0	0	0	0	U4/U6.U5 small nuclear ribonucleoprotein 27 kDa protein (U4/U6.U5 snRNP 27 kDa protein) (U4/U6.U5-27K) (Nucleic acid-binding protein RY-1) (U4/U6.U5 tri-snRNP-associated 27 kDa protein) (27K) (U4/U6.U5 tri-snRNP-associated protein 3)
S(0.253)T(0.748)S(1)PS(0.998)PS(0.002)RLK	S	ENSP00000395144	Q8WVK2	SNRNP27	ENSP00000395144_reference	61	0	-0.48088	0	0	0	-0.22167	-0.24028	-0.20811	-0.22335	0.11941	0	-0.01918	0	0	0	U4/U6.U5 small nuclear ribonucleoprotein 27 kDa protein (U4/U6.U5 snRNP 27 kDa protein) (U4/U6.U5-27K) (Nucleic acid-binding protein RY-1) (U4/U6.U5 tri-snRNP-associated 27 kDa protein) (27K) (U4/U6.U5 tri-snRNP-associated protein 3)
S(0.253)T(0.748)S(1)PS(0.998)PS(0.002)RLK	S	ENSP00000395144	Q8WVK2	SNRNP27	ENSP00000395144_reference	63	0	-0.48088	0	0	0	-0.22167	-0.24028	-0.23865	-0.23353	0.11284	0	-0.01918	0	0	0	U4/U6.U5 small nuclear ribonucleoprotein 27 kDa protein (U4/U6.U5 snRNP 27 kDa protein) (U4/U6.U5-27K) (Nucleic acid-binding protein RY-1) (U4/U6.U5 tri-snRNP-associated 27 kDa protein) (27K) (U4/U6.U5 tri-snRNP-associated protein 3)
S(1)PVFS(1)DEDS(1)DLDFDISKLEQQSK	S	ENSP00000244230	O00566	MPHOSPH10 MPP10	ENSP00000244230_reference	163	0.1543	0.11925	-0.12087	0.05089	0.69394	0.0697	-0.06922	-0.00968	-0.00307	0.97757	0	0.05296	0	0	0	U3 small nucleolar ribonucleoprotein protein MPP10 (M phase phosphoprotein 10)
SPVFS(1)DEDS(1)DLDFDISKLEQQSK	S	ENSP00000244230	O00566	MPHOSPH10 MPP10	ENSP00000244230_reference	167	0.07865	0.17692	-0.20573	0.01661	0.91489	0.06079	0.16098	-0.01431	0.06915	0.53775	0	0.21832	0.24094	0.22963	0.25973	U3 small nucleolar ribonucleoprotein protein MPP10 (M phase phosphoprotein 10)
SPVFS(1)DEDS(1)DLDFDISKLEQQSK	S	ENSP00000244230	O00566	MPHOSPH10 MPP10	ENSP00000244230_reference	171	0.07865	0.17692	-0.20573	0.01661	0.91489	0.06079	0.16098	-0.01431	0.06915	0.53775	0	0.21832	0.24094	0.22963	0.25973	U3 small nucleolar ribonucleoprotein protein MPP10 (M phase phosphoprotein 10)
KAS(1)GPPVSELITK	S	ENSP00000244534	P16402	HIST1H1D H1F3	ENSP00000244534_reference	37	-0.246	0.03032	0.14151	-0.02472	0.87878	-0.29717	-0.05026	0.0161	-0.11044	0.45939	0	-0.23943	-0.29401	-0.26672	0.22476	Histone H1.3 (Histone H1c) (Histone H1s-2)
S(0.914)ET(0.086)APLAPT(0.009)IPAPAEKT(0.991)PVK	S	ENSP00000244534	P16402	HIST1H1D H1F3	ENSP00000244534_reference	2	-0.46578	-0.7435	-0.09243	-0.4339	0.14787	0	-0.10349	0	0	0	0.44905	-0.40805	0	0.0205	0.97108	Histone H1.3 (Histone H1c) (Histone H1s-2)
PEPAKS(1)APAPK	S	ENSP00000380180	P62807	HIST1H2BC H2BFL; HIST1H2BE H2BFH; HIST1H2BF H2BFG; HIST1H2BG H2BFA; HIST1H2BI H2BFK	ENSP00000380180_reference	7	0	0	0	0	0	0	0	-0.78262	0	0	0	0	0	0	0	Histone H2B type 1-C/E/F/G/I (Histone H2B.1 A) (Histone H2B.a) (H2B/a) (Histone H2B.g) (H2B/g) (Histone H2B.h) (H2B/h) (Histone H2B.k) (H2B/k) (Histone H2B.l) (H2B/l)
VEMGTSSQNDVDMSWIPQETLNQINKAS(1)PR	S	ENSP00000244763	P43307	SSR1 TRAPA PSEC0262	ENSP00000244763_reference	268	0.16489	-0.15208	-0.21922	-0.0688	0.66066	0	0.09727	0.08214	0.08971	0.53134	0.01154	0.07492	-0.09827	-0.00394	0.97877	Translocon-associated protein subunit alpha (TRAP-alpha) (Signal sequence receptor subunit alpha) (SSR-alpha)
ALDS(0.994)NS(0.006)LENDDLSAPGREPGHFNPESR	S	ENSP00000244815	Q32MZ4	LRRFIP1 GCF2 TRIP	ENSP00000244815_reference	742	0	-1.2836	-1.39578	-1.33969	0.04156	-1.05367	0	-1.4667	-1.26019	0.07816	0	-2.00654	-1.5791	-1.79282	0.05005	Leucine-rich repeat flightless-interacting protein 1 (LRR FLII-interacting protein 1) (GC-binding factor 2) (TAR RNA-interacting protein)
ALDS(0.039)NS(0.961)LENDDLSAPGREPGHFNPESR	S	ENSP00000244815	Q32MZ4	LRRFIP1 GCF2 TRIP	ENSP00000244815_reference	744	0	-0.15043	0	0	0	0	-0.0977	0	0	0	0	0	0	0	0	Leucine-rich repeat flightless-interacting protein 1 (LRR FLII-interacting protein 1) (GC-binding factor 2) (TAR RNA-interacting protein)
IDGAT(0.001)QS(0.034)S(0.965)PAEPK	S	ENSP00000244815	Q32MZ4	LRRFIP1 GCF2 TRIP	ENSP00000244815_reference	690	0.00979	0	0	0	0	0	0	-0.04029	0	0	0	0	-0.2988	0	0	Leucine-rich repeat flightless-interacting protein 1 (LRR FLII-interacting protein 1) (GC-binding factor 2) (TAR RNA-interacting protein)
NT(0.074)S(0.937)AS(0.988)DEDERMS(0.001)VGSR	S	ENSP00000244815	Q32MZ4	LRRFIP1 GCF2 TRIP	ENSP00000244815_reference	66	0.13376	0	0	0	0	-0.02651	0	0	0	0	0	0	0	0	0	Leucine-rich repeat flightless-interacting protein 1 (LRR FLII-interacting protein 1) (GC-binding factor 2) (TAR RNA-interacting protein)
NT(0.172)S(0.829)AS(0.998)DEDERMS(0.001)VGSR	S	ENSP00000244815	Q32MZ4	LRRFIP1 GCF2 TRIP	ENSP00000244815_reference	68	0.38915	0	0	0	0	0.27346	-0.38323	0	-0.05489	0.88397	0	0	0	0	0	Leucine-rich repeat flightless-interacting protein 1 (LRR FLII-interacting protein 1) (GC-binding factor 2) (TAR RNA-interacting protein)
RGS(0.989)GDT(0.011)SISIDTEASIR	S	ENSP00000244815	Q32MZ4	LRRFIP1 GCF2 TRIP	ENSP00000244815_reference	120	0	0	0	0	0	0	0	-0.01488	0	0	-0.42213	0	0	0	0	Leucine-rich repeat flightless-interacting protein 1 (LRR FLII-interacting protein 1) (GC-binding factor 2) (TAR RNA-interacting protein)
KLDKENLS(1)DER	S	ENSP00000245418	Q9BZI7	UPF3B RENT3B UPF3X	ENSP00000245418_reference	297	0	0	0	0	0	0	0	0	0	0	0	0	0	0	0	Regulator of nonsense transcripts 3B (Nonsense mRNA reducing factor 3B) (Up-frameshift suppressor 3 homolog B) (hUpf3B) (Up-frameshift suppressor 3 homolog on chromosome X) (hUpf3p-X)
RLS(1)WDKLDHLMNEEQQLLWQENER	S	ENSP00000371474	Q8N4C6	NIN KIAA1565	ENSP00000371474_reference	1124	0	0	0	0	0	-1.22418	0	0	0	0	0	0	0	0	0	Ninein (hNinein) (Glycogen synthase kinase 3 beta-interacting protein) (GSK3B-interacting protein)
GHQQLY(0.001)WS(0.999)HPR	S	ENSP00000245458	P62273	RPS29	ENSP00000245458_reference	9	0	0	-0.6295	0	0	0	0	0	0	0	0	-0.19304	0	0	0	40S ribosomal protein S29
TLIPS(1)PPPRPK	S	ENSP00000326575	xyz025	\N	ENSP00000326575_reference	126	0	0	0	0	0	0	0	0	0	0	0	0	0	0	0	retired
LLS(0.997)WS(0.003)DNWR	S	ENSP00000245552	Q8TCD5	NT5C DNT1 UMPH2	ENSP00000245552_reference	182	0.27625	0	0	0	0	0	0	0	0	0	0	0	0	0	0	5'(3')-deoxyribonucleotidase, cytosolic type (EC 3.1.3.-) (Cytosolic 5',3'-pyrimidine nucleotidase) (Deoxy-5'-nucleotidase 1) (dNT-1)
DHS(1)NNDREVPPDLTK	S	ENSP00000347959	Q8NI27	THOC2 CXorf3	ENSP00000347959_reference	1486	-0.28011	-0.27352	-0.17723	-0.24362	0.09333	-0.13183	-0.3126	-0.37473	-0.27305	0.13588	-0.06011	0	0	0	0	THO complex subunit 2 (Tho2) (hTREX120)
GGEKT(0.986)PVS(0.022)GS(0.026)LKS(0.967)PVPR	S	ENSP00000347959	Q8NI27	THOC2 CXorf3	ENSP00000347959_reference	1393	0	0	0	0	0	0	0	-0.16769	0	0	0	0	0	0	0	THO complex subunit 2 (Tho2) (hTREX120)
KIDTHPS(0.998)PS(0.001)HSSTVK	S	ENSP00000347959	Q8NI27	THOC2 CXorf3	ENSP00000347959_reference	1417	0.14316	0.64091	-0.08496	0.23304	0.38663	0.05289	0.19353	0.00043	0.08228	0.48554	0.25935	0.07955	-0.42826	-0.02979	0.91677	THO complex subunit 2 (Tho2) (hTREX120)
LYINHTPPPLS(0.061)KS(0.939)K	S	ENSP00000347959	Q8NI27	THOC2 CXorf3	ENSP00000347959_reference	1450	-0.12219	-0.20866	0	-0.16543	0.29961	0	-0.24173	0	0	0	0	-0.39534	0	0	0	THO complex subunit 2 (Tho2) (hTREX120)
KVS(0.997)KQEEAS(0.003)GGPTAPK	S	ENSP00000245932	P50552	VASP	ENSP00000245932_reference	239	0	0	0	0	0	0	0	0	0	0	-1.56991	0	0	0	0	Vasodilator-stimulated phosphoprotein (VASP)
SPQTLAPVGEDAMKT(1)PS(1)PAAEDAREPEAK	S	ENSP00000245934	Q92797	SYMPK SPK	ENSP00000245934_reference	1259	-0.60259	-0.35286	-0.30854	-0.42133	0.0706	-0.4648	-0.4136	-0.46071	-0.44637	0.06424	-0.42833	-0.26698	-0.37107	-0.35546	0.0988	Symplekin
ANVS(0.02)S(0.98)PHREFPPATAR	S	ENSP00000246015	Q5QPM7	PSMF1	ENSP00000246015_reference	153	0.07665	-0.2486	-0.0983	-0.09008	0.51674	-0.07286	-0.52238	0	-0.29762	0.33129	-1.83043	-0.16046	0.69712	-0.43126	0.62527	Proteasome inhibitor PI31 subunit
NTDVAQS(1)PEAPKQEAPAK	S	ENSP00000367044	Q9P2E9	RRBP1 KIAA1398	ENSP00000367044:map.20/17605240/T:p.L1043H:n.A17605240T:c.cTc/cAc	615	-0.02932	-0.06886	0.06038	-0.0126	0.89873	0.11656	-0.17576	-0.01949	-0.02623	0.85448	0.14887	-0.09653	0.18015	0.0775	0.61013	Ribosome-binding protein 1 (180 kDa ribosome receptor homolog) (RRp) (ES/130-related protein) (Ribosome receptor protein)
SHVEDGDIAGAPAS(1)S(1)PEAPPAEQDPVQLK	S	ENSP00000367044	Q9P2E9	RRBP1 KIAA1398	ENSP00000367044:map.20/17605240/T:p.L1043H:n.A17605240T:c.cTc/cAc	1276	0.31839	0	-0.02372	0.14734	0.49495	-0.23087	0.03929	-0.03456	-0.07538	0.57468	0	0.16436	-0.03992	0.06222	0.74456	Ribosome-binding protein 1 (180 kDa ribosome receptor homolog) (RRp) (ES/130-related protein) (Ribosome receptor protein)
SHVEDGDIAGAPAS(1)S(1)PEAPPAEQDPVQLK	S	ENSP00000367044	Q9P2E9	RRBP1 KIAA1398	ENSP00000367044:map.20/17605240/T:p.L1043H:n.A17605240T:c.cTc/cAc	1277	0.31839	0	-0.01223	0.15308	0.47694	-0.23087	0.15305	0.03068	-0.01571	0.93008	0	0.16436	0.34837	0.25637	0.26544	Ribosome-binding protein 1 (180 kDa ribosome receptor homolog) (RRp) (ES/130-related protein) (Ribosome receptor protein)
AS(1)GVQVADEVCR	S	ENSP00000246069	P60981	DSTN ACTDP DSN	ENSP00000246069_reference	3	-1.67752	-1.64855	-1.67374	-1.6666	0.02204	0.21983	0.25585	0.17338	0.21635	0.13117	0.17549	0.39612	-0.2108	0.12027	0.61234	Destrin (Actin-depolymerizing factor) (ADF)
GRLS(1)PVPVPR	S	ENSP00000364255	Q9UKM9	RALY HNRPCL2 P542	ENSP00000364255_reference	119	-0.29499	-0.25284	-0.22916	-0.259	0.07939	-0.22356	-0.30973	-0.29182	-0.27504	0.10295	-0.28472	-0.33905	-0.16731	-0.26369	0.1422	RNA-binding protein Raly (Autoantigen p542) (Heterogeneous nuclear ribonucleoprotein C-like 2) (hnRNP core protein C-like 2) (hnRNP associated with lethal yellow protein homolog)
S(0.996)LKLQAS(0.003)NVT(0.001)NKNDPK	S	ENSP00000364255	Q9UKM9	RALY HNRPCL2 P542	ENSP00000364255_reference	2	0	0	0	0	0	0	0.23973	0	0	0	0	0	0	0	0	RNA-binding protein Raly (Autoantigen p542) (Heterogeneous nuclear ribonucleoprotein C-like 2) (hnRNP core protein C-like 2) (hnRNP associated with lethal yellow protein homolog)
TRDDGDEEGLLT(0.015)HS(0.984)EEELEHS(0.001)QDT(0.001)DADDGALQ	S	ENSP00000364255	Q9UKM9	RALY HNRPCL2 P542	ENSP00000364255_reference	272	0	0	0	0	0	0	0	0	0	0	0	0.11023	0	0	0	RNA-binding protein Raly (Autoantigen p542) (Heterogeneous nuclear ribonucleoprotein C-like 2) (hnRNP core protein C-like 2) (hnRNP associated with lethal yellow protein homolog)
ALSAS(1)HTDLAH	S	ENSP00000334618	Q07866	KLC1 KLC KNS2	ENSP00000334618_reference	622	0	0	0	0	0	0	0	0	0	0	0	0	0	0	0	Kinesin light chain 1 (KLC 1)
RAS(0.778)S(0.222)LNVLNVGGK	S	ENSP00000334618	Q07866	KLC1 KLC KNS2	ENSP00000334618_reference	590	0.15161	0	0	0	0	0	0	0	0	0	0	0	0	0	0	Kinesin light chain 1 (KLC 1)
AS(0.004)S(0.996)LNVLNVGGK	S	ENSP00000334618	Q07866	KLC1 KLC KNS2	ENSP00000334618_reference	591	0.20358	0.00619	-0.0229	0.06229	0.59657	0.25199	0.08915	-0.0226	0.10618	0.43818	0.19517	0.14449	0.01611	0.11859	0.38693	Kinesin light chain 1 (KLC 1)
S(1)RES(1)LNVDVVK	S	ENSP00000334618	Q07866	KLC1 KLC KNS2	ENSP00000334618_reference	521	0	0	0	0	0	0	0	-0.23457	0	0	0	0	0	0	0	Kinesin light chain 1 (KLC 1)
S(1)RES(1)LNVDVVK	S	ENSP00000334618	Q07866	KLC1 KLC KNS2	ENSP00000334618_reference	524	0	0	0	0	0	0	0	-0.10597	0	0	0	0	0	0	0	Kinesin light chain 1 (KLC 1)
DAPVHGS(0.789)PT(0.211)GPGAWTASK	S	ENSP00000246535	Q9BRP1	PDCD2L	ENSP00000246535_reference	20	0	-0.46186	0	0	0	0	0	0	0	0	0	0	0	0	0	Programmed cell death protein 2-like
KFNGEDIDT(0.009)IS(0.959)PT(0.032)LGFNIK	S	ENSP00000436021	P36404	ARL2	ENSP00000436021:map.11/64789194/C:p.V141A:n.T64789194C:c.gTc/gCc	45	0	0	0	0	0	0	0.05457	0	0	0	0	0	0	0	0	ADP-ribosylation factor-like protein 2
KDNS(1)ILEIR	S	ENSP00000367292	Q9NZU0	FLRT3 KIAA1469 UNQ856/PRO1865	ENSP00000367292_reference	585	-0.35415	-0.06866	0.25354	-0.05642	0.79727	0.03713	-0.00873	-0.21476	-0.06212	0.63684	-0.13365	0.17025	0	0.0183	0.94088	Leucine-rich repeat transmembrane protein FLRT3 (Fibronectin-like domain-containing leucine-rich transmembrane protein 3)
RLS(1)KGS(1)FPTSR	S	ENSP00000246914	Q96J92	WNK4 PRKWNK4	ENSP00000246914_reference	1190	0	0.4713	0.48146	0.47638	0.07677	-0.47139	0.43102	0.27684	0.07882	0.82121	0	-0.00149	0	0	0	Serine/threonine-protein kinase WNK4 (EC 2.7.11.1) (Protein kinase lysine-deficient 4) (Protein kinase with no lysine 4)
RLS(1)KGS(1)FPTSR	S	ENSP00000246914	Q96J92	WNK4 PRKWNK4	ENSP00000246914_reference	1193	0	0.4713	0.48146	0.47638	0.07677	-0.47139	0.43102	0.27684	0.07882	0.82121	0	-0.00149	0	0	0	Serine/threonine-protein kinase WNK4 (EC 2.7.11.1) (Protein kinase lysine-deficient 4) (Protein kinase with no lysine 4)
RNS(0.999)LS(0.001)GSSTGSQEQR	S	ENSP00000246914	Q96J92	WNK4 PRKWNK4	ENSP00000246914_reference	1217	-0.08222	0.14602	0.30514	0.12298	0.4385	-0.22894	0.07965	0.04114	-0.03605	0.81321	-0.23026	0.03398	-0.54053	-0.2456	0.3243	Serine/threonine-protein kinase WNK4 (EC 2.7.11.1) (Protein kinase lysine-deficient 4) (Protein kinase with no lysine 4)
AVQQHQHGYDS(1)DEEVDSELGTWEHQLR	S	ENSP00000247001	Q8IWZ8	SUGP1 SF4	ENSP00000247001_reference	485	-0.71738	0.11193	0	-0.30273	0.48683	-0.09645	0.46581	0.13749	0.16895	0.4413	-1.01098	0.09532	-0.13681	-0.35082	0.41916	SURP and G-patch domain-containing protein 1 (RNA-binding protein RBP) (Splicing factor 4)
DVDAS(1)PS(0.999)PLS(0.001)VQDLK	S	ENSP00000247001	Q8IWZ8	SUGP1 SF4	ENSP00000247001_reference	409	-0.73834	-0.01752	0.33337	-0.14083	0.69664	0.21962	0.184	0.24313	0.21558	0.12777	-0.8587	0.13824	0.05706	-0.22113	0.57509	SURP and G-patch domain-containing protein 1 (RNA-binding protein RBP) (Splicing factor 4)
DVDAS(1)PS(0.999)PLS(0.001)VQDLK	S	ENSP00000247001	Q8IWZ8	SUGP1 SF4	ENSP00000247001_reference	411	-0.6183	-0.01752	0.16579	-0.15668	0.57439	-0.05153	0.27051	0.01022	0.0764	0.61003	-0.8775	0.03903	0.09453	-0.24798	0.52691	SURP and G-patch domain-containing protein 1 (RNA-binding protein RBP) (Splicing factor 4)
KTQQLHPVLQKPS(0.023)VFGNDS(0.977)DDDDETSVSESLQR	S	ENSP00000247026	Q9H0G5	NSRP1 CCDC55 NSRP70	ENSP00000247026_reference	33	0.04402	0	0	0	0	-0.09712	0	0	0	0	0	0	0	0	0	Nuclear speckle splicing regulatory protein 1 (Coiled-coil domain-containing protein 55) (Nuclear speckle-related protein 70) (NSrp70)
S(0.002)QNHS(0.996)RS(0.994)PS(0.953)EERGHS(0.026)T(0.029)R	S	ENSP00000247026	Q9H0G5	NSRP1 CCDC55 NSRP70	ENSP00000247026_reference	289	0	0	0	0	0	0	0	0	0	0	0	0	0	0	0	Nuclear speckle splicing regulatory protein 1 (Coiled-coil domain-containing protein 55) (Nuclear speckle-related protein 70) (NSrp70)
S(0.002)QNHS(0.996)RS(0.994)PS(0.953)EERGHS(0.026)T(0.029)R	S	ENSP00000247026	Q9H0G5	NSRP1 CCDC55 NSRP70	ENSP00000247026_reference	291	0	0	0	0	0	0	0	0	0	0	0	0	0	0	0	Nuclear speckle splicing regulatory protein 1 (Coiled-coil domain-containing protein 55) (Nuclear speckle-related protein 70) (NSrp70)
S(0.034)QNHS(0.974)RS(0.991)PS(0.993)EERGHS(0.004)T(0.004)R	S	ENSP00000247026	Q9H0G5	NSRP1 CCDC55 NSRP70	ENSP00000247026_reference	293	0	0	0	0	0	0	0	0	0	0	0	0	0	0	0	Nuclear speckle splicing regulatory protein 1 (Coiled-coil domain-containing protein 55) (Nuclear speckle-related protein 70) (NSrp70)
HIS(1)FGGNLIT(0.076)FS(0.924)PLQPGEF	S	ENSP00000247191	Q15398	DLGAP5 DLG7 KIAA0008	ENSP00000247191_reference	830	0	0	0	0	0	0	0	0	0	0	0	0	0	0	0	Disks large-associated protein 5 (DAP-5) (Discs large homolog 7) (Disks large-associated protein DLG7) (Hepatoma up-regulated protein) (HURP)
HIS(1)FGGNLIT(0.076)FS(0.924)PLQPGEF	S	ENSP00000247191	Q15398	DLGAP5 DLG7 KIAA0008	ENSP00000247191_reference	839	0	0	0	0	0	0	0	0	0	0	0	0	0	0	0	Disks large-associated protein 5 (DAP-5) (Discs large homolog 7) (Disks large-associated protein DLG7) (Hepatoma up-regulated protein) (HURP)
LGT(1)PKS(1)VNK	S	ENSP00000247191	Q15398	DLGAP5 DLG7 KIAA0008	ENSP00000247191_reference	642	0	0	0.67791	0	0	0.8264	0	0.68373	0.75507	0.08143	0	0.78682	0	0	0	Disks large-associated protein 5 (DAP-5) (Discs large homolog 7) (Disks large-associated protein DLG7) (Hepatoma up-regulated protein) (HURP)
AEEDEILNRS(1)PR	S	ENSP00000424063	P27824	CANX	ENSP00000424063_reference	583	-0.21272	-0.15944	-0.046	-0.13939	0.24771	-0.11174	-0.15793	0.08909	-0.06019	0.64461	-0.24257	0	-0.11396	-0.17827	0.36667	Calnexin (IP90) (Major histocompatibility complex class I antigen-binding protein p88) (p90)
S(1)DAEEDGGT(0.01)VS(0.99)QEEEDRKPK	S	ENSP00000424063	P27824	CANX	ENSP00000424063_reference	554	-0.15933	-0.1713	-0.32426	-0.2183	0.12793	0	-0.18533	-0.52641	-0.35587	0.22467	0	-0.27	-0.27566	-0.27283	0.21629	Calnexin (IP90) (Major histocompatibility complex class I antigen-binding protein p88) (p90)
S(1)DAEEDGGT(0.01)VS(0.99)QEEEDRKPK	S	ENSP00000424063	P27824	CANX	ENSP00000424063_reference	564	-1.46701	0.26337	-0.96288	-0.72217	0.27681	-0.22103	0	-0.32474	-0.27289	0.1982	-0.42659	0	-0.18259	-0.30459	0.243	Calnexin (IP90) (Major histocompatibility complex class I antigen-binding protein p88) (p90)
S(0.002)T(0.002)PS(0.12)HGS(0.765)VS(0.081)S(0.031)LNST(0.004)GS(0.048)LS(0.949)PK	S	ENSP00000471981	Q9UBC2	EPS15L1 EPS15R	ENSP00000471981_reference	244	0	0	0	0	0	0	-0.28467	0	0	0	0	0	0	0	0	Epidermal growth factor receptor substrate 15-like 1 (Eps15-related protein) (Eps15R)
STPS(0.001)HGS(0.001)VS(0.001)S(0.001)LNS(0.021)T(0.04)GS(0.947)LS(0.988)PK	S	ENSP00000471981	Q9UBC2	EPS15L1 EPS15R	ENSP00000471981_reference	253	0	0	0	0	0	0	0	0.10067	0	0	0	0.41869	0	0	0	Epidermal growth factor receptor substrate 15-like 1 (Eps15-related protein) (Eps15R)
STPSHGSVSSLNSTGS(0.001)LS(0.999)PK	S	ENSP00000471981	Q9UBC2	EPS15L1 EPS15R	ENSP00000471981_reference	255	0.15522	0.26772	0.28437	0.23577	0.10321	0.4049	0.47543	0.63368	0.50467	0.07286	0.69581	0.36202	0.4486	0.50214	0.08774	Epidermal growth factor receptor substrate 15-like 1 (Eps15-related protein) (Eps15R)
TVFPGAVPVLPAS(0.989)PPPKDS(0.011)LR	S	ENSP00000471981	Q9UBC2	EPS15L1 EPS15R	ENSP00000471981_reference	229	0	0	0	0	0	0	-0.6204	0	0	0	0	0	0	0	0	Epidermal growth factor receptor substrate 15-like 1 (Eps15-related protein) (Eps15R)
LKQEQGVESEPLFPILKQEPQS(0.773)PS(0.227)R	S	ENSP00000465751	Q8WUQ7	CACTIN C19orf29	ENSP00000465751_reference	489	0	0	0	0	0	0	-0.86444	0	0	0	0	0	0	0	0	Cactin (Renal carcinoma antigen NY-REN-24)
RS(1)DS(1)EEERWQR	S	ENSP00000465751	Q8WUQ7	CACTIN C19orf29	ENSP00000465751_reference	57	0	0	0	0	0	0	0	0	0	0	0	0	0	0	0	Cactin (Renal carcinoma antigen NY-REN-24)
RS(1)DS(1)EEERWQR	S	ENSP00000465751	Q8WUQ7	CACTIN C19orf29	ENSP00000465751_reference	59	0	0	0	0	0	0	0	0	0	0	0	0	0	0	0	Cactin (Renal carcinoma antigen NY-REN-24)
ALS(0.993)RQLS(0.832)S(0.173)GVS(0.001)EIR	S	ENSP00000248553	P04792	HSPB1 HSP27 HSP28	ENSP00000248553_reference	78	-0.66864	0	0.20071	-0.23397	0.59115	-0.60253	0	0	0	0	0	0	-0.12619	0	0	Heat shock protein beta-1 (HspB1) (28 kDa heat shock protein) (Estrogen-regulated 24 kDa protein) (Heat shock 27 kDa protein) (HSP 27) (Stress-responsive protein 27) (SRP27)
QLS(1)SGVSEIR	S	ENSP00000248553	P04792	HSPB1 HSP27 HSP28	ENSP00000248553_reference	82	-0.16629	-0.11522	0.04001	-0.0805	0.48365	-0.08802	-0.0371	0.16539	0.01342	0.92476	-0.11904	-0.23428	-0.00387	-0.11906	0.40909	Heat shock protein beta-1 (HspB1) (28 kDa heat shock protein) (Estrogen-regulated 24 kDa protein) (Heat shock 27 kDa protein) (HSP 27) (Stress-responsive protein 27) (SRP27)
GPS(1)WDPFRDWYPHSR	S	ENSP00000248553	P04792	HSPB1 HSP27 HSP28	ENSP00000248553_reference	15	-1.02178	0	-0.41204	-0.71691	0.1391	-0.93807	-0.97313	-0.36557	-0.75892	0.09421	-1.28156	-0.79213	0	-1.03685	0.09982	Heat shock protein beta-1 (HspB1) (28 kDa heat shock protein) (Estrogen-regulated 24 kDa protein) (Heat shock 27 kDa protein) (HSP 27) (Stress-responsive protein 27) (SRP27)
DVDVSEDS(1)PPPLPER	S	ENSP00000248594	Q05209	PTPN12	ENSP00000248594:map.7/77247821/A:p.V322I:n.G77247821A:c.Gtc/Atc	673	-0.2326	-0.63603	-0.20625	-0.35829	0.13457	-0.12444	0.01584	-0.20585	-0.10482	0.40842	-0.04186	-0.36762	-0.18762	-0.19903	0.26903	Tyrosine-protein phosphatase non-receptor type 12 (EC 3.1.3.48) (PTP-PEST) (Protein-tyrosine phosphatase G1) (PTPG1)
IADGVNEINTENMISSIEPEKQDS(1)PPPKPPR	S	ENSP00000248594	Q05209	PTPN12	ENSP00000248594:map.7/77247821/A:p.V322I:n.G77247821A:c.Gtc/Atc	332	-0.40284	-0.14717	-0.33829	-0.2961	0.10199	-0.54433	-0.22546	-0.19593	-0.32191	0.14823	-0.33463	-0.35271	0	-0.34367	0.16277	Tyrosine-protein phosphatase non-receptor type 12 (EC 3.1.3.48) (PTP-PEST) (Protein-tyrosine phosphatase G1) (PTPG1)
KT(0.046)VS(0.945)LT(0.009)PS(0.849)PT(0.063)T(0.063)QVET(0.025)PDLVDHDNT(0.587)S(0.412)PLFR	S	ENSP00000248594	Q05209	PTPN12	ENSP00000248594:map.7/77247821/A:p.V322I:n.G77247821A:c.Gtc/Atc	567	0.35628	-0.15263	0.02503	0.07623	0.68345	0.68884	0.73182	0.20331	0.54132	0.11284	0	0.64958	0	0	0	Tyrosine-protein phosphatase non-receptor type 12 (EC 3.1.3.48) (PTP-PEST) (Protein-tyrosine phosphatase G1) (PTPG1)
T(0.004)VS(0.136)LT(0.86)PS(0.999)PT(0.001)TQVETPDLVDHDNT(0.291)S(0.709)PLFR	S	ENSP00000248594	Q05209	PTPN12	ENSP00000248594:map.7/77247821/A:p.V322I:n.G77247821A:c.Gtc/Atc	571	0.14651	-0.08229	-0.00939	0.01828	0.87889	0.28515	0.20723	0.14459	0.21232	0.14701	0	0.0473	-0.05977	-0.00623	0.97594	Tyrosine-protein phosphatase non-receptor type 12 (EC 3.1.3.48) (PTP-PEST) (Protein-tyrosine phosphatase G1) (PTPG1)
TVS(0.003)LT(0.027)PS(0.931)PT(0.034)T(0.005)QVETPDLVDHDNT(0.219)S(0.78)PLFR	S	ENSP00000248594	Q05209	PTPN12	ENSP00000248594:map.7/77247821/A:p.V322I:n.G77247821A:c.Gtc/Atc	588	0.14651	0	0	0	0	0	0	0	0	0	0	0	0	0	0	Tyrosine-protein phosphatase non-receptor type 12 (EC 3.1.3.48) (PTP-PEST) (Protein-tyrosine phosphatase G1) (PTPG1)
NLS(1)FEIKKVPLQEGPK	S	ENSP00000248594	Q05209	PTPN12	ENSP00000248594:map.7/77247821/A:p.V322I:n.G77247821A:c.Gtc/Atc	435	0.54774	0.35209	0.31261	0.40415	0.06512	0.28744	0.56246	0.37788	0.40926	0.09389	0.33018	0.23901	0.4351	0.33476	0.1079	Tyrosine-protein phosphatase non-receptor type 12 (EC 3.1.3.48) (PTP-PEST) (Protein-tyrosine phosphatase G1) (PTPG1)
TPLSFTNPLHS(1)DDS(0.988)DS(0.011)DERNSDGAVTQNK	S	ENSP00000248594	Q05209	PTPN12	ENSP00000248594:map.7/77247821/A:p.V322I:n.G77247821A:c.Gtc/Atc	603	-0.0097	-0.12894	-0.15284	-0.09716	0.36188	-0.08668	0.22736	-0.15864	-0.00599	0.97255	-0.00337	-0.11779	-0.19059	-0.10392	0.43561	Tyrosine-protein phosphatase non-receptor type 12 (EC 3.1.3.48) (PTP-PEST) (Protein-tyrosine phosphatase G1) (PTPG1)
TPLSFTNPLHS(1)DDS(1)DS(0.988)DERNS(0.012)DGAVTQNK	S	ENSP00000248594	Q05209	PTPN12	ENSP00000248594:map.7/77247821/A:p.V322I:n.G77247821A:c.Gtc/Atc	606	-0.0097	-0.12894	-0.1537	-0.09745	0.361	-0.08668	0.22736	-0.18822	-0.01585	0.93451	-0.00337	-0.11779	-0.19059	-0.10392	0.43561	Tyrosine-protein phosphatase non-receptor type 12 (EC 3.1.3.48) (PTP-PEST) (Protein-tyrosine phosphatase G1) (PTPG1)
TPLSFTNPLHS(0.982)DDS(0.991)DS(0.991)DERNS(0.034)DGAVT(0.002)QNK	S	ENSP00000248594	Q05209	PTPN12	ENSP00000248594:map.7/77247821/A:p.V322I:n.G77247821A:c.Gtc/Atc	608	0.1062	-0.04145	-0.02265	0.01403	0.89427	-0.04102	0.25743	0	0.10821	0.60205	0	-0.04374	0	0	0	Tyrosine-protein phosphatase non-receptor type 12 (EC 3.1.3.48) (PTP-PEST) (Protein-tyrosine phosphatase G1) (PTPG1)
QNALLFAEEEDGEAGAEDKRS(0.998)QEET(0.002)PGHR	S	ENSP00000400884	O15240	VGF	ENSP00000400884_reference	420	0.85231	-0.10256	0	0.37488	0.45718	0	-0.1297	-0.39085	-0.26028	0.27118	-0.13857	0	0	0	0	Neurosecretory protein VGF [Cleaved into: Neuroendocrine regulatory peptide-1 (NERP-1); Neuroendocrine regulatory peptide-2 (NERP-2); Antimicrobial peptide VGF[554-577]]
AHQIT(0.001)DES(0.996)LES(0.502)T(0.502)RR	S	ENSP00000249647	O00161	SNAP23	ENSP00000249647_reference	20	0	-0.01842	0	0	0	-0.12461	0	0	0	0	-0.48906	0	0	0	0	Synaptosomal-associated protein 23 (SNAP-23) (Vesicle-membrane fusion protein SNAP-23)
HGS(1)VSADEAAR	S	ENSP00000249806	Q9NWW5	CLN6	ENSP00000249806_reference	31	0	0	0	0	0	0	0	-0.19828	0	0	0	0	0	0	0	Ceroid-lipofuscinosis neuronal protein 6 (Protein CLN6)
AES(1)QS(1)RQRPPLER	S	ENSP00000250113	P51116	FXR2 FMR1L2	ENSP00000250113_reference	620	0	0	-0.37681	0	0	-0.26474	0	-0.05717	-0.16096	0.39689	0	0	0	0	0	Fragile X mental retardation syndrome-related protein 2
AES(1)QS(1)RQRPPLER	S	ENSP00000250113	P51116	FXR2 FMR1L2	ENSP00000250113_reference	622	0	0	-0.37681	0	0	-0.26474	0	-0.05717	-0.16096	0.39689	0	0	0	0	0	Fragile X mental retardation syndrome-related protein 2
AGY(0.025)S(0.072)T(0.901)DES(0.9)S(0.074)S(0.02)S(0.006)S(0.002)LHATR	S	ENSP00000250113	P51116	FXR2 FMR1L2	ENSP00000250113_reference	414	0	0	0	0	0	0	0	0.46843	0	0	0	0	0	0	0	Fragile X mental retardation syndrome-related protein 2
GNRTDGS(1)IS(1)GDRQPVTVADYISR	S	ENSP00000250113	P51116	FXR2 FMR1L2	ENSP00000250113_reference	601	-0.07858	-0.18625	-0.2419	-0.16891	0.18511	-0.11029	-0.05254	0.00579	-0.05235	0.61003	-0.09085	-0.11358	0.0635	-0.04698	0.71521	Fragile X mental retardation syndrome-related protein 2
TDGS(1)IS(1)GDRQPVTVADYISR	S	ENSP00000250113	P51116	FXR2 FMR1L2	ENSP00000250113_reference	603	-0.06997	-0.4237	0.02991	-0.15459	0.40406	-0.97917	-0.15239	0.02848	-0.36769	0.35984	-0.1234	-0.19519	0.52458	0.06866	0.81954	Fragile X mental retardation syndrome-related protein 2
TGGPAYGPSSDVS(0.001)T(0.007)AS(0.895)ET(0.09)ES(0.007)EKREEPNR	S	ENSP00000250113	P51116	FXR2 FMR1L2	ENSP00000250113_reference	453	0	0	0	0	0	0	0	0	0	0	0	-0.44912	0	0	0	Fragile X mental retardation syndrome-related protein 2
KDS(1)IPQVLLPEEEKLIIEETR	S	ENSP00000359656	Q15052	ARHGEF6 COOL2 KIAA0006 PIXA	ENSP00000359656_reference	530	-0.89633	-0.05604	0.35792	-0.19815	0.63719	-1.82424	0	0.21063	-0.80681	0.45412	-1.1754	-0.15836	0	-0.66688	0.294	Rho guanine nucleotide exchange factor 6 (Alpha-Pix) (COOL-2) (PAK-interacting exchange factor alpha) (Rac/Cdc42 guanine nucleotide exchange factor 6)
KPS(1)EEEYVIRK	S	ENSP00000359656	Q15052	ARHGEF6 COOL2 KIAA0006 PIXA	ENSP00000359656_reference	486	-0.86617	-0.78421	0.15941	-0.49699	0.25754	-1.86623	0	-0.07759	-0.97191	0.34759	0	-0.85494	0	0	0	Rho guanine nucleotide exchange factor 6 (Alpha-Pix) (COOL-2) (PAK-interacting exchange factor alpha) (Rac/Cdc42 guanine nucleotide exchange factor 6)
MS(1)GFIYQGK	S	ENSP00000359656	Q15052	ARHGEF6 COOL2 KIAA0006 PIXA	ENSP00000359656_reference	334	0.16351	0.00811	0.17565	0.11576	0.31954	-0.65508	0	0.23866	-0.20821	0.65945	0.04906	0.1035	0	0.07628	0.643	Rho guanine nucleotide exchange factor 6 (Alpha-Pix) (COOL-2) (PAK-interacting exchange factor alpha) (Rac/Cdc42 guanine nucleotide exchange factor 6)
SSERPLS(1)PK	S	ENSP00000359656	Q15052	ARHGEF6 COOL2 KIAA0006 PIXA	ENSP00000359656_reference	71	0	0	-0.2602	0	0	-1.23307	0	0	0	0	-0.5378	0	0	0	0	Rho guanine nucleotide exchange factor 6 (Alpha-Pix) (COOL-2) (PAK-interacting exchange factor alpha) (Rac/Cdc42 guanine nucleotide exchange factor 6)
DLVQPDKPAS(1)PK	S	ENSP00000377150	Q6PJT7	ZC3H14	ENSP00000377150_reference	490	-0.14736	-0.05904	-0.24924	-0.15188	0.23253	-0.15611	-0.0581	-0.06442	-0.09288	0.38697	-0.18002	-0.05694	-0.21593	-0.15096	0.28426	Zinc finger CCCH domain-containing protein 14 (Mammalian suppressor of tau pathology-2) (MSUT-2) (Renal carcinoma antigen NY-REN-37)
IS(1)PPIKEEETKGDSVEK	S	ENSP00000377150	Q6PJT7	ZC3H14	ENSP00000377150_reference	409	-0.67994	0	-0.34428	-0.51211	0.12166	-0.29205	-0.20149	-0.17111	-0.22155	0.13614	-0.43962	-0.1282	0	-0.28391	0.29132	Zinc finger CCCH domain-containing protein 14 (Mammalian suppressor of tau pathology-2) (MSUT-2) (Renal carcinoma antigen NY-REN-37)
AT(0.001)AS(0.025)GKVS(0.974)PDHLDPER	S	ENSP00000450603	G3V2D8	ZFYVE26	ENSP00000450603_reference	297	0	0.13874	0	0	0	0	0	0	0	0	0	0	0	0	0	Zinc finger FYVE domain-containing protein 26
SPS(1)GSAFGSQENLR	S	ENSP00000251157	Q96N67	DOCK7 KIAA1771	ENSP00000251157_reference	1423	0.17544	-0.06091	0.01287	0.04247	0.71749	0.26452	0.34349	0.39744	0.33515	0.09122	0.09311	0.44779	-0.01606	0.17495	0.40808	Dedicator of cytokinesis protein 7
S(0.001)PS(0.998)GS(0.001)AFGS(1)QENLR	S	ENSP00000251157	Q96N67	DOCK7 KIAA1771	ENSP00000251157_reference	1429	0	0.19423	0	0	0	1.39971	0.99036	0.27993	0.89	0.12578	0	0.35183	-0.01526	0.16829	0.50681	Dedicator of cytokinesis protein 7
KQISGQY(0.003)S(0.079)GS(0.918)PQLLK	S	ENSP00000251157	Q96N67	DOCK7 KIAA1771	ENSP00000251157_reference	30	0.13762	0	0	0	0	0	0	0	0	0	0	0.73176	0.32726	0.52951	0.17097	Dedicator of cytokinesis protein 7
MNS(1)LTFKK	S	ENSP00000251157	Q96N67	DOCK7 KIAA1771	ENSP00000251157_reference	1383	0.1895	0.11331	0.0011	0.1013	0.3682	0.09642	0.13025	0.15823	0.1283	0.25583	-0.12073	0.20714	0.08466	0.05702	0.71806	Dedicator of cytokinesis protein 7
RNS(0.967)S(0.033)IVGR	S	ENSP00000251157	Q96N67	DOCK7 KIAA1771	ENSP00000251157_reference	439	0	0	0	0	0	0	0.64774	0	0	0	0	0	0	0	0	Dedicator of cytokinesis protein 7
NS(0.008)S(0.992)IVGRR	S	ENSP00000251157	Q96N67	DOCK7 KIAA1771	ENSP00000251157_reference	440	0	0	0	0	0	0	0.51501	0	0	0	0	0	0	0	0	Dedicator of cytokinesis protein 7
S(1)MS(1)IDDTPR	S	ENSP00000251157	Q96N67	DOCK7 KIAA1771	ENSP00000251157_reference	180	-0.223	-0.24451	-0.31041	-0.25931	0.08094	-0.26375	-0.13908	-0.18891	-0.19725	0.15956	-0.43719	-0.15494	-0.30954	-0.30056	0.14532	Dedicator of cytokinesis protein 7
S(1)MS(1)IDDTPR	S	ENSP00000251157	Q96N67	DOCK7 KIAA1771	ENSP00000251157_reference	182	-0.91441	-0.26569	-0.1187	-0.43293	0.21404	-0.17622	-0.6539	-0.22708	-0.3524	0.17961	0	-0.16072	0	0	0	Dedicator of cytokinesis protein 7
SAVRPAS(1)LNLNR	S	ENSP00000251157	Q96N67	DOCK7 KIAA1771	ENSP00000251157_reference	888	0.25583	-0.0047	-0.41902	-0.05596	0.81831	0	0.08205	-0.04938	0.01634	0.921	0.30055	0.34444	-0.20901	0.14533	0.54385	Dedicator of cytokinesis protein 7
S(0.052)RS(0.92)LS(0.045)NS(0.983)NPDISGTPTSPDDEVR	S	ENSP00000251157	Q96N67	DOCK7 KIAA1771	ENSP00000251157_reference	896	-0.24424	0	0	0	0	-0.56005	0	-0.50605	-0.53305	0.09703	0	0	0	0	0	Dedicator of cytokinesis protein 7
S(0.085)LS(0.91)NS(0.946)NPDIS(0.026)GT(0.031)PT(0.001)SPDDEVR	S	ENSP00000251157	Q96N67	DOCK7 KIAA1771	ENSP00000251157_reference	898	-0.36669	0	0.1938	-0.08645	0.77338	0	0.27206	-0.48975	-0.10885	0.79372	0	0.4744	0	0	0	Dedicator of cytokinesis protein 7
S(0.069)RS(0.772)LS(0.175)NS(0.983)NPDISGTPTSPDDEVR	S	ENSP00000251157	Q96N67	DOCK7 KIAA1771	ENSP00000251157_reference	900	-0.24424	-0.61666	0.10883	-0.25069	0.34937	-0.56005	0.47165	0.24099	0.05086	0.90048	0	-0.22766	-0.79353	-0.5106	0.23322	Dedicator of cytokinesis protein 7
S(0.005)LS(0.021)NS(0.112)NPDIS(0.097)GT(0.807)PT(0.084)S(0.874)PDDEVR	S	ENSP00000251157	Q96N67	DOCK7 KIAA1771	ENSP00000251157_reference	910	0	0	0	0	0	0	0	0	0	0	0.18651	0.28509	0	0.2358	0.26274	Dedicator of cytokinesis protein 7
SNS(1)WVNTGGPK	S	ENSP00000251157	Q96N67	DOCK7 KIAA1771	ENSP00000251157_reference	929	0.25257	0.21539	0.06035	0.1761	0.19286	0.43926	0.33593	0.2867	0.35396	0.08883	0.12517	0	0.17768	0.15143	0.4042	Dedicator of cytokinesis protein 7
DLFET(0.054)GLEDENNS(0.946)PLEDEESLESIR	S	ENSP00000251195	Q9HAW4	CLSPN	ENSP00000251195_reference	225	-0.0391	0	0	0	0	0	0	0	0	0	0	0	0	0	0	Claspin (hClaspin)
GTSFFPT(0.008)AGGFRS(0.993)PS(0.998)PGLFR	S	ENSP00000251195	Q9HAW4	CLSPN	ENSP00000251195_reference	808	0	0	0.0361	0	0	0	0	0	0	0	0	0	0	0	0	Claspin (hClaspin)
SPS(1)PGLFR	S	ENSP00000251195	Q9HAW4	CLSPN	ENSP00000251195_reference	810	-0.31989	0	-0.15907	-0.23948	0.22296	-0.29172	0	-0.13068	-0.2112	0.28293	-0.30271	-0.17927	-0.25092	-0.2443	0.14393	Claspin (hClaspin)
LS(0.03)EPS(0.324)LPIEDS(0.626)QDLY(0.022)NAS(0.998)PEPK	S	ENSP00000251195	Q9HAW4	CLSPN	ENSP00000251195_reference	846	-0.04408	0	0	0	0	0	0	0	0	0	-0.20521	0	0	0	0	Claspin (hClaspin)
NFVFHT(0.013)LS(0.987)PVKAEAAK	S	ENSP00000251195	Q9HAW4	CLSPN	ENSP00000251195_reference	1289	-0.0691	0	-0.0908	-0.07995	0.54124	0.01913	0	-0.09336	-0.03712	0.81005	-0.29029	0.07801	0	-0.10614	0.66479	Claspin (hClaspin)
NIDDAS(0.752)QMDLFHRDS(0.188)DDDQT(0.061)EEQLDESEAR	S	ENSP00000251195	Q9HAW4	CLSPN	ENSP00000251195_reference	1147	0	0	-0.13043	0	0	0	0	0	0	0	0	0	0	0	0	Claspin (hClaspin)
NIDDAS(0.03)QMDLFHRDS(0.955)DDDQT(0.014)EEQLDESEAR	S	ENSP00000251195	Q9HAW4	CLSPN	ENSP00000251195_reference	1156	-0.31579	0	0	0	0	0	0	0	0	0	0	0	0	0	0	Claspin (hClaspin)
S(0.003)LS(0.99)S(0.022)DS(0.807)T(0.177)LLLFK	S	ENSP00000251195	Q9HAW4	CLSPN	ENSP00000251195_reference	720	0.47584	0	0.62588	0.55086	0.07551	0	0	0.47821	0	0	0	0	0	0	0	Claspin (hClaspin)
S(0.001)LS(0.989)S(0.012)DS(0.81)T(0.188)LLLFK	S	ENSP00000251195	Q9HAW4	CLSPN	ENSP00000251195_reference	723	0.47584	0	0.62588	0.55086	0.07551	0	0	0	0	0	0	0	0	0	0	Claspin (hClaspin)
VLQDS(0.999)DS(0.96)ET(0.04)EDT(0.001)NASPEK	S	ENSP00000251195	Q9HAW4	CLSPN	ENSP00000251195_reference	65	-0.19307	0	0.03586	-0.07861	0.63977	-0.21541	0	-0.09793	-0.15667	0.35736	0	0	0	0	0	Claspin (hClaspin)
VLQDS(0.998)DS(0.977)ET(0.025)EDTNASPEK	S	ENSP00000251195	Q9HAW4	CLSPN	ENSP00000251195_reference	67	-0.19307	0	0.03586	-0.07861	0.63977	-0.21541	0	-0.09793	-0.15667	0.35736	0	0	0	0	0	Claspin (hClaspin)
PS(0.997)KGPLQS(0.003)VQVFGR	S	ENSP00000251453	P62249	RPS16	ENSP00000251453_reference	3	-0.1148	-0.45062	0	-0.28271	0.26467	-0.02098	-0.39663	-0.06674	-0.16145	0.36788	0	-0.29826	-0.43047	-0.36437	0.16705	40S ribosomal protein S16
GDFS(1)YIGNLMTK	S	ENSP00000251496	Q9BPX3	NCAPG CAPG NYMEL3	ENSP00000251496_reference	390	-0.02856	0	0	0	0	0	0	0	0	0	0	0	0	0	0	Condensin complex subunit 3 (Chromosome-associated protein G) (Condensin subunit CAP-G) (hCAP-G) (Melanoma antigen NY-MEL-3) (Non-SMC condensin I complex subunit G) (XCAP-G homolog)
SKLNLAQFLNEDLS(1)	S	ENSP00000251496	Q9BPX3	NCAPG CAPG NYMEL3	ENSP00000251496_reference	1015	0.02836	-0.06297	0.14497	0.03679	0.74141	-0.00578	0.14099	-0.00182	0.04446	0.69061	0	0.17281	0.02438	0.0986	0.58321	Condensin complex subunit 3 (Chromosome-associated protein G) (Condensin subunit CAP-G) (hCAP-G) (Melanoma antigen NY-MEL-3) (Non-SMC condensin I complex subunit G) (XCAP-G homolog)
TLHCEGTEINS(0.914)DDEQES(0.082)KEVEET(0.003)ATAK	S	ENSP00000251496	Q9BPX3	NCAPG CAPG NYMEL3	ENSP00000251496_reference	674	0	0	0	0	0	1.11011	0.29474	0	0.70243	0.22278	0.92094	0	0	0	0	Condensin complex subunit 3 (Chromosome-associated protein G) (Condensin subunit CAP-G) (hCAP-G) (Melanoma antigen NY-MEL-3) (Non-SMC condensin I complex subunit G) (XCAP-G homolog)
SSSSLLASPGHISVKEPT(0.002)PS(0.998)IAS(1)DIS(0.998)LPIAT(0.002)QELR	S	ENSP00000275418	H7BXI1	ESYT2	ENSP00000275418_reference	718	-0.24643	0.12446	-0.17446	-0.09881	0.52617	-0.10793	-0.13288	-0.05059	-0.09713	0.35787	-0.0284	-0.19529	-0.1503	-0.12466	0.36053	Extended synaptotagmin-2 (Fragment)
SSSSLLASPGHISVKEPT(0.003)PS(0.997)IAS(1)DIS(1)LPIATQELR	S	ENSP00000275418	H7BXI1	ESYT2	ENSP00000275418_reference	721	-0.23832	-0.27745	-0.17446	-0.23008	0.09947	-0.21642	-0.18615	-0.21737	-0.20665	0.1336	-0.0284	-0.39969	-0.27097	-0.23302	0.24657	Extended synaptotagmin-2 (Fragment)
SSSSLLASPGHISVKEPTPS(0.005)IAS(0.994)DIS(1)LPIATQELR	S	ENSP00000275418	H7BXI1	ESYT2	ENSP00000275418_reference	724	-0.18185	-0.1656	-0.03503	-0.12749	0.27059	-0.36868	-0.07307	-0.15298	-0.19824	0.23477	-0.0284	-0.22263	-0.1503	-0.13378	0.34349	Extended synaptotagmin-2 (Fragment)
S(0.111)HMS(0.918)GS(0.971)PGPGGSNTAPSTPVIGGSDKPGMEEK	S	ENSP00000275418	H7BXI1	ESYT2	ENSP00000275418_reference	654	-0.15026	0	0	0	0	-0.1533	0	0	0	0	0	0	0	0	0	Extended synaptotagmin-2 (Fragment)
S(0.111)HMS(0.918)GS(0.971)PGPGGSNTAPSTPVIGGSDKPGMEEK	S	ENSP00000275418	H7BXI1	ESYT2	ENSP00000275418_reference	656	0.19761	0	0	0	0	-0.1533	0	0	0	0	0	0	0	0	0	Extended synaptotagmin-2 (Fragment)
S(0.001)S(0.001)S(0.197)S(0.801)LLASPGHISVK	S	ENSP00000275418	H7BXI1	ESYT2	ENSP00000275418_reference	702	0	0	0	0	0	0	-0.04238	0	0	0	0	0	0	0	0	Extended synaptotagmin-2 (Fragment)
FQS(0.001)PQIQAT(0.037)IS(0.963)PPLQPK	S	ENSP00000251636	Q7Z478	DHX29 DDX29	ENSP00000251636_reference	200	0	0	0	0	0	0	0.13597	0	0	0	0	0	0	0	0	ATP-dependent RNA helicase DHX29 (EC 3.6.4.13) (DEAH box protein 29) (Nucleic acid helicase DDXx)
QQQQQQQQHS(1)ENKR	S	ENSP00000251636	Q7Z478	DHX29 DDX29	ENSP00000251636_reference	510	0	0	0	0	0	0	0	0	0	0	0	0	0	0	0	ATP-dependent RNA helicase DHX29 (EC 3.6.4.13) (DEAH box protein 29) (Nucleic acid helicase DDXx)
RAS(1)DDGKLTDPSK	S	ENSP00000251849	P04049	RAF1 RAF	ENSP00000251849_reference	43	0	-0.99556	0	0	0	0	-1.11301	-0.71558	-0.9143	0.09671	-1.45107	-1.32315	-1.90142	-1.55855	0.03723	RAF proto-oncogene serine/threonine-protein kinase (EC 2.7.11.1) (Proto-oncogene c-RAF) (cRaf) (Raf-1)
SAS(1)EPSLHR	S	ENSP00000251849	P04049	RAF1 RAF	ENSP00000251849_reference	621	0	-0.19321	0	0	0	0	-0.17711	-0.35137	-0.26424	0.22604	-0.3363	-0.03435	-0.2473	-0.20598	0.25303	RAF proto-oncogene serine/threonine-protein kinase (EC 2.7.11.1) (Proto-oncogene c-RAF) (cRaf) (Raf-1)
SHS(0.002)ES(0.032)AS(0.936)PS(0.03)ALS(0.015)S(0.905)S(0.08)PNNLS(0.92)PT(0.077)GWS(0.002)QPK	S	ENSP00000251849	P04049	RAF1 RAF	ENSP00000251849_reference	289	0	0	0	0	0	0	-0.04649	0	0	0	0	0.12862	0	0	0	RAF proto-oncogene serine/threonine-protein kinase (EC 2.7.11.1) (Proto-oncogene c-RAF) (cRaf) (Raf-1)
SHS(0.002)ES(0.032)AS(0.936)PS(0.03)ALS(0.015)S(0.905)S(0.08)PNNLS(0.92)PT(0.077)GWS(0.002)QPK	S	ENSP00000251849	P04049	RAF1 RAF	ENSP00000251849_reference	295	0	0	0	0	0	0	0	0	0	0	0	0	0	0	0	RAF proto-oncogene serine/threonine-protein kinase (EC 2.7.11.1) (Proto-oncogene c-RAF) (cRaf) (Raf-1)
SHSESASPSALS(0.003)S(0.025)S(0.972)PNNLS(0.979)PT(0.021)GWSQPK	S	ENSP00000251849	P04049	RAF1 RAF	ENSP00000251849_reference	296	0	0.01157	0	0	0	0	0.28974	0	0	0	0.08134	0.42544	0.18935	0.23204	0.2357	RAF proto-oncogene serine/threonine-protein kinase (EC 2.7.11.1) (Proto-oncogene c-RAF) (cRaf) (Raf-1)
SHSESASPSALS(0.003)S(0.025)S(0.971)PNNLS(0.995)PT(0.005)GWSQPK	S	ENSP00000251849	P04049	RAF1 RAF	ENSP00000251849_reference	301	0	-0.09145	0	0	0	0	-0.07882	-0.239	-0.15891	0.37375	0.07574	0.21273	-0.18205	0.03547	0.84686	RAF proto-oncogene serine/threonine-protein kinase (EC 2.7.11.1) (Proto-oncogene c-RAF) (cRaf) (Raf-1)
S(0.004)T(0.004)S(0.978)T(0.015)PNVHMVSTTLPVDSR	S	ENSP00000251849	P04049	RAF1 RAF	ENSP00000251849_reference	259	0	-0.09076	0	0	0	0	0.03306	-0.21709	-0.09202	0.62816	-0.02543	0.0678	0.16869	0.07035	0.58543	RAF proto-oncogene serine/threonine-protein kinase (EC 2.7.11.1) (Proto-oncogene c-RAF) (cRaf) (Raf-1)
NNRPAFFS(0.981)PS(0.019)LKR	S	ENSP00000375485	Q6ICG6	KIAA0930 C22orf9	ENSP00000375485_reference	270	0	0	0	0	0	-1.66855	0	0	0	0	-0.95034	0	0	0	0	Uncharacterized protein KIAA0930
S(0.006)HS(0.993)ANDS(0.001)EEFFREDDGGADLHNATNLR	S	ENSP00000375485	Q6ICG6	KIAA0930 C22orf9	ENSP00000375485_reference	290	0	0	0	0	0	-1.43616	0	0	0	0	0	0	0	0	0	Uncharacterized protein KIAA0930
SLVGS(1)WLK	S	ENSP00000375485	Q6ICG6	KIAA0930 C22orf9	ENSP00000375485_reference	328	0	0	0	0	0	-1.03366	0	0	0	0	0	0	0	0	0	Uncharacterized protein KIAA0930
VT(0.079)S(0.774)FS(0.122)T(0.079)PPT(0.94)PERNNRPAFFS(0.834)PS(0.172)LK	S	ENSP00000375485	Q6ICG6	KIAA0930 C22orf9	ENSP00000375485_reference	253	0	0	0	0	0	0	0	0	0	0	0	0	0	0	0	Uncharacterized protein KIAA0930
VTSFS(0.963)T(0.04)PPT(0.997)PER	S	ENSP00000375485	Q6ICG6	KIAA0930 C22orf9	ENSP00000375485_reference	255	0	0	0	0	0	-1.50018	0	0	0	0	-1.23318	0	0	0	0	Uncharacterized protein KIAA0930
LSDS(0.983)PS(0.017)MKK	S	ENSP00000252115	Q9BY77	POLDIP3 KIAA1649 PDIP46	ENSP00000252115_reference	368	0.27682	0	0	0	0	0	0	0	0	0	0	0	0	0	0	Polymerase delta-interacting protein 3 (46 kDa DNA polymerase delta interaction protein) (p46) (S6K1 Aly/REF-like target) (SKAR)
RS(0.204)S(0.796)PAAFINPPIGTVTPALK	S	ENSP00000252115	Q9BY77	POLDIP3 KIAA1649 PDIP46	ENSP00000252115_reference	127	0	0.12964	0	0	0	-0.13746	0	0	0	0	0.3972	-0.15412	0	0.12154	0.70275	Polymerase delta-interacting protein 3 (46 kDa DNA polymerase delta interaction protein) (p46) (S6K1 Aly/REF-like target) (SKAR)
VEHPNGT(0.003)GVLGPHS(0.975)PPAQPT(0.021)PGPPDNTLQETGTFPSS	S	ENSP00000385807	Q8IZ69	TRMT2A HTF9C	ENSP00000385807_reference	602	0	0	0	0	0	0	0	0	0	0	0	0	0	0	0	tRNA (uracil-5-)-methyltransferase homolog A (EC 2.1.1.-) (HpaII tiny fragments locus 9c protein)
AS(0.023)Y(0.002)T(0.976)PS(1)PAR	S	ENSP00000252137	Q96DF8	DGCR14 DGCR13 DGSH DGSI ES2	ENSP00000252137_reference	421	0	0	0.13362	0	0	0	0	0	0	0	0	0	0	0	0	Protein DGCR14 (DiGeorge syndrome critical region 13) (DiGeorge syndrome critical region 14) (DiGeorge syndrome protein H) (DGS-H) (Protein ES2)
GLS(1)PAMS(1)PALQR	S	ENSP00000252137	Q96DF8	DGCR14 DGCR13 DGSH DGSI ES2	ENSP00000252137_reference	391	0	0	0.36693	0	0	0	0	0	0	0	0	0	0	0	0	Protein DGCR14 (DiGeorge syndrome critical region 13) (DiGeorge syndrome critical region 14) (DiGeorge syndrome protein H) (DGS-H) (Protein ES2)
GLS(1)PAMS(1)PALQR	S	ENSP00000252137	Q96DF8	DGCR14 DGCR13 DGSH DGSI ES2	ENSP00000252137_reference	395	0	0	0.36693	0	0	0	0	0	0	0	0	0	0	0	0	Protein DGCR14 (DiGeorge syndrome critical region 13) (DiGeorge syndrome critical region 14) (DiGeorge syndrome protein H) (DGS-H) (Protein ES2)
NRPGLSYHYAHSHLAEEEGEDKEDS(0.999)QPPT(0.978)PVS(0.023)QR	S	ENSP00000436901	Q92785	DPF2 BAF45D REQ UBID4	ENSP00000436901_reference	244	0	0	0	0	0	-0.35893	-0.46993	-0.272	-0.36695	0.09164	0	0	0	0	0	Zinc finger protein ubi-d4 (Apoptosis response zinc finger protein) (BRG1-associated factor 45D) (BAF45D) (D4, zinc and double PHD fingers family 2) (Protein requiem)
VDDDS(1)LGEFPVTNSR	S	ENSP00000436901	Q92785	DPF2 BAF45D REQ UBID4	ENSP00000436901_reference	142	0.10771	0	0.22688	0.1673	0.30824	0	0.28609	0.28769	0.28689	0.17424	0.55627	-0.59238	-0.08265	-0.03959	0.92769	Zinc finger protein ubi-d4 (Apoptosis response zinc finger protein) (BRG1-associated factor 45D) (BAF45D) (D4, zinc and double PHD fingers family 2) (Protein requiem)
NIIS(1)PPWDFREFEVEK	S	ENSP00000252457	Q13042	CDC16 ANAPC6	ENSP00000252457_reference	559	0	0	0	0	0	0	0	0	0	0	0	-0.4659	0	0	0	Cell division cycle protein 16 homolog (Anaphase-promoting complex subunit 6) (APC6) (CDC16 homolog) (CDC16Hs) (Cyclosome subunit 6)
DILS(1)FDKIKEQR	S	ENSP00000252542	Q14151	SAFB2 KIAA0138	ENSP00000252542_reference	613	0.3515	0	0	0	0	0	0	0	0	0	0	0	0	0	0	Scaffold attachment factor B2 (SAF-B2)
RLS(1)EGRGLPPPPR	S	ENSP00000252542	Q14151	SAFB2 KIAA0138	ENSP00000252542_reference	832	0	0	-0.33453	0	0	0	-0.58886	0	0	0	0	-0.8043	0	0	0	Scaffold attachment factor B2 (SAF-B2)
VT(0.002)KS(0.998)GS(1)RGMER	S	ENSP00000252542	Q14151	SAFB2 KIAA0138	ENSP00000252542_reference	563	0	0	0	0	0	0	0	0	0	0	0	0	0	0	0	Scaffold attachment factor B2 (SAF-B2)
VT(0.002)KS(0.998)GS(1)RGMER	S	ENSP00000252542	Q14151	SAFB2 KIAA0138	ENSP00000252542_reference	565	0	0	0	0	0	0	0	0	0	0	0	0	0	0	0	Scaffold attachment factor B2 (SAF-B2)
VVT(0.005)NARS(0.995)PGAR	S	ENSP00000415895	Q15424	SAFB HAP HET SAFB1	ENSP00000415895_reference	374	0.01893	-0.11652	0.21862	0.04034	0.77659	0.01594	-0.00793	0.01494	0.00765	0.94086	-0.03644	-0.34571	0	-0.19108	0.42712	Scaffold attachment factor B1 (SAF-B) (SAF-B1) (HSP27 estrogen response element-TATA box-binding protein) (HSP27 ERE-TATA-binding protein)
NSDVLQS(0.017)PLDS(0.983)AARDEL	S	ENSP00000252599	Q8NBJ5	COLGALT1 GLT25D1 PSEC0241	ENSP00000252599_reference	616	0	0	0	0	0	0	0	0	0	0	0	0	0.03416	0	0	Procollagen galactosyltransferase 1 (EC 2.4.1.50) (Collagen beta(1-O)galactosyltransferase 1) (Glycosyltransferase 25 family member 1) (Hydroxylysine galactosyltransferase 1)
ALEVEES(1)NS(0.999)EDEAS(0.001)FK	S	ENSP00000252674	Q03111	MLLT1 ENL LTG19 YEATS1	ENSP00000252674_reference	359	0	0.15962	-0.05034	0.05464	0.73941	0	0.25764	0.08468	0.17116	0.35564	0	-0.87591	0.36343	-0.25624	0.68635	Protein ENL (YEATS domain-containing protein 1)
ALEVEES(1)NS(0.999)EDEAS(0.001)FK	S	ENSP00000252674	Q03111	MLLT1 ENL LTG19 YEATS1	ENSP00000252674_reference	361	0	0.15962	-0.05034	0.05464	0.73941	0	0.25764	0.08468	0.17116	0.35564	0	-0.87591	0.36343	-0.25624	0.68635	Protein ENL (YEATS domain-containing protein 1)
ETKLES(0.011)T(0.223)S(0.765)PK	S	ENSP00000252674	Q03111	MLLT1 ENL LTG19 YEATS1	ENSP00000252674_reference	267	0	0	0	0	0	0	0	0.02839	0	0	0	0	0	0	0	Protein ENL (YEATS domain-containing protein 1)
LAALKDEPQTVPDVPSFGES(1)PPLS(0.998)PIDMDT(0.002)QER	S	ENSP00000252818	P17535	JUND	ENSP00000252818_reference	255	0	0	0	0	0	0	0	0	0	0	0	0	-0.71755	0	0	Transcription factor jun-D
LAALKDEPQTVPDVPS(0.001)FGES(0.999)PPLS(1)PIDMDTQER	S	ENSP00000252818	P17535	JUND	ENSP00000252818_reference	259	0	0	0	0	0	0	0	0	0	0	0	0	-0.71755	0	0	Transcription factor jun-D
LAS(1)PELER	S	ENSP00000252818	P17535	JUND	ENSP00000252818_reference	100	0	0	0	0	0	0	0	0	0	0	0	0	-0.24756	0	0	Transcription factor jun-D
QGS(1)FRGFPALSQK	S	ENSP00000472400	Q9Y6R0	NUMBL	ENSP00000472400_reference	264	0	0	0	0	0	0	0	0	0	0	0	0	0	0	0	Numb-like protein (Numb-related protein) (Numb-R)
QLS(1)LRLNELPSTLQR	S	ENSP00000472400	Q9Y6R0	NUMBL	ENSP00000472400_reference	283	0	0	0	0	0	0	-0.22437	0	0	0	0	0	0	0	0	Numb-like protein (Numb-related protein) (Numb-R)
TPS(1)EAERWLEEVSQVAK	S	ENSP00000472400	Q9Y6R0	NUMBL	ENSP00000472400_reference	370	0	0	0	0	0	0	-0.77039	0	0	0	-0.13174	0	0	0	0	Numb-like protein (Numb-related protein) (Numb-R)
DKKDEEEDMS(1)LD	S	ENSP00000253003	Q16186	ADRM1 GP110	ENSP00000253003_reference	405	0.07665	0.1112	0.10751	0.09845	0.3118	0.16423	-0.35681	0.16157	-0.01034	0.96522	0.23039	0.0606	0.22977	0.17359	0.25374	Proteasomal ubiquitin receptor ADRM1 (110 kDa cell membrane glycoprotein) (Gp110) (Adhesion-regulating molecule 1) (ARM-1) (Proteasome regulatory particle non-ATPase 13) (hRpn13) (Rpn13 homolog)
AASAAAAS(0.008)AAAAS(0.143)AAS(0.918)GS(0.909)PGPGEGS(0.023)AGGEK	S	ENSP00000253024	Q13263	TRIM28 KAP1 RNF96 TIF1B	ENSP00000253024_reference	17	0	0.07259	0	0	0	0	0	0	0	0	0	0	0	0	0	Transcription intermediary factor 1-beta (TIF1-beta) (E3 SUMO-protein ligase TRIM28) (EC 6.3.2.-) (KRAB-associated protein 1) (KAP-1) (KRAB-interacting protein 1) (KRIP-1) (Nuclear corepressor KAP-1) (RING finger protein 96) (Tripartite motif-containing protein 28)
AASAAAASAAAASAASGS(0.999)PGPGEGS(0.001)AGGEK	S	ENSP00000253024	Q13263	TRIM28 KAP1 RNF96 TIF1B	ENSP00000253024_reference	19	0.12174	-0.07227	0.09667	0.04871	0.656	0.11115	0.00754	0.12216	0.08028	0.44905	0.13784	0.09895	0.19279	0.14319	0.27604	Transcription intermediary factor 1-beta (TIF1-beta) (E3 SUMO-protein ligase TRIM28) (EC 6.3.2.-) (KRAB-associated protein 1) (KAP-1) (KRAB-interacting protein 1) (KRIP-1) (Nuclear corepressor KAP-1) (RING finger protein 96) (Tripartite motif-containing protein 28)
AASAAAASAAAASAAS(0.076)GS(0.924)PGPGEGS(1)AGGEK	S	ENSP00000253024	Q13263	TRIM28 KAP1 RNF96 TIF1B	ENSP00000253024_reference	26	0.11644	-0.2625	-0.05034	-0.06547	0.65957	-0.05684	0.1732	-0.04313	0.02441	0.85611	0	0.09667	-0.69469	-0.29901	0.50025	Transcription intermediary factor 1-beta (TIF1-beta) (E3 SUMO-protein ligase TRIM28) (EC 6.3.2.-) (KRAB-associated protein 1) (KAP-1) (KRAB-interacting protein 1) (KRIP-1) (Nuclear corepressor KAP-1) (RING finger protein 96) (Tripartite motif-containing protein 28)
DIVENYFMRDS(0.808)GS(0.192)K	S	ENSP00000253024	Q13263	TRIM28 KAP1 RNF96 TIF1B	ENSP00000253024_reference	138	0.20727	0	0	0	0	0	0	0	0	0	0	0.06312	0	0	0	Transcription intermediary factor 1-beta (TIF1-beta) (E3 SUMO-protein ligase TRIM28) (EC 6.3.2.-) (KRAB-associated protein 1) (KAP-1) (KRAB-interacting protein 1) (KRIP-1) (Nuclear corepressor KAP-1) (RING finger protein 96) (Tripartite motif-containing protein 28)
LAS(0.772)PS(0.422)GS(0.422)T(0.422)S(0.48)S(0.48)GLEVVAPEGTSAPGGGPGTLDDSATICR	S	ENSP00000253024	Q13263	TRIM28 KAP1 RNF96 TIF1B	ENSP00000253024_reference	594	0	0	0	0	0	0	0	0	0	0	0	0.12759	0	0	0	Transcription intermediary factor 1-beta (TIF1-beta) (E3 SUMO-protein ligase TRIM28) (EC 6.3.2.-) (KRAB-associated protein 1) (KAP-1) (KRAB-interacting protein 1) (KRIP-1) (Nuclear corepressor KAP-1) (RING finger protein 96) (Tripartite motif-containing protein 28)
LQEKLS(0.893)PPY(0.237)S(0.453)S(0.417)PQEFAQDVGR	S	ENSP00000253024	Q13263	TRIM28 KAP1 RNF96 TIF1B	ENSP00000253024_reference	752	-0.05282	0	0	0	0	0	0	0	0	0	0	0	0	0	0	Transcription intermediary factor 1-beta (TIF1-beta) (E3 SUMO-protein ligase TRIM28) (EC 6.3.2.-) (KRAB-associated protein 1) (KAP-1) (KRAB-interacting protein 1) (KRIP-1) (Nuclear corepressor KAP-1) (RING finger protein 96) (Tripartite motif-containing protein 28)
S(1)GEGEVSGLMR	S	ENSP00000253024	Q13263	TRIM28 KAP1 RNF96 TIF1B	ENSP00000253024_reference	473	-0.10863	-0.1958	-0.10038	-0.13494	0.22811	0.05304	-0.13868	-0.04016	-0.04193	0.71774	0.03053	-0.14399	-0.20821	-0.10722	0.4538	Transcription intermediary factor 1-beta (TIF1-beta) (E3 SUMO-protein ligase TRIM28) (EC 6.3.2.-) (KRAB-associated protein 1) (KAP-1) (KRAB-interacting protein 1) (KRIP-1) (Nuclear corepressor KAP-1) (RING finger protein 96) (Tripartite motif-containing protein 28)
VS(0.997)LERLDLDLT(0.003)ADSQPPVFK	S	ENSP00000253024	Q13263	TRIM28 KAP1 RNF96 TIF1B	ENSP00000253024_reference	489	0	0	0	0	0	0	-0.89521	0	0	0	0	0	0	0	0	Transcription intermediary factor 1-beta (TIF1-beta) (E3 SUMO-protein ligase TRIM28) (EC 6.3.2.-) (KRAB-associated protein 1) (KAP-1) (KRAB-interacting protein 1) (KRIP-1) (Nuclear corepressor KAP-1) (RING finger protein 96) (Tripartite motif-containing protein 28)
AAKPGPAEAPS(0.996)PT(0.004)ASPS(0.002)GDAS(0.998)PPATAPYDPR	S	ENSP00000253048	Q9UPT8	ZC3H4 C19orf7 KIAA1064	ENSP00000253048_reference	1104	-0.31	-0.42146	-0.37335	-0.36827	0.05604	-0.3961	-0.27584	-0.41675	-0.3629	0.08553	0	-0.42696	-0.21071	-0.31884	0.22263	Zinc finger CCCH domain-containing protein 4
AAKPGPAEAPS(0.855)PT(0.145)AS(0.997)PS(0.005)GDAS(0.998)PPATAPYDPR	S	ENSP00000253048	Q9UPT8	ZC3H4 C19orf7 KIAA1064	ENSP00000253048_reference	1108	-0.20779	-0.35207	-0.29037	-0.28341	0.08008	-0.36425	0	-0.33918	-0.35172	0.13657	0	-0.26988	0	0	0	Zinc finger CCCH domain-containing protein 4
AAKPGPAEAPS(0.962)PT(0.038)AS(0.035)PS(0.904)GDAS(0.061)PPATAPYDPR	S	ENSP00000253048	Q9UPT8	ZC3H4 C19orf7 KIAA1064	ENSP00000253048_reference	1110	0	0	0	0	0	0	-0.25668	0	0	0	0	0	-0.40499	0	0	Zinc finger CCCH domain-containing protein 4
AAKPGPAEAPS(0.994)PT(0.006)ASPSGDAS(1)PPATAPYDPR	S	ENSP00000253048	Q9UPT8	ZC3H4 C19orf7 KIAA1064	ENSP00000253048_reference	1114	-0.31	-0.44564	-0.49769	-0.41778	0.05608	-0.38485	-0.32205	-0.41675	-0.37455	0.07672	0	-0.26988	-0.23501	-0.25245	0.23553	Zinc finger CCCH domain-containing protein 4
ALPT(0.002)S(0.002)KPEGS(0.994)LHS(0.286)S(0.695)PVGPS(0.008)S(0.01)S(0.002)K	S	ENSP00000253048	Q9UPT8	ZC3H4 C19orf7 KIAA1064	ENSP00000253048_reference	904	0.37385	0	0.69853	0.53619	0.1128	0.12753	0.05095	0.52396	0.23415	0.2898	0	0.30019	0.49573	0.39796	0.16463	Zinc finger CCCH domain-containing protein 4
ALPTSKPEGS(0.001)LHS(0.059)S(0.939)PVGPSSSK	S	ENSP00000253048	Q9UPT8	ZC3H4 C19orf7 KIAA1064	ENSP00000253048_reference	908	0.08168	0	0	0	0	-0.09522	-0.0154	0.05492	-0.01857	0.86833	0	0	0	0	0	Zinc finger CCCH domain-containing protein 4
QDRENEEGDTGNWY(0.332)S(0.859)S(0.805)DEDEGGS(0.003)S(0.001)VTSILK	S	ENSP00000253048	Q9UPT8	ZC3H4 C19orf7 KIAA1064	ENSP00000253048_reference	807	0.33636	0	0	0	0	0	0	0	0	0	0	0	0	0	0	Zinc finger CCCH domain-containing protein 4
QDRENEEGDTGNWY(0.332)S(0.859)S(0.805)DEDEGGS(0.003)S(0.001)VTSILK	S	ENSP00000253048	Q9UPT8	ZC3H4 C19orf7 KIAA1064	ENSP00000253048_reference	808	0.33636	0	0	0	0	0	0	0	0	0	0	0	0	0	0	Zinc finger CCCH domain-containing protein 4
TGSGS(1)PFAGNS(1)PAREGEQDAASLK	S	ENSP00000253048	Q9UPT8	ZC3H4 C19orf7 KIAA1064	ENSP00000253048_reference	1269	0.26466	0.20313	0.14491	0.20423	0.12166	0.18148	0.35955	0.14005	0.22703	0.16901	0.24601	0.20772	0.23586	0.22986	0.14393	Zinc finger CCCH domain-containing protein 4
TGSGS(1)PFAGNS(1)PAREGEQDAASLK	S	ENSP00000253048	Q9UPT8	ZC3H4 C19orf7 KIAA1064	ENSP00000253048_reference	1275	-0.04759	-0.02049	-0.55892	-0.209	0.35997	0.13098	-0.02885	0.26407	0.12207	0.39689	0.24601	-0.14157	0.20358	0.10267	0.57481	Zinc finger CCCH domain-containing protein 4
Y(0.012)REY(0.036)S(0.912)PPY(0.036)APS(0.002)HQQY(0.002)PPSHATPLPK	S	ENSP00000253048	Q9UPT8	ZC3H4 C19orf7 KIAA1064	ENSP00000253048_reference	159	0	0	0	0	0	0	-0.32059	0	0	0	0	0	0	0	0	Zinc finger CCCH domain-containing protein 4
VGGS(1)DEEASGIPSR	S	ENSP00000253107	Q9NQ55	PPAN BXDC3 SSF1	ENSP00000253107_reference	359	-0.21422	-0.52346	-0.43304	-0.39024	0.0787	-0.23666	-0.39899	-0.11729	-0.25098	0.1654	-0.0769	-0.2412	-0.4488	-0.25563	0.21928	Suppressor of SWI4 1 homolog (Ssf-1) (Brix domain-containing protein 3) (Peter Pan homolog)
LQDISELLATGAGLS(1)ES(1)EAEPDGDHNITELPQAVAGR	S	ENSP00000253107	Q9NQ55	PPAN BXDC3 SSF1	ENSP00000253107_reference	238	-0.13565	-0.41675	-0.38114	-0.31118	0.10601	-0.12414	-0.15552	0.07083	-0.06961	0.5806	0	-0.05798	-0.12413	-0.09106	0.58479	Suppressor of SWI4 1 homolog (Ssf-1) (Brix domain-containing protein 3) (Peter Pan homolog)
LQDISELLATGAGLS(1)ES(1)EAEPDGDHNITELPQAVAGR	S	ENSP00000253107	Q9NQ55	PPAN BXDC3 SSF1	ENSP00000253107_reference	240	-0.13565	-0.40993	-0.38114	-0.30891	0.10593	-0.12414	-0.15552	0.07083	-0.06961	0.5806	0	-0.05798	-0.12413	-0.09106	0.58479	Suppressor of SWI4 1 homolog (Ssf-1) (Brix domain-containing protein 3) (Peter Pan homolog)
ETDLQELFRPFGS(0.779)IS(0.22)R	S	ENSP00000253108	O75821	EIF3G EIF3S4	ENSP00000253108_reference	264	0.26703	0	0	0	0	0	0	0	0	0	0	0	0	0	0	Eukaryotic translation initiation factor 3 subunit G (eIF3g) (Eukaryotic translation initiation factor 3 RNA-binding subunit) (eIF-3 RNA-binding subunit) (Eukaryotic translation initiation factor 3 subunit 4) (eIF-3-delta) (eIF3 p42) (eIF3 p44)
GIPLAT(0.111)GDT(0.952)S(0.937)PEPELLPGAPLPPPK	S	ENSP00000253108	O75821	EIF3G EIF3S4	ENSP00000253108_reference	42	0.05868	-0.02737	-0.0018	0.00984	0.91489	-0.02844	0.03296	-0.10648	-0.03399	0.75221	0.05686	0.04501	0.14549	0.08245	0.4905	Eukaryotic translation initiation factor 3 subunit G (eIF3g) (Eukaryotic translation initiation factor 3 RNA-binding subunit) (eIF-3 RNA-binding subunit) (Eukaryotic translation initiation factor 3 subunit 4) (eIF-3-delta) (eIF3 p42) (eIF3 p44)
S(0.062)GS(0.938)PVATFK	S	ENSP00000253237	Q9BQ67	GRWD1 GRWD KIAA1942 WDR28	ENSP00000253237:map.19/48954421/A:p.R319Q:n.G48954421A:c.cGg/cAg	344	0.14326	0	0	0	0	0	0	0	0	0	0	0	0	0	0	Glutamate-rich WD repeat-containing protein 1
DENPFASLTAT(0.004)S(0.004)QPIAAAARS(0.992)PDR	S	ENSP00000253251	O95155	UBE4B HDNB1 KIAA0684 UFD2	ENSP00000253251_reference	238	0	0	0	0	0	0	-0.16119	-0.22685	-0.19402	0.27273	0	-0.1942	0	0	0	Ubiquitin conjugation factor E4 B (EC 6.3.2.-) (Homozygously deleted in neuroblastoma 1) (Ubiquitin fusion degradation protein 2)
NNESQWKDS(1)PLATR	S	ENSP00000253251	O95155	UBE4B HDNB1 KIAA0684 UFD2	ENSP00000253251_reference	674	0.12312	0.13961	0.2183	0.16034	0.17433	0.01235	0.37363	0.36239	0.24946	0.22213	0.18589	0.5862	0.39504	0.38904	0.13655	Ubiquitin conjugation factor E4 B (EC 6.3.2.-) (Homozygously deleted in neuroblastoma 1) (Ubiquitin fusion degradation protein 2)
S(0.006)QS(0.067)S(0.758)EGVS(0.031)S(0.031)LS(0.031)S(0.031)S(0.031)PS(0.01)NS(0.003)LETQSQSLSR	S	ENSP00000253251	O95155	UBE4B HDNB1 KIAA0684 UFD2	ENSP00000253251_reference	79	0.09551	0	0	0	0	0	0	0	0	0	0	0	0	0	0	Ubiquitin conjugation factor E4 B (EC 6.3.2.-) (Homozygously deleted in neuroblastoma 1) (Ubiquitin fusion degradation protein 2)
INHTVILDDPFDDPPDLLIPDRS(0.98)PEPT(0.02)R	S	ENSP00000253329	Q8WUA2	PPIL4	ENSP00000253329_reference	178	-0.3728	-0.58758	-0.41267	-0.45768	0.05457	-0.81059	-0.54078	-0.44804	-0.5998	0.07672	-1.00046	-0.52158	0	-0.76102	0.13356	Peptidyl-prolyl cis-trans isomerase-like 4 (PPIase) (EC 5.2.1.8) (Cyclophilin-like protein PPIL4) (Rotamase PPIL4)
EGVT(1)PWAS(1)FKK	S	ENSP00000346702	Q02952	AKAP12 AKAP250	ENSP00000346702:map.6/151670172/C:p.K118Q:n.A151670172C:c.Aag/Cag	514	-0.08789	0.01487	-0.01074	-0.02792	0.76941	-0.03604	0.09214	0.06168	0.03926	0.71322	0.06001	0.09414	0.14522	0.09979	0.41154	A-kinase anchor protein 12 (AKAP-12) (A-kinase anchor protein 250 kDa) (AKAP 250) (Gravin) (Myasthenia gravis autoantigen)
GLAEVQQDGEAEEGAT(0.013)S(0.987)DGEK	S	ENSP00000346702	Q02952	AKAP12 AKAP250	ENSP00000346702:map.6/151670172/C:p.K118Q:n.A151670172C:c.Aag/Cag	500	0	0.03703	0.05221	0.04462	0.72954	0.13465	0.10658	0.20018	0.14714	0.22398	0.20746	0.13971	0.08982	0.14566	0.27764	A-kinase anchor protein 12 (AKAP-12) (A-kinase anchor protein 250 kDa) (AKAP 250) (Gravin) (Myasthenia gravis autoantigen)
VQGS(1)PLKK	S	ENSP00000346702	Q02952	AKAP12 AKAP250	ENSP00000346702:map.6/151670172/C:p.K118Q:n.A151670172C:c.Aag/Cag	416	0.52939	0.10017	0	0.31478	0.28091	0.40307	0	0	0	0	0.66764	0.63914	0	0.65339	0.08614	A-kinase anchor protein 12 (AKAP-12) (A-kinase anchor protein 250 kDa) (AKAP 250) (Gravin) (Myasthenia gravis autoantigen)
RPS(1)ES(1)DKEDELDK	S	ENSP00000346702	Q02952	AKAP12 AKAP250	ENSP00000346702:map.6/151670172/C:p.K118Q:n.A151670172C:c.Aag/Cag	529	-0.20408	-0.32898	-0.33066	-0.28791	0.07832	-0.37398	-0.04506	-0.16164	-0.19356	0.25839	-0.27476	-0.22595	-0.52151	-0.34074	0.1373	A-kinase anchor protein 12 (AKAP-12) (A-kinase anchor protein 250 kDa) (AKAP 250) (Gravin) (Myasthenia gravis autoantigen)
RPS(1)ES(1)DKEDELDK	S	ENSP00000346702	Q02952	AKAP12 AKAP250	ENSP00000346702:map.6/151670172/C:p.K118Q:n.A151670172C:c.Aag/Cag	531	-0.15973	-0.25627	-0.2355	-0.21717	0.10741	-0.19034	-0.17989	-0.11876	-0.163	0.19403	-0.10546	-0.2561	-0.20013	-0.18723	0.21636	A-kinase anchor protein 12 (AKAP-12) (A-kinase anchor protein 250 kDa) (AKAP 250) (Gravin) (Myasthenia gravis autoantigen)
SAES(1)PTS(1)PVTSETGSTFKK	S	ENSP00000346702	Q02952	AKAP12 AKAP250	ENSP00000346702:map.6/151670172/C:p.K118Q:n.A151670172C:c.Aag/Cag	185	0.20206	0.00732	0.04937	0.08625	0.44845	0.27453	0.24206	0.18797	0.23485	0.1173	0	0.15444	0.22699	0.19072	0.32419	A-kinase anchor protein 12 (AKAP-12) (A-kinase anchor protein 250 kDa) (AKAP 250) (Gravin) (Myasthenia gravis autoantigen)
S(0.002)AES(0.998)PTS(1)PVTSETGSTFK	S	ENSP00000346702	Q02952	AKAP12 AKAP250	ENSP00000346702:map.6/151670172/C:p.K118Q:n.A151670172C:c.Aag/Cag	188	-0.60158	-1.52624	-0.62745	-0.91842	0.09024	-0.61416	-0.66022	-0.9735	-0.74929	0.06424	0	-1.02011	-1.17824	-1.09918	0.05298	A-kinase anchor protein 12 (AKAP-12) (A-kinase anchor protein 250 kDa) (AKAP 250) (Gravin) (Myasthenia gravis autoantigen)
S(0.999)LVEPKEDEKGDDVDDPENQNS(0.001)ALADTDASGGLTK	S	ENSP00000346702	Q02952	AKAP12 AKAP250	ENSP00000346702:map.6/151670172/C:p.K118Q:n.A151670172C:c.Aag/Cag	1593	0	0	0	0	0	0.14943	0	0	0	0	0	0	0	0	0	A-kinase anchor protein 12 (AKAP-12) (A-kinase anchor protein 250 kDa) (AKAP 250) (Gravin) (Myasthenia gravis autoantigen)
S(0.928)PPS(0.072)PVER	S	ENSP00000346702	Q02952	AKAP12 AKAP250	ENSP00000346702:map.6/151670172/C:p.K118Q:n.A151670172C:c.Aag/Cag	1230	-0.3647	0	0	0	0	0	0	0	0	0	0	0	0	0	0	A-kinase anchor protein 12 (AKAP-12) (A-kinase anchor protein 250 kDa) (AKAP 250) (Gravin) (Myasthenia gravis autoantigen)
SPPS(1)PVER	S	ENSP00000346702	Q02952	AKAP12 AKAP250	ENSP00000346702:map.6/151670172/C:p.K118Q:n.A151670172C:c.Aag/Cag	1233	-0.3604	-0.41444	-0.33736	-0.37073	0.05453	-0.37587	-0.36768	-0.26084	-0.3348	0.09077	-0.29316	-0.36838	-0.34602	-0.33585	0.09708	A-kinase anchor protein 12 (AKAP-12) (A-kinase anchor protein 250 kDa) (AKAP 250) (Gravin) (Myasthenia gravis autoantigen)
AELGMGDSTS(0.001)QS(0.999)PPIKR	S	ENSP00000353804	Q9NR19	ACSS2 ACAS2	ENSP00000353804_reference	267	1.58892	0.30366	-0.02565	0.62231	0.31323	0.34094	-0.02521	0.01919	0.11164	0.49992	0.03196	-0.01066	0.14015	0.05382	0.66234	Acetyl-coenzyme A synthetase, cytoplasmic (EC 6.2.1.1) (Acetate--CoA ligase) (Acetyl-CoA synthetase) (ACS) (AceCS) (Acyl-CoA synthetase short-chain family member 2) (Acyl-activating enzyme)
ARS(1)WS(1)PPPEVSR	S	ENSP00000353804	Q9NR19	ACSS2 ACAS2	ENSP00000353804_reference	28	0	0	0	0	0	0	0	-0.30723	0	0	0	0	0	0	0	Acetyl-coenzyme A synthetase, cytoplasmic (EC 6.2.1.1) (Acetate--CoA ligase) (Acetyl-CoA synthetase) (ACS) (AceCS) (Acyl-CoA synthetase short-chain family member 2) (Acyl-activating enzyme)
SWS(1)PPPEVSR	S	ENSP00000353804	Q9NR19	ACSS2 ACAS2	ENSP00000353804_reference	30	-0.60817	-0.20174	-0.25425	-0.35472	0.12394	-0.44152	-0.26666	-0.26339	-0.32386	0.10295	-0.64196	-0.2373	-0.28785	-0.38904	0.14264	Acetyl-coenzyme A synthetase, cytoplasmic (EC 6.2.1.1) (Acetate--CoA ligase) (Acetyl-CoA synthetase) (ACS) (AceCS) (Acyl-CoA synthetase short-chain family member 2) (Acyl-activating enzyme)
S(0.001)ES(0.949)T(0.012)S(0.012)ARPS(0.012)RS(0.012)ER	S	ENSP00000328059	Q9NVW2	RLIM RNF12	ENSP00000328059_reference	183	0	0	0	0	0	0	0	0	0	0	0	0	0	0	0	E3 ubiquitin-protein ligase RLIM (EC 6.3.2.-) (LIM domain-interacting RING finger protein) (RING finger LIM domain-binding protein) (R-LIM) (RING finger protein 12) (Renal carcinoma antigen NY-REN-43)
S(0.033)RS(0.967)PLHPMS(0.001)EIPRR	S	ENSP00000328059	Q9NVW2	RLIM RNF12	ENSP00000328059_reference	230	0	0	0	0	0	0	-0.52816	0	0	0	0	0	0	0	0	E3 ubiquitin-protein ligase RLIM (EC 6.3.2.-) (LIM domain-interacting RING finger protein) (RING finger LIM domain-binding protein) (R-LIM) (RING finger protein 12) (Renal carcinoma antigen NY-REN-43)
EFT(0.002)GS(0.993)PPS(0.002)S(0.002)AT(0.001)KK	S	ENSP00000398127	Q92609	TBC1D5 KIAA0210	ENSP00000398127:map.3/17208267/C:p.I696V:n.T17208267C:c.Att/Gtt	554	-2.64575	-0.07301	-0.06866	-0.92914	0.3645	0.37164	-0.3272	0.00151	0.01532	0.95584	-0.44719	0	0	0	0	TBC1 domain family member 5
EFT(0.075)GS(0.925)PPS(0.037)S(0.89)AT(0.073)KK	S	ENSP00000398127	Q92609	TBC1D5 KIAA0210	ENSP00000398127:map.3/17208267/C:p.I696V:n.T17208267C:c.Att/Gtt	558	0	0	0	0	0	0	0	0	0	0	0	0	0	0	0	TBC1 domain family member 5
NIS(0.001)S(0.179)S(0.776)PS(0.043)VES(0.001)LPGGR	S	ENSP00000398127	Q92609	TBC1D5 KIAA0210	ENSP00000398127:map.3/17208267/C:p.I696V:n.T17208267C:c.Att/Gtt	539	0	0	0	0	0	0	0	0	0	0	-0.09803	0	0	0	0	TBC1 domain family member 5
NISS(0.001)S(0.004)PS(0.995)VES(1)LPGGR	S	ENSP00000398127	Q92609	TBC1D5 KIAA0210	ENSP00000398127:map.3/17208267/C:p.I696V:n.T17208267C:c.Att/Gtt	541	0	0.41602	0.47052	0.44327	0.08482	0.42395	-0.1871	-0.07843	0.05281	0.82901	-0.50705	-0.38752	0	-0.44729	0.13714	TBC1 domain family member 5
NISSS(0.017)PS(0.983)VES(1)LPGGR	S	ENSP00000398127	Q92609	TBC1D5 KIAA0210	ENSP00000398127:map.3/17208267/C:p.I696V:n.T17208267C:c.Att/Gtt	544	0	0.41851	0.26029	0.3394	0.13742	0.42395	-0.13674	-0.1269	0.05344	0.82524	0.27437	-0.32343	0	-0.02453	0.94797	TBC1 domain family member 5
RT(0.13)S(0.763)S(0.081)T(0.026)LDSEGTFNSYRK	S	ENSP00000398127	Q92609	TBC1D5 KIAA0210	ENSP00000398127:map.3/17208267/C:p.I696V:n.T17208267C:c.Att/Gtt	43	0	0	0	0	0	0	0	0	0	0	-1.21843	0	0	0	0	TBC1 domain family member 5
S(0.001)ES(0.999)MPVQLNK	S	ENSP00000398127	Q92609	TBC1D5 KIAA0210	ENSP00000398127:map.3/17208267/C:p.I696V:n.T17208267C:c.Att/Gtt	522	0.15535	0	0.76481	0.46008	0.2494	0	0.14655	0	0	0	0.07642	-0.11059	0	-0.01709	0.93057	TBC1 domain family member 5
GPS(1)PWGFR	S	ENSP00000253754	P50479	PDLIM4 RIL	ENSP00000253754_reference	11	0	0	0	-0.03718	0.76291	0	0	0	0.30053	0.0988	0	0	0	0.26747	0.15515	PDZ and LIM domain protein 4 (LIM protein RIL) (Reversion-induced LIM protein)
IHIDPEIQDGS(1)PTTSR	S	ENSP00000253754	P50479	PDLIM4 RIL	ENSP00000253754_reference	112	0.11309	-0.10439	-0.12023	-0.03718	0.76291	0.30323	0.233	0.36535	0.30053	0.0988	0.32523	0.13122	0.34595	0.26747	0.15515	PDZ and LIM domain protein 4 (LIM protein RIL) (Reversion-induced LIM protein)
RPS(0.951)GT(0.035)GT(0.012)GPEDGRPS(0.001)LGS(0.001)PY(0.001)GQPPR	S	ENSP00000253754	P50479	PDLIM4 RIL	ENSP00000253754_reference	120	0	0	0	0	0	0	-0.62213	0	0	0	0	0	0	0	0	PDZ and LIM domain protein 4 (LIM protein RIL) (Reversion-induced LIM protein)
AKPAMPQDSVPS(1)PR	S	ENSP00000466259	P53396	ACLY	ENSP00000466259_reference	481	-0.322	-0.52305	0.11855	-0.24217	0.33151	-0.23307	-0.38093	-0.18894	-0.26765	0.12277	-0.2545	-0.37634	0.06594	-0.1883	0.36496	ATP-citrate synthase (EC 2.3.3.8) (ATP-citrate (pro-S-)-lyase) (ACL) (Citrate cleavage enzyme)
HPWDDISYVLPEHMS(1)M	S	ENSP00000466259	P53396	ACLY	ENSP00000466259_reference	1100	0	0	0	0	0	0	0	0	0	0	0	0	0	0	0	ATP-citrate synthase (EC 2.3.3.8) (ATP-citrate (pro-S-)-lyase) (ACL) (Citrate cleavage enzyme)
TAS(1)FSESRADEVAPAK	S	ENSP00000466259	P53396	ACLY	ENSP00000466259_reference	455	0.04634	-0.28815	-0.26072	-0.16751	0.30824	-0.06011	-0.34511	-0.24429	-0.2165	0.20364	-0.04895	-0.13574	-0.31151	-0.1654	0.30148	ATP-citrate synthase (EC 2.3.3.8) (ATP-citrate (pro-S-)-lyase) (ACL) (Citrate cleavage enzyme)
GRS(1)PDELPSAGGDGGK	S	ENSP00000253811	H9KV28	DIAPH1	ENSP00000253811_reference	22	-0.45954	0	-0.0255	-0.24252	0.36585	-0.09784	-0.4385	-0.18859	-0.24164	0.20378	0	-0.01035	0	0	0	Protein diaphanous homolog 1
T(0.001)LS(0.938)T(0.048)S(0.013)DDVEDRENEK	S	ENSP00000253861	Q96A65	EXOC4 KIAA1699 SEC8 SEC8L1	ENSP00000253861_reference	32	0	0	0	0	0	0	-2.39335	-1.79451	-2.09393	0.06814	0	0	0	0	0	Exocyst complex component 4 (Exocyst complex component Sec8)
LAS(0.956)LS(0.019)S(0.019)HVT(0.006)ELEEDLDTARK	S	ENSP00000253925	Q13136	PPFIA1 LIP1	ENSP00000253925_reference	275	0	0	0	0	0	0	-0.16569	0.41473	0.12452	0.70427	0	0	0.21634	0	0	Liprin-alpha-1 (LAR-interacting protein 1) (LIP-1) (Protein tyrosine phosphatase receptor type f polypeptide-interacting protein alpha-1) (PTPRF-interacting protein alpha-1)
GALHT(0.01)VS(0.99)HEDIR	S	ENSP00000253925	Q13136	PPFIA1 LIP1	ENSP00000253925_reference	763	0.0783	0.0017	0.26291	0.1143	0.37916	0.0596	0.21394	0	0.13677	0.42427	0.19594	0.12745	0.35715	0.22685	0.1969	Liprin-alpha-1 (LAR-interacting protein 1) (LIP-1) (Protein tyrosine phosphatase receptor type f polypeptide-interacting protein alpha-1) (PTPRF-interacting protein alpha-1)
RS(0.003)S(0.997)DGS(0.982)LS(0.018)HEEDLAK	S	ENSP00000253925	Q13136	PPFIA1 LIP1	ENSP00000253925_reference	239	0.13183	0.14784	0.18835	0.15601	0.16998	0.22196	-0.18151	0.0047	0.01505	0.93451	0.16427	-0.21981	0	-0.02777	0.91664	Liprin-alpha-1 (LAR-interacting protein 1) (LIP-1) (Protein tyrosine phosphatase receptor type f polypeptide-interacting protein alpha-1) (PTPRF-interacting protein alpha-1)
SSDGS(1)LS(1)HEEDLAK	S	ENSP00000253925	Q13136	PPFIA1 LIP1	ENSP00000253925_reference	242	0.13209	0.04162	0.30127	0.15833	0.26167	0.37568	-0.13654	0.09874	0.11263	0.57045	0.23152	-0.08336	-0.06208	0.02869	0.86781	Liprin-alpha-1 (LAR-interacting protein 1) (LIP-1) (Protein tyrosine phosphatase receptor type f polypeptide-interacting protein alpha-1) (PTPRF-interacting protein alpha-1)
SSDGS(1)LS(1)HEEDLAK	S	ENSP00000253925	Q13136	PPFIA1 LIP1	ENSP00000253925_reference	244	0.16018	0.29152	0.57126	0.34099	0.12443	0.26725	0.3851	0.17418	0.27551	0.12042	0.27778	0.03128	0.5697	0.29292	0.24793	Liprin-alpha-1 (LAR-interacting protein 1) (LIP-1) (Protein tyrosine phosphatase receptor type f polypeptide-interacting protein alpha-1) (PTPRF-interacting protein alpha-1)
VGS(0.938)GS(0.062)LDNLGR	S	ENSP00000253925	Q13136	PPFIA1 LIP1	ENSP00000253925_reference	666	0	0	0	0	0	0	0.05385	0	0	0	0	0	0	0	0	Liprin-alpha-1 (LAR-interacting protein 1) (LIP-1) (Protein tyrosine phosphatase receptor type f polypeptide-interacting protein alpha-1) (PTPRF-interacting protein alpha-1)
VGS(0.008)GS(0.992)LDNLGR	S	ENSP00000253925	Q13136	PPFIA1 LIP1	ENSP00000253925_reference	668	0	0	0.3617	0	0	0	0.30229	0.12155	0.21192	0.29065	0	0.22646	0	0	0	Liprin-alpha-1 (LAR-interacting protein 1) (LIP-1) (Protein tyrosine phosphatase receptor type f polypeptide-interacting protein alpha-1) (PTPRF-interacting protein alpha-1)
AS(0.996)ES(0.952)DT(0.052)EEFYDAPEDVHLGGGYPVGSPGK	S	ENSP00000360890	Q5JSH3	WDR44	ENSP00000360890_reference	3	0	0.3161	0.03254	0.17432	0.39028	0	0	0	0	0	0	0	0	0	0	WD repeat-containing protein 44 (Rabphilin-11)
AS(0.993)ES(0.98)DT(0.027)EEFYDAPEDVHLGGGYPVGSPGK	S	ENSP00000360890	Q5JSH3	WDR44	ENSP00000360890_reference	5	0	0.3161	-0.03159	0.14226	0.51156	0	0	0	0	0	0	0	0	0	0	WD repeat-containing protein 44 (Rabphilin-11)
AS(0.34)ES(0.475)DT(0.185)EEFYDAPEDVHLGGGYPVGS(1)PGK	S	ENSP00000360890	Q5JSH3	WDR44	ENSP00000360890_reference	27	0.27181	0.07645	0.10919	0.15248	0.24117	0	0	0	0	0	0.44154	0	-0.5089	-0.03368	0.95189	WD repeat-containing protein 44 (Rabphilin-11)
EYVSNDAAQS(1)DDEEKLQSQPTDTDGGR	S	ENSP00000360890	Q5JSH3	WDR44	ENSP00000360890_reference	403	0.1834	0.09328	-0.17293	0.03458	0.8207	0.25265	0	0	0	0	0.52545	0	-0.87393	-0.17424	0.81022	WD repeat-containing protein 44 (Rabphilin-11)
S(0.2)NS(0.786)GRELT(0.014)DEEILASVMIK	S	ENSP00000360890	Q5JSH3	WDR44	ENSP00000360890_reference	344	0.31078	0	0	0	0	0	0	0	0	0	0	0	0	0	0	WD repeat-containing protein 44 (Rabphilin-11)
S(0.002)VRDEVFHT(0.018)DQDDPS(0.963)S(0.963)S(0.963)DDEGMPY(0.057)T(0.035)RPVK	S	ENSP00000360890	Q5JSH3	WDR44	ENSP00000360890_reference	470	0	0	-0.46941	0	0	0	0	0	0	0	0	0	0	0	0	WD repeat-containing protein 44 (Rabphilin-11)
S(0.002)VRDEVFHT(0.018)DQDDPS(0.963)S(0.963)S(0.963)DDEGMPY(0.057)T(0.035)RPVK	S	ENSP00000360890	Q5JSH3	WDR44	ENSP00000360890_reference	471	-0.56275	0	-0.46941	-0.51608	0.07487	0	0	0	0	0	0	0	0	0	0	WD repeat-containing protein 44 (Rabphilin-11)
S(0.002)VRDEVFHT(0.018)DQDDPS(0.963)S(0.963)S(0.963)DDEGMPY(0.057)T(0.035)RPVK	S	ENSP00000360890	Q5JSH3	WDR44	ENSP00000360890_reference	472	-0.56275	0	-0.46941	-0.51608	0.07487	0	0	0	0	0	0	0	0	0	0	WD repeat-containing protein 44 (Rabphilin-11)
VGNES(1)PVQELKQDVSK	S	ENSP00000360890	Q5JSH3	WDR44	ENSP00000360890_reference	50	1.36798	0	0	0	0	0	0	0	0	0	0	0	0	0	0	WD repeat-containing protein 44 (Rabphilin-11)
DQGS(0.06)RHDS(0.765)EQDNS(0.162)DNNT(0.013)IFVQGLGENVTIESVADYFK	S	ENSP00000369594	P35637	FUS TLS	ENSP00000369594_reference	276	0	0	0	0	0	0	0	-0.477	0	0	0	0	0	0	0	RNA-binding protein FUS (75 kDa DNA-pairing protein) (Oncogene FUS) (Oncogene TLS) (POMp75) (Translocated in liposarcoma protein)
GGPS(1)PGDVEAIK	S	ENSP00000254193	P09661	SNRPA1	ENSP00000254193_reference	197	-0.14387	0	0.00193	-0.07097	0.62912	0	0	0	0	0	0	-0.06798	-0.00087	-0.03443	0.83875	U2 small nuclear ribonucleoprotein A' (U2 snRNP A')
S(0.812)GPT(0.188)DDGEEEMEEDTVTNGS	S	ENSP00000254193	P09661	SNRPA1	ENSP00000254193_reference	236	0	0	0	0	0	0	0	0	0	0	0	0	0	0	0	U2 small nuclear ribonucleoprotein A' (U2 snRNP A')
KLS(1)FLS(0.999)WGT(0.001)NK	S	ENSP00000254260	Q8IUC4	RHPN2	ENSP00000254260_reference	639	0	0	0	0	0	-0.27254	0	0.53481	0.13114	0.76344	0	0	0	0	0	Rhophilin-2 (76 kDa RhoB effector protein) (GTP-Rho-binding protein 2) (p76RBE)
KLS(1)FLS(0.999)WGT(0.001)NK	S	ENSP00000254260	Q8IUC4	RHPN2	ENSP00000254260_reference	642	0	0	0	0	0	-0.27254	0	0.53481	0.13114	0.76344	0	0	0	0	0	Rhophilin-2 (76 kDa RhoB effector protein) (GTP-Rho-binding protein 2) (p76RBE)
RAFS(0.791)T(0.209)EK	S	ENSP00000254286	Q9NZ32	ACTR10 ACTR11 ARP11	ENSP00000254286_reference	414	0	0.10451	0	0	0	0	0	0	0	0	0	0	0	0	0	Actin-related protein 10 (Actin-related protein 11) (hARP11)
ARGS(0.985)PPT(0.015)SSNIVQGQIK	S	ENSP00000350187	Q9Y4E6	WDR7 KIAA0541 TRAG	ENSP00000350187_reference	935	0	0	0	0	0	0	0	0	0	0	0	0	0	0	0	WD repeat-containing protein 7 (Rabconnectin-3 beta) (TGF-beta resistance-associated protein TRAG)
KHS(1)PS(1)PPPPTPTESRK	S	ENSP00000254480	Q92922	SMARCC1 BAF155	ENSP00000254480_reference	328	-0.91368	-0.62801	-0.47307	-0.67159	0.05457	-0.41381	-0.42264	-0.77288	-0.53644	0.09122	-0.94042	-0.27867	-0.73329	-0.65079	0.1096	SWI/SNF complex subunit SMARCC1 (BRG1-associated factor 155) (BAF155) (SWI/SNF complex 155 kDa subunit) (SWI/SNF-related matrix-associated actin-dependent regulator of chromatin subfamily C member 1)
KHS(1)PS(1)PPPPTPTESRK	S	ENSP00000254480	Q92922	SMARCC1 BAF155	ENSP00000254480_reference	330	-0.91368	-0.62801	-0.41033	-0.65067	0.06303	-0.41381	-0.6348	-0.32256	-0.45706	0.09164	-0.94042	-0.42038	-0.46709	-0.6093	0.10197	SWI/SNF complex subunit SMARCC1 (BRG1-associated factor 155) (BAF155) (SWI/SNF complex 155 kDa subunit) (SWI/SNF-related matrix-associated actin-dependent regulator of chromatin subfamily C member 1)
NEEPVRS(1)PERR	S	ENSP00000254480	Q92922	SMARCC1 BAF155	ENSP00000254480_reference	310	-0.49157	0	-0.33977	-0.41567	0.10571	0	-0.32092	-0.0304	-0.17566	0.41592	-0.30317	0	0	0	0	SWI/SNF complex subunit SMARCC1 (BRG1-associated factor 155) (BAF155) (SWI/SNF complex 155 kDa subunit) (SWI/SNF-related matrix-associated actin-dependent regulator of chromatin subfamily C member 1)
S(1)QKEEDEQEDLTK	S	ENSP00000254480	Q92922	SMARCC1 BAF155	ENSP00000254480_reference	357	0	0	0.3195	0	0	0	0	0.56804	0	0	0	0	0	0	0	SWI/SNF complex subunit SMARCC1 (BRG1-associated factor 155) (BAF155) (SWI/SNF complex 155 kDa subunit) (SWI/SNF-related matrix-associated actin-dependent regulator of chromatin subfamily C member 1)
KAS(0.982)PPS(0.018)GLWS(0.001)PAYASH	S	ENSP00000254508	Q8TEM1	NUP210 KIAA0906 PSEC0245	ENSP00000254508_reference	1874	-0.20543	0	0	0	0	-1.21173	0	0	0	0	0	0.20412	0	0	0	Nuclear pore membrane glycoprotein 210 (Nuclear pore protein gp210) (Nuclear envelope pore membrane protein POM 210) (POM210) (Nucleoporin Nup210) (Pore membrane protein of 210 kDa)
HPS(0.998)HS(0.002)TTPSGPGDEVAR	S	ENSP00000379998	P53365	ARFIP2 POR1	ENSP00000379998_reference	72	-2.00775	0	-1.61963	-1.81369	0.04422	-1.88795	-1.46184	-2.13968	-1.82982	0.04759	0	-1.71947	0	0	0	Arfaptin-2 (ADP-ribosylation factor-interacting protein 2) (Partner of RAC1) (Protein POR1)
KT(0.216)S(0.778)EEEKNGS(0.006)EELVEK	S	ENSP00000254654	Q9H0C8	ILKAP	ENSP00000254654_reference	82	0	0	0	0	0	0	0	0	0	0	0	0	0.4314	0	0	Integrin-linked kinase-associated serine/threonine phosphatase 2C (ILKAP) (EC 3.1.3.16)
MDLFGDLPEPERS(1)PRPAAGK	S	ENSP00000254654	Q9H0C8	ILKAP	ENSP00000254654_reference	13	-0.39363	-0.57334	-0.41679	-0.46125	0.0514	-0.40442	-0.77049	-0.5863	-0.58707	0.07672	-0.72516	-0.59396	-0.13895	-0.48602	0.14532	Integrin-linked kinase-associated serine/threonine phosphatase 2C (ILKAP) (EC 3.1.3.16)
ALGGEDS(1)ENEEELGDEAMMALDQSLASLFAEQK	S	ENSP00000254718	Q9BQG0	MYBBP1A P160	ENSP00000254718_reference	775	0.27405	0.07114	-0.09622	0.08299	0.57479	0.48119	0.24906	0.42435	0.38487	0.09295	0.50769	0.36453	0.36523	0.41248	0.07965	Myb-binding protein 1A
ARLS(0.995)LVIRS(0.952)PS(0.05)LLQS(0.004)GAK	S	ENSP00000254718	Q9BQG0	MYBBP1A P160	ENSP00000254718_reference	1303	-0.5602	0	0	0	0	0	0	0	0	0	0	0	0	0	0	Myb-binding protein 1A
ARLS(0.995)LVIRS(0.952)PS(0.05)LLQS(0.004)GAK	S	ENSP00000254718	Q9BQG0	MYBBP1A P160	ENSP00000254718_reference	1308	-0.5602	0	0.38605	-0.08708	0.85784	0	0.04473	0	0	0	0	0	0	0	0	Myb-binding protein 1A
EIPS(0.999)AT(0.011)QS(0.978)PIS(0.013)K	S	ENSP00000254718	Q9BQG0	MYBBP1A P160	ENSP00000254718_reference	1159	0.068	0.20188	0.73804	0.33597	0.24383	0.2855	0.02707	0.7726	0.36172	0.25583	0.11998	0.47772	0.41212	0.33661	0.15352	Myb-binding protein 1A
EIPS(0.987)AT(0.013)QS(0.995)PIS(0.005)K	S	ENSP00000254718	Q9BQG0	MYBBP1A P160	ENSP00000254718_reference	1163	-0.13177	-0.182	0.03771	-0.09202	0.43855	-0.068	-0.30554	0.02867	-0.11496	0.4534	-0.10498	-0.03852	-0.01108	-0.05153	0.65584	Myb-binding protein 1A
KGVLGKS(1)PLS(1)ALAR	S	ENSP00000254718	Q9BQG0	MYBBP1A P160	ENSP00000254718_reference	1290	-0.19529	0	0.11928	-0.03801	0.85274	-0.2547	-0.21722	0.55559	0.02789	0.93686	0	0.09111	0.45704	0.27408	0.32944	Myb-binding protein 1A
KGVLGKS(1)PLS(1)ALAR	S	ENSP00000254718	Q9BQG0	MYBBP1A P160	ENSP00000254718_reference	1293	-0.33856	0	0	0	0	-0.2547	0	1.00424	0.37477	0.56879	0	0	0.19084	0	0	Myb-binding protein 1A
NQKPSQVNGAPGS(1)PTEPAGQK	S	ENSP00000254718	Q9BQG0	MYBBP1A P160	ENSP00000254718_reference	1267	-0.14703	-0.19088	-0.23335	-0.19042	0.12697	-0.16715	-0.20814	-0.14302	-0.17277	0.17728	-0.17366	-0.17103	-0.23026	-0.19165	0.19053	Myb-binding protein 1A
SPAPGAPT(0.349)RS(0.349)PS(0.156)T(0.156)PAKS(0.991)PK	S	ENSP00000254718	Q9BQG0	MYBBP1A P160	ENSP00000254718_reference	1248	-1.17544	0.26829	0	-0.45358	0.52668	0	0	0.31211	0	0	-0.92284	0	0	0	0	Myb-binding protein 1A
DPAQPMS(1)PGEATQSGARPADR	S	ENSP00000254718	Q9BQG0	MYBBP1A P160	ENSP00000254718_reference	11	2.06612	-0.51235	-0.45304	0.36691	0.69918	-0.25641	-0.57246	-0.72805	-0.51897	0.10295	-0.43927	-0.39057	-0.38941	-0.40642	0.07169	Myb-binding protein 1A
GARVS(1)DFGGR	S	ENSP00000254719	P27694	RPA1 REPA1 RPA70	ENSP00000254719_reference	384	0	0	0	0	0	0.60343	0.10487	0.33716	0.34849	0.17408	0.59422	0	0.35637	0.4753	0.14532	Replication protein A 70 kDa DNA-binding subunit (RP-A p70) (Replication factor A protein 1) (RF-A protein 1) (Single-stranded DNA-binding protein) [Cleaved into: Replication protein A 70 kDa DNA-binding subunit, N-terminally processed]
TSAAACAVT(0.057)DLS(0.971)DDS(0.971)DFDEK	S	ENSP00000254803	Q9NQZ2	UTP3 CRLZ1 SAS10	ENSP00000254803_reference	365	0	0	0	0	0	0	0	0	0	0	0.8301	0	0	0	0	Something about silencing protein 10 (Charged amino acid-rich leucine zipper 1) (CRL1) (Disrupter of silencing SAS10) (UTP3 homolog)
TSAAACAVT(0.057)DLS(0.971)DDS(0.971)DFDEK	S	ENSP00000254803	Q9NQZ2	UTP3 CRLZ1 SAS10	ENSP00000254803_reference	368	0	0	0	0	0	0	0	0	0	0	0.8301	0	0	0	0	Something about silencing protein 10 (Charged amino acid-rich leucine zipper 1) (CRL1) (Disrupter of silencing SAS10) (UTP3 homolog)
EVEDKES(1)EGEEEDEDEDLSK	S	ENSP00000254821	O95218	ZRANB2 ZIS ZNF265	ENSP00000254821_reference	153	-0.1207	-0.22937	-0.23625	-0.19544	0.13333	0	-0.34055	-0.00878	-0.17467	0.44504	-0.86071	-0.06103	-0.31806	-0.41327	0.24538	Zinc finger Ran-binding domain-containing protein 2 (Zinc finger protein 265) (Zinc finger, splicing)
ENVEYIEREES(1)DGEYDEFGR	S	ENSP00000254821	O95218	ZRANB2 ZIS ZNF265	ENSP00000254821_reference	120	-0.99243	-0.37269	-0.26955	-0.54489	0.13137	0	-0.31	-0.21055	-0.26028	0.20535	-0.5554	-0.2619	-0.21058	-0.34263	0.14709	Zinc finger Ran-binding domain-containing protein 2 (Zinc finger protein 265) (Zinc finger, splicing)
S(1)RS(1)PESQVIGENTK	S	ENSP00000254821	O95218	ZRANB2 ZIS ZNF265	ENSP00000254821_reference	305	-0.12494	0.02067	-0.19388	-0.09938	0.39887	0	-0.33605	-0.10412	-0.22009	0.30748	0	-0.10853	-0.09821	-0.10337	0.53283	Zinc finger Ran-binding domain-containing protein 2 (Zinc finger protein 265) (Zinc finger, splicing)
S(1)RS(1)PESQVIGENTK	S	ENSP00000254821	O95218	ZRANB2 ZIS ZNF265	ENSP00000254821_reference	307	-0.12494	-0.14153	-0.19388	-0.15345	0.17572	0	-0.33204	-0.324	-0.32802	0.14669	0	-0.10853	-0.09821	-0.10337	0.53283	Zinc finger Ran-binding domain-containing protein 2 (Zinc finger protein 265) (Zinc finger, splicing)
YNLDAS(1)EEEDSNKK	S	ENSP00000254821	O95218	ZRANB2 ZIS ZNF265	ENSP00000254821_reference	188	-0.00761	-0.03648	0.07437	0.01009	0.9152	0	-0.31109	0.1264	-0.09235	0.72525	-0.36755	-0.018	-0.14143	-0.17566	0.32877	Zinc finger Ran-binding domain-containing protein 2 (Zinc finger protein 265) (Zinc finger, splicing)
DLVLPTQALPAS(1)PALK	S	ENSP00000474453	xyz026	\N	ENSP00000474453_reference	323	-0.32724	-0.07948	-0.2164	-0.20771	0.16941	0.22381	0.11934	-0.01939	0.10792	0.41048	-0.32509	0.10008	0.08341	-0.0472	0.81657	retired
ENQS(0.371)EGKGS(0.786)DS(0.785)DS(0.057)EGDNPEKK	S	ENSP00000254950	Q9UN37	VPS4A VPS4	ENSP00000254950_reference	95	0.01243	0	0	0	0	0	0	0	0	0	0	0	0	0	0	Vacuolar protein sorting-associated protein 4A (EC 3.6.4.6) (Protein SKD2) (VPS4-1) (hVPS4)
ENQS(0.006)EGKGS(0.083)DS(0.828)DS(0.083)EGDNPEK	S	ENSP00000254950	Q9UN37	VPS4A VPS4	ENSP00000254950_reference	97	0.27434	0	0	0	0	0	0	0	0	0	0	0	0	0	0	Vacuolar protein sorting-associated protein 4A (EC 3.6.4.6) (Protein SKD2) (VPS4-1) (hVPS4)
GGREDMDIS(1)K	S	ENSP00000255120	P49321	NASP	ENSP00000255120_reference	189	0	0	0	0	0	0	0	0.6091	0	0	0	0	0	0	0	Nuclear autoantigenic sperm protein (NASP)
SLAKPETDKEQDS(1)EMEK	S	ENSP00000255120	P49321	NASP	ENSP00000255120_reference	176	0	0	0	0	0	0.10719	0	0.39561	0.2514	0.29615	0	0	0	0	0	Nuclear autoantigenic sperm protein (NASP)
S(1)LQENEEEEIGNLELAWDMLDLAK	S	ENSP00000255120	P49321	NASP	ENSP00000255120_reference	503	0.10483	0	0.02598	0.06541	0.62737	0	0.09742	0.28096	0.18919	0.32956	0	-0.00851	0.10008	0.04579	0.79465	Nuclear autoantigenic sperm protein (NASP)
NFYES(1)DDDQKEK	S	ENSP00000255194	O00203	AP3B1 ADTB3A	ENSP00000255194:map.5/77425028/T:p.V585E:n.A77425028T:c.gTa/gAa	276	0.08913	-0.09494	0.18516	0.05978	0.63581	0.01886	-0.06047	0.01005	-0.01052	0.9211	0.1619	0.0936	0.01729	0.09093	0.46483	AP-3 complex subunit beta-1 (Adaptor protein complex AP-3 subunit beta-1) (Adaptor-related protein complex 3 subunit beta-1) (Beta-3A-adaptin) (Clathrin assembly protein complex 3 beta-1 large chain)
HQQQLLAS(1)PGSSTVDNK	S	ENSP00000383444	F2Z2X4	XPO4	ENSP00000383444_reference	521	0.29697	0.17246	0.27557	0.24833	0.09379	0.09847	-0.1109	0.23143	0.073	0.62956	-0.16188	0.14513	0.61452	0.19926	0.50011	Exportin-4
DKS(1)GMMQCVIAVADK	S	ENSP00000458238	P42356	PI4KA PIK4 PIK4CA	ENSP00000458238_reference	872	0	0	0	0	0	0	0	0	0	0	0	0	0	0	0	Phosphatidylinositol 4-kinase alpha (PI4-kinase alpha) (PI4K-alpha) (PtdIns-4-kinase alpha) (EC 2.7.1.67)
T(0.015)S(0.017)S(0.967)VS(0.001)SIS(0.015)QVS(0.984)PER	S	ENSP00000458238	P42356	PI4KA PIK4 PIK4CA	ENSP00000458238_reference	199	0	0	0	0	0	0	0	0	0	0	0	0	-0.99318	0	0	Phosphatidylinositol 4-kinase alpha (PI4-kinase alpha) (PI4K-alpha) (PtdIns-4-kinase alpha) (EC 2.7.1.67)
RKT(0.295)S(0.337)S(0.387)VS(0.227)S(0.753)IS(0.001)QVSPER	S	ENSP00000458238	P42356	PI4KA PIK4 PIK4CA	ENSP00000458238_reference	202	0	0	0	0	0	0	0	0	0	0	0	0	0	0	0	Phosphatidylinositol 4-kinase alpha (PI4-kinase alpha) (PI4K-alpha) (PtdIns-4-kinase alpha) (EC 2.7.1.67)
T(0.033)S(0.039)S(0.927)VS(0.001)SIS(0.006)QVS(0.994)PER	S	ENSP00000458238	P42356	PI4KA PIK4 PIK4CA	ENSP00000458238_reference	207	0	0	0	0	0	0	0	0	0	0	0	-0.04594	-0.99318	-0.51956	0.35971	Phosphatidylinositol 4-kinase alpha (PI4-kinase alpha) (PI4K-alpha) (PtdIns-4-kinase alpha) (EC 2.7.1.67)
S(1)FNDFR	S	ENSP00000458238	P42356	PI4KA PIK4 PIK4CA	ENSP00000458238_reference	172	0	0	0	0	0	0	0	0	0	0	0	0	0	0	0	Phosphatidylinositol 4-kinase alpha (PI4-kinase alpha) (PI4K-alpha) (PtdIns-4-kinase alpha) (EC 2.7.1.67)
GS(1)PLRFDGR	S	ENSP00000256216	P51659	HSD17B4 EDH17B4	ENSP00000256216_reference	3	0	0	0	0	0	0	0	0.05974	0	0	0	0	0	0	0	Peroxisomal multifunctional enzyme type 2 (MFE-2) (17-beta-hydroxysteroid dehydrogenase 4) (17-beta-HSD 4) (D-bifunctional protein) (DBP) (Multifunctional protein 2) (MPF-2) [Cleaved into: (3R)-hydroxyacyl-CoA dehydrogenase (EC 1.1.1.n12); Enoyl-CoA hydratase 2 (EC 4.2.1.107) (EC 4.2.1.119) (3-alpha,7-alpha,12-alpha-trihydroxy-5-beta-cholest-24-enoyl-CoA hydratase)]
S(0.792)FGS(0.208)PNRAY(0.001)T(0.999)HQVVTR	S	ENSP00000460075	xyz027	\N	ENSP00000460075_reference	161	0	0	0	0	0	0	0	0	0	0	0	-0.17703	0	0	0	retired
SFGS(1)PNR	S	ENSP00000460075	xyz027	\N	ENSP00000460075_reference	164	-0.07969	0.04431	-0.15964	-0.06501	0.55248	-0.477	-0.36528	-0.58677	-0.47635	0.07344	-0.36643	-0.56657	-0.38108	-0.43803	0.08258	retired
QIS(1)QDVKLEPDILLR	S	ENSP00000345498	Q01433	AMPD2	ENSP00000345498_reference	87	-0.09838	-0.27343	-0.1445	-0.1721	0.18739	-0.53562	-0.39382	-0.26029	-0.39658	0.0949	-0.73228	0.12738	0	-0.30245	0.51918	AMP deaminase 2 (EC 3.5.4.6) (AMP deaminase isoform L)
GGS(0.464)S(0.549)DLS(0.988)DEDEDAEDSSANIITDLVYQGASLQAQTDR	S	ENSP00000256646	Q04721	NOTCH2	ENSP00000256646_reference	1845	0	-0.02011	0.43697	0.20843	0.4384	0	0.02334	0	0	0	0	0	-0.4813	0	0	Neurogenic locus notch homolog protein 2 (Notch 2) (hN2) [Cleaved into: Notch 2 extracellular truncation; Notch 2 intracellular domain]
ANLIELEDDS(0.212)HS(0.788)GKR	S	ENSP00000418974	Q9ULH0	KIDINS220 ARMS KIAA1250	ENSP00000418974_reference	1604	0	0	0	0	0	0	0	0	0	0	0	0	0	0	0	Kinase D-interacting substrate of 220 kDa (Ankyrin repeat-rich membrane-spanning protein)
SS(0.001)ES(0.999)S(0.999)PNHS(0.001)LHNEVADDSQLEK	S	ENSP00000418974	Q9ULH0	KIDINS220 ARMS KIAA1250	ENSP00000418974_reference	1574	0.117	0	0	0	0	0	0.14899	0.06055	0.10477	0.48997	0	0	0	0	0	Kinase D-interacting substrate of 220 kDa (Ankyrin repeat-rich membrane-spanning protein)
SS(0.001)ES(0.999)S(0.999)PNHS(0.001)LHNEVADDSQLEK	S	ENSP00000418974	Q9ULH0	KIDINS220 ARMS KIAA1250	ENSP00000418974_reference	1575	0.117	0	0	0	0	0	0.14899	0.06055	0.10477	0.48997	0	0	0	0	0	Kinase D-interacting substrate of 220 kDa (Ankyrin repeat-rich membrane-spanning protein)
QMS(1)FDLTK	S	ENSP00000418974	Q9ULH0	KIDINS220 ARMS KIAA1250	ENSP00000418974_reference	918	-0.01848	0	0	0	0	0	0.04343	-0.01198	0.01573	0.91853	0	0	0	0	0	Kinase D-interacting substrate of 220 kDa (Ankyrin repeat-rich membrane-spanning protein)
RT(0.191)PS(0.79)LS(0.789)S(0.226)LNS(0.003)QDSSIEISK	S	ENSP00000418974	Q9ULH0	KIDINS220 ARMS KIAA1250	ENSP00000418974_reference	1340	0	0	0	0	0	0	0	0.08134	0	0	0	0	0	0	0	Kinase D-interacting substrate of 220 kDa (Ankyrin repeat-rich membrane-spanning protein)
RT(0.258)PS(0.744)LS(0.798)S(0.2)LNSQDSSIEISK	S	ENSP00000418974	Q9ULH0	KIDINS220 ARMS KIAA1250	ENSP00000418974_reference	1342	0	0	0	0	0	0	0	0.08134	0	0	0	0	0	0	0	Kinase D-interacting substrate of 220 kDa (Ankyrin repeat-rich membrane-spanning protein)
VPKS(1)PEHSAEPIR	S	ENSP00000418974	Q9ULH0	KIDINS220 ARMS KIAA1250	ENSP00000418974_reference	1536	-0.74396	0	0	0	0	0	-0.19355	-0.19154	-0.19255	0.26759	0	0	0	0	0	Kinase D-interacting substrate of 220 kDa (Ankyrin repeat-rich membrane-spanning protein)
YQKLPS(0.991)DEDES(0.931)GT(0.079)EESDNTPLLK	S	ENSP00000418974	Q9ULH0	KIDINS220 ARMS KIAA1250	ENSP00000418974_reference	1502	-0.15891	0	0	0	0	0	0	0	0	0	0	0	0	0	0	Kinase D-interacting substrate of 220 kDa (Ankyrin repeat-rich membrane-spanning protein)
YQKLPS(0.991)DEDES(0.931)GT(0.079)EESDNTPLLK	S	ENSP00000418974	Q9ULH0	KIDINS220 ARMS KIAA1250	ENSP00000418974_reference	1507	0	0	0	0	0	0	0	0	0	0	0	0	0	0	0	Kinase D-interacting substrate of 220 kDa (Ankyrin repeat-rich membrane-spanning protein)
S(1)QLDSLKR	S	ENSP00000256720	Q14693	LPIN1 KIAA0188	ENSP00000256720_reference	162	0	0	0	0	0	0	0	-0.59231	0	0	0	-0.2647	0	0	0	Phosphatidate phosphatase LPIN1 (EC 3.1.3.4) (Lipin-1)
WNVIS(0.163)KS(0.837)QLK	S	ENSP00000256854	O43776	NARS	ENSP00000256854_reference	61	-2.2031	0	0	0	0	0	0	0	0	0	0	0.03901	0	0	0	Asparagine--tRNA ligase, cytoplasmic (EC 6.1.1.22) (Asparaginyl-tRNA synthetase) (AsnRS)
AAMAPGGS(0.069)GS(0.069)GGGVNPFLS(0.905)DS(0.956)DEDDDEVAATEERR	S	ENSP00000256858	Q9P260	KIAA1468	ENSP00000256858_reference	20	0	-0.14157	0	0	0	0	0	0	0	0	0	0	0	0	0	LisH domain and HEAT repeat-containing protein KIAA1468
AAMAPGGS(0.069)GS(0.069)GGGVNPFLS(0.905)DS(0.956)DEDDDEVAATEERR	S	ENSP00000256858	Q9P260	KIAA1468	ENSP00000256858_reference	22	0	-0.14157	0	0	0	0	0	0	0	0	0	0	0	0	0	LisH domain and HEAT repeat-containing protein KIAA1468
AGS(1)IS(0.008)T(0.993)LDS(1)LDFAR	S	ENSP00000256858	Q9P260	KIAA1468	ENSP00000256858_reference	180	-0.21622	-0.07593	-0.16952	-0.15389	0.2034	0	0.20291	-0.46793	-0.13251	0.71774	0	-0.0015	0	0	0	LisH domain and HEAT repeat-containing protein KIAA1468
AGS(1)IS(0.008)T(0.993)LDS(1)LDFAR	S	ENSP00000256858	Q9P260	KIAA1468	ENSP00000256858_reference	186	-0.21622	-0.07593	-0.16952	-0.15389	0.2034	0	0.20291	-0.46793	-0.13251	0.71774	0	-0.0015	0	0	0	LisH domain and HEAT repeat-containing protein KIAA1468
ENS(1)PNSFPR	S	ENSP00000256858	Q9P260	KIAA1468	ENSP00000256858_reference	453	-0.43489	0	-0.26927	-0.35208	0.13277	0.1222	-0.08605	-0.22413	-0.06266	0.68082	0	0.09084	0	0	0	LisH domain and HEAT repeat-containing protein KIAA1468
S(1)RS(1)PLELEPEAKK	S	ENSP00000256996	Q92466	DDB2	ENSP00000256996_reference	24	-0.14188	0	-0.05799	-0.09994	0.48002	0	0.00645	-0.22926	-0.11141	0.54968	0	-0.55199	-0.40442	-0.47821	0.1311	DNA damage-binding protein 2 (DDB p48 subunit) (DDBb) (Damage-specific DNA-binding protein 2) (UV-damaged DNA-binding protein 2) (UV-DDB 2)
S(1)RS(1)PLELEPEAKK	S	ENSP00000256996	Q92466	DDB2	ENSP00000256996_reference	26	-0.04667	0	0.09644	0.02489	0.86683	0	-0.15742	0.00727	-0.07508	0.64698	-0.50157	-0.29219	-0.4453	-0.41302	0.08774	DNA damage-binding protein 2 (DDB p48 subunit) (DDBb) (Damage-specific DNA-binding protein 2) (UV-damaged DNA-binding protein 2) (UV-DDB 2)
RDS(1)LTGSSDLYKR	S	ENSP00000257075	Q14671	PUM1 KIAA0099 PUMH1	ENSP00000257075_reference	709	-0.25615	0.17761	0.2402	0.05389	0.78651	-0.70038	-0.02002	0.02824	-0.23072	0.44169	-0.70407	-0.05723	-0.98108	-0.58079	0.18952	Pumilio homolog 1 (HsPUM) (Pumilio-1)
S(1)MDELNHDFQALALEGR	S	ENSP00000257075	Q14671	PUM1 KIAA0099 PUMH1	ENSP00000257075_reference	124	0.52092	0	-0.14762	0.18665	0.58971	0.06629	0.12639	-0.06436	0.04277	0.71545	0	0	0	0	0	Pumilio homolog 1 (HsPUM) (Pumilio-1)
LPQQDHT(0.085)T(0.075)T(0.356)T(0.507)DS(0.977)EMEEPYLQESKEEGAPLK	S	ENSP00000389436	Q8IXK0	PHC2 EDR2 PH2	ENSP00000389436_reference	592	-0.15664	0	0	0	0	0	0	0	0	0	0	0	0	0	0	Polyhomeotic-like protein 2 (hPH2) (Early development regulatory protein 2)
RRS(1)PS(1)PR	S	ENSP00000391430	E9PCT1	SRRM1	ENSP00000391430_reference	602	0	0	0	0	0	0	0	-0.30695	0	0	0	0	0	0	0	Serine/arginine repetitive matrix protein 1
RRS(1)PS(1)PR	S	ENSP00000391430	E9PCT1	SRRM1	ENSP00000391430_reference	604	0	0	0	0	0	0	0	-0.30695	0	0	0	0	0	0	0	Serine/arginine repetitive matrix protein 1
VSALEEDMDDVES(1)S(1)EEEEEEDEKLERVPS(1)PDHR	S	ENSP00000257181	Q8NAV1	PRPF38A	ENSP00000257181_reference	209	-0.19392	-0.29695	-0.25309	-0.24799	0.089	-0.37097	0	0	0	0	-0.366	0	0	0	0	Pre-mRNA-splicing factor 38A
VSALEEDMDDVES(1)S(1)EEEEEEDEKLERVPS(1)PDHR	S	ENSP00000257181	Q8NAV1	PRPF38A	ENSP00000257181_reference	193	0	0	-0.43706	0	0	0	0	0	0	0	0	0	0	0	0	Pre-mRNA-splicing factor 38A
VSALEEDMDDVES(1)S(1)EEEEEEDEKLERVPS(1)PDHR	S	ENSP00000257181	Q8NAV1	PRPF38A	ENSP00000257181_reference	194	0	0	-0.43706	0	0	0	0	0	0	0	0	0	0	0	0	Pre-mRNA-splicing factor 38A
DRS(0.998)PS(0.002)RLDTFLK	S	ENSP00000257287	Q66GS9	CEP135 CEP4 KIAA0635	ENSP00000257287_reference	439	0	0	0.54353	0	0	0	0	0	0	0	0	0	0	0	0	Centrosomal protein of 135 kDa (Cep135) (Centrosomal protein 4)
HGLATPPLS(0.003)S(0.017)T(0.395)LRS(0.56)PS(0.084)HS(0.94)PEHR	S	ENSP00000257287	Q66GS9	CEP135 CEP4 KIAA0635	ENSP00000257287_reference	1134	0	0	0	0	0	0	0	0	0	0	0	0	0	0	0	Centrosomal protein of 135 kDa (Cep135) (Centrosomal protein 4)
ALEAELDAQHLSETFDNIDNLS(1)PK	S	ENSP00000427089	P25054	APC DP2.5	ENSP00000427089_reference	780	0	0	0	0	0	0	0	0	0	0	0	0	0	0	0	Adenomatous polyposis coli protein (Protein APC) (Deleted in polyposis 2.5)
AVEFSSGAKS(0.993)PS(0.007)K	S	ENSP00000427089	P25054	APC DP2.5	ENSP00000427089_reference	1360	0	0	0	0	0	0	0.17144	0	0	0	-0.17425	0.50545	0.14806	0.15975	0.53875	Adenomatous polyposis coli protein (Protein APC) (Deleted in polyposis 2.5)
DANIMS(0.999)PGS(0.255)S(0.734)LPS(0.013)LHVR	S	ENSP00000427089	P25054	APC DP2.5	ENSP00000427089_reference	744	0	0	-0.66006	0	0	0	-0.1356	0	0	0	0	0	0	0	0	Adenomatous polyposis coli protein (Protein APC) (Deleted in polyposis 2.5)
DIQRPDS(1)EHGLS(0.995)PDS(0.005)ENFDWK	S	ENSP00000427089	P25054	APC DP2.5	ENSP00000427089_reference	2088	0	0	-0.77589	0	0	0	0	0	0	0	0	0.05395	0	0	0	Adenomatous polyposis coli protein (Protein APC) (Deleted in polyposis 2.5)
DIQRPDS(1)EHGLS(0.995)PDS(0.005)ENFDWK	S	ENSP00000427089	P25054	APC DP2.5	ENSP00000427089_reference	2093	0	0	-0.77589	0	0	0	0	0	0	0	0	0.05395	0	0	0	Adenomatous polyposis coli protein (Protein APC) (Deleted in polyposis 2.5)
HS(0.023)S(0.965)PS(0.005)GT(0.007)VAAR	S	ENSP00000427089	P25054	APC DP2.5	ENSP00000427089_reference	2772	0	0	0	0	0	0	0	0	0	0	0	0	0	0	0	Adenomatous polyposis coli protein (Protein APC) (Deleted in polyposis 2.5)
KS(0.075)S(0.879)ADS(0.011)T(0.011)S(0.011)ARPS(0.011)QIPT(0.001)PVNNNTK	S	ENSP00000427089	P25054	APC DP2.5	ENSP00000427089_reference	2794	0	0	0.15423	0	0	0	0	0	0	0	0	0	0	0	0	Adenomatous polyposis coli protein (Protein APC) (Deleted in polyposis 2.5)
NDS(0.999)LS(0.137)S(0.865)LDFDDDDVDLSR	S	ENSP00000427089	P25054	APC DP2.5	ENSP00000427089_reference	1861	0	0	-0.63095	0	0	0	-0.61898	0	0	0	-0.30392	0	0.17028	-0.06682	0.81954	Adenomatous polyposis coli protein (Protein APC) (Deleted in polyposis 2.5)
NDS(0.998)LS(0.088)S(0.914)LDFDDDDVDLSR	S	ENSP00000427089	P25054	APC DP2.5	ENSP00000427089_reference	1864	0	0	-0.63095	0	0	0	-0.61898	0	0	0	0	0	0	0	0	Adenomatous polyposis coli protein (Protein APC) (Deleted in polyposis 2.5)
NGIS(1)PPNK	S	ENSP00000427089	P25054	APC DP2.5	ENSP00000427089_reference	2337	0	0	0	0	0	0	0	0	0	0	0	0	0	0	0	Adenomatous polyposis coli protein (Protein APC) (Deleted in polyposis 2.5)
RHS(0.819)GS(0.179)Y(0.002)LVTSV	S	ENSP00000427089	P25054	APC DP2.5	ENSP00000427089_reference	2835	0	0	0	0	0	0	0	0	0	0	-0.22801	0	-0.35391	-0.29096	0.21738	Adenomatous polyposis coli protein (Protein APC) (Deleted in polyposis 2.5)
S(0.963)HS(0.04)ES(0.994)PS(0.003)RLPINR	S	ENSP00000427089	P25054	APC DP2.5	ENSP00000427089_reference	2531	0	0	-0.47181	0	0	0	0	0	0	0	0	0	0	0	0	Adenomatous polyposis coli protein (Protein APC) (Deleted in polyposis 2.5)
SHS(1)ES(1)PSRLPINR	S	ENSP00000427089	P25054	APC DP2.5	ENSP00000427089_reference	2533	0	0	0	0	0	0	0	0	0	0	0.30091	0.48919	0.27993	0.35668	0.10559	Adenomatous polyposis coli protein (Protein APC) (Deleted in polyposis 2.5)
SHS(1)ES(1)PSRLPINR	S	ENSP00000427089	P25054	APC DP2.5	ENSP00000427089_reference	2535	0	0	-0.47181	0	0	0	0.41514	0	0	0	0.30091	0.48919	0.27993	0.35668	0.10559	Adenomatous polyposis coli protein (Protein APC) (Deleted in polyposis 2.5)
YSDEQLNS(0.999)GRQS(0.791)PS(0.21)QNER	S	ENSP00000427089	P25054	APC DP2.5	ENSP00000427089_reference	1038	0	0	0	0	0	0	0.4074	0	0	0	0	0	0	0	0	Adenomatous polyposis coli protein (Protein APC) (Deleted in polyposis 2.5)
YSDEQLNS(0.035)GRQS(0.924)PS(0.042)QNER	S	ENSP00000427089	P25054	APC DP2.5	ENSP00000427089_reference	1042	0	0	-0.38255	0	0	0	0.00223	0	0	0	0	0	-0.30729	0	0	Adenomatous polyposis coli protein (Protein APC) (Deleted in polyposis 2.5)
NALLS(1)LAKGDR	S	ENSP00000366109	P04083	ANXA1 ANX1 LPC1	ENSP00000366109_reference	182	0.03606	0.02582	0.15924	0.07371	0.4753	0.1526	-0.02934	0.12659	0.08328	0.47871	0.12108	0.34439	0.03903	0.16817	0.3243	Annexin A1 (Annexin I) (Annexin-1) (Calpactin II) (Calpactin-2) (Chromobindin-9) (Lipocortin I) (Phospholipase A2 inhibitory protein) (p35)
GGPGS(0.002)AVS(0.998)PYPTFNPSSDVAALHK	S	ENSP00000366109	P04083	ANXA1 ANX1 LPC1	ENSP00000366109_reference	37	-0.13801	0	0.07712	-0.03045	0.85791	0	0.31149	0.01031	0.1609	0.45479	0	0	-0.17298	0	0	Annexin A1 (Annexin I) (Annexin-1) (Calpactin II) (Calpactin-2) (Chromobindin-9) (Lipocortin I) (Phospholipase A2 inhibitory protein) (p35)
ALPSLNT(0.004)GS(0.071)S(0.035)S(0.89)PR	S	ENSP00000396526	O14545	TRAFD1 FLN29	ENSP00000396526_reference	327	0	0	0	0	0	0	0	0	0	0	0	0	0	0	0	TRAF-type zinc finger domain-containing protein 1 (Protein FLN29)
LDSQPQET(0.009)S(0.991)PELPR	S	ENSP00000396526	O14545	TRAFD1 FLN29	ENSP00000396526_reference	415	0	0	0	0	0	-0.34913	-0.17475	0.01228	-0.17053	0.31858	-0.42775	0	-0.03171	-0.22973	0.41154	TRAF-type zinc finger domain-containing protein 1 (Protein FLN29)
GLNS(0.967)QS(0.584)S(0.448)DDHLNKR	S	ENSP00000257665	xyz028	\N	ENSP00000257665_reference	355	0	0	0.55748	0	0	0	-0.02106	0.42237	0.20066	0.46402	0	0.40655	0.43197	0.41926	0.1373	retired
GLNS(0.14)QS(0.934)S(0.926)DDHLNKR	S	ENSP00000257665	xyz028	\N	ENSP00000257665_reference	357	0	0	0	0	0	0	0	0	0	0	0	0	-0.61076	0	0	retired
GLNS(0.936)QS(0.076)S(0.988)DDHLNKR	S	ENSP00000257665	xyz028	\N	ENSP00000257665_reference	358	0.57097	0	0.55748	0.56423	0.06534	0	0.47254	0.42237	0.44746	0.11063	0	0.40655	-0.08942	0.15857	0.59307	retired
RHDS(0.926)S(0.798)GS(0.798)GHS(0.478)AFEPLVASGVPASFVPKPGSLK	S	ENSP00000257665	xyz028	\N	ENSP00000257665_reference	322	-0.11358	0.00879	0.16926	0.02149	0.8684	0	0	0.02562	0	0	0	0.04136	0	0	0	retired
RHDS(0.823)S(0.689)GS(0.518)GHS(0.97)AFEPLVASGVPASFVPKPGSLK	S	ENSP00000257665	xyz028	\N	ENSP00000257665_reference	328	-0.15231	-0.02016	-0.04371	-0.07206	0.47878	0.17672	0	0	0	0	0	0	0	0	0	retired
S(1)PAAAAAGAGER	S	ENSP00000257665	xyz028	\N	ENSP00000257665_reference	2	-0.09389	0.19646	0.17182	0.09146	0.50919	0.23272	0.20729	0.29612	0.24538	0.11284	0.12063	0.271	0.09079	0.16081	0.27564	retired
S(0.102)S(0.123)S(0.775)MS(0.183)S(0.796)LT(0.021)GAYTSGIPSSSR	S	ENSP00000257665	xyz028	\N	ENSP00000257665_reference	370	0	0.0265	0.07525	0.05088	0.69411	0	0.09336	0	0	0	0	0.21322	0	0	0	retired
S(0.105)S(0.125)S(0.769)MS(0.051)S(0.907)LT(0.043)GAYTSGIPSSSR	S	ENSP00000257665	xyz028	\N	ENSP00000257665_reference	373	-0.06673	0.0265	0.07525	0.01167	0.90718	0	0.09336	-0.12682	-0.01673	0.931	0	0	0	0	0	retired
S(0.5)T(0.5)PPS(0.999)PPTHR	S	ENSP00000257665	xyz028	\N	ENSP00000257665_reference	165	-0.39597	0	0.07298	-0.1615	0.53811	0.06776	0	0.33039	0.19908	0.35651	-0.19357	0	0	0	0	retired
GS(1)DGEDSASGGKTPAPGPEAASGEWELLR	S	ENSP00000449831	Q14674	ESPL1 ESP1 KIAA0165	ENSP00000449831_reference	1508	-0.02994	0	0	0	0	0	3.46066	0	0	0	0	0	0	0	0	Separin (EC 3.4.22.49) (Caspase-like protein ESPL1) (Extra spindle poles-like 1 protein) (Separase)
LKVNFS(0.999)DDS(0.999)DLEDPVS(0.002)AEAWLAEEPK	S	ENSP00000449831	Q14674	ESPL1 ESP1 KIAA0165	ENSP00000449831_reference	1396	-0.44831	0	0	0	0	0	0.16252	-0.28748	-0.06248	0.81812	0	0	0	0	0	Separin (EC 3.4.22.49) (Caspase-like protein ESPL1) (Extra spindle poles-like 1 protein) (Separase)
LKVNFS(0.999)DDS(0.999)DLEDPVS(0.002)AEAWLAEEPK	S	ENSP00000449831	Q14674	ESPL1 ESP1 KIAA0165	ENSP00000449831_reference	1399	-0.44831	0	0	0	0	0	0.16252	-0.28748	-0.06248	0.81812	0	0	0	0	0	Separin (EC 3.4.22.49) (Caspase-like protein ESPL1) (Extra spindle poles-like 1 protein) (Separase)
KGS(0.998)VS(0.002)HDTVQPR	S	ENSP00000258062	Q96D71	REPS1	ENSP00000258062_reference	143	-1.96798	0	0	0	0	0	0	0	0	0	-1.13353	0	0	0	0	RalBP1-associated Eps domain-containing protein 1 (RalBP1-interacting protein 1)
LKS(1)EDELRPEVDEHTQK	S	ENSP00000258062	Q96D71	REPS1	ENSP00000258062_reference	708	-2.31473	-2.53525	-1.88875	-2.24624	0.02679	-2.00173	-2.49159	-2.38541	-2.29291	0.02871	0	-1.98239	0	0	0	RalBP1-associated Eps domain-containing protein 1 (RalBP1-interacting protein 1)
S(0.002)HS(0.997)GT(0.001)SPDNTAPPPPPPRPQPS(0.288)HS(0.712)R	S	ENSP00000258062	Q96D71	REPS1	ENSP00000258062_reference	536	-0.73673	-0.78695	-0.29348	-0.60572	0.07224	-0.82695	-0.70508	-0.38968	-0.64057	0.08143	0	-0.45962	0	0	0	RalBP1-associated Eps domain-containing protein 1 (RalBP1-interacting protein 1)
S(0.042)HS(0.955)GT(0.207)S(0.796)PDNTAPPPPPPRPQPSHSR	S	ENSP00000258062	Q96D71	REPS1	ENSP00000258062_reference	539	0	0	-1.14838	0	0	0	0	-0.96067	0	0	0	0	0	0	0	RalBP1-associated Eps domain-containing protein 1 (RalBP1-interacting protein 1)
S(0.113)HS(0.742)GT(0.062)S(0.082)PDNTAPPPPPPRPQPS(0.089)HS(0.911)R	S	ENSP00000258062	Q96D71	REPS1	ENSP00000258062_reference	557	0	0	-0.51909	0	0	-0.66043	0	-0.48026	-0.57035	0.10405	0	-0.67436	0	0	0	RalBP1-associated Eps domain-containing protein 1 (RalBP1-interacting protein 1)
RQS(0.991)S(0.872)S(0.135)Y(0.002)DDPWK	S	ENSP00000258062	Q96D71	REPS1	ENSP00000258062_reference	272	-1.47915	-0.51852	-0.08533	-0.69433	0.22007	-0.45178	-0.39134	0.00042	-0.2809	0.22398	-0.36307	-0.38777	-0.72159	-0.49081	0.10091	RalBP1-associated Eps domain-containing protein 1 (RalBP1-interacting protein 1)
RQS(0.944)S(0.922)S(0.134)YDDPWKITDEQR	S	ENSP00000258062	Q96D71	REPS1	ENSP00000258062_reference	273	-0.24417	-0.55362	0	-0.3989	0.16084	-0.03949	0	0.77432	0.36742	0.42562	1.75904	-0.88074	0	0.43915	0.74157	RalBP1-associated Eps domain-containing protein 1 (RalBP1-interacting protein 1)
SSS(1)LDMNR	S	ENSP00000258062	Q96D71	REPS1	ENSP00000258062_reference	561	0.03219	0.14402	0.0921	0.08944	0.36974	0.17296	-0.09883	0.19836	0.09083	0.5371	0.29673	0.03671	0.01788	0.11711	0.4567	RalBP1-associated Eps domain-containing protein 1 (RalBP1-interacting protein 1)
TSADAQEPAS(0.999)PVVS(0.994)PQQS(0.966)PPT(0.53)S(0.481)PHT(0.03)WRK	S	ENSP00000258062	Q96D71	REPS1	ENSP00000258062_reference	162	-0.18838	-0.22986	-0.08988	-0.16937	0.17492	-0.12631	-0.36771	0	-0.24701	0.27675	0	-0.18971	-0.4287	-0.30921	0.23649	RalBP1-associated Eps domain-containing protein 1 (RalBP1-interacting protein 1)
T(0.001)S(0.001)ADAQEPAS(0.998)PVVS(0.999)PQQS(0.995)PPT(0.664)S(0.328)PHT(0.014)WRK	S	ENSP00000258062	Q96D71	REPS1	ENSP00000258062_reference	166	-0.35936	-0.30938	-0.38172	-0.35015	0.05649	-0.10704	-0.389	0	-0.24802	0.29661	0	0	-0.4287	0	0	RalBP1-associated Eps domain-containing protein 1 (RalBP1-interacting protein 1)
T(0.001)S(0.001)ADAQEPAS(0.998)PVVS(0.999)PQQS(0.995)PPT(0.664)S(0.328)PHT(0.014)WRK	S	ENSP00000258062	Q96D71	REPS1	ENSP00000258062_reference	170	-0.63185	-0.24287	-0.08988	-0.32153	0.19431	-0.23705	-0.74521	0	-0.49113	0.21504	0	-0.40419	-0.4287	-0.41645	0.1373	RalBP1-associated Eps domain-containing protein 1 (RalBP1-interacting protein 1)
AS(0.001)ES(0.99)PARGPS(0.22)GS(0.789)PR	S	ENSP00000258198	O43237	DYNC1LI2 DNCLI2 LIC2	ENSP00000258198_reference	383	0	0	0	0	0	0	0	0	0	0	0	0	0.62781	0	0	Cytoplasmic dynein 1 light intermediate chain 2 (Dynein light intermediate chain 2, cytosolic) (LIC-2) (LIC53/55)
AS(0.001)ES(0.99)PARGPS(0.22)GS(0.789)PR	S	ENSP00000258198	O43237	DYNC1LI2 DNCLI2 LIC2	ENSP00000258198_reference	391	0	0	0	0	0	0	0	0	0	0	0	0	0.62781	0	0	Cytoplasmic dynein 1 light intermediate chain 2 (Dynein light intermediate chain 2, cytosolic) (LIC-2) (LIC53/55)
DFQDY(0.002)MEPEEGCQGS(0.998)PQRR	S	ENSP00000258198	O43237	DYNC1LI2 DNCLI2 LIC2	ENSP00000258198_reference	194	0	0	0	0	0	0	0	0	0	0	0	0	0	0	0	Cytoplasmic dynein 1 light intermediate chain 2 (Dynein light intermediate chain 2, cytosolic) (LIC-2) (LIC53/55)
LLLGPNGPAVAAAGDLT(0.905)S(0.905)EEEEGQS(0.182)LWS(0.005)S(0.002)ILSEVSTR	S	ENSP00000258198	O43237	DYNC1LI2 DNCLI2 LIC2	ENSP00000258198_reference	27	0	0	-0.07415	0	0	0	0	0	0	0	0	0	0	0	0	Cytoplasmic dynein 1 light intermediate chain 2 (Dynein light intermediate chain 2, cytosolic) (LIC-2) (LIC53/55)
KT(0.021)GS(0.028)PGS(0.951)PGAGGVQSTAK	S	ENSP00000258198	O43237	DYNC1LI2 DNCLI2 LIC2	ENSP00000258198_reference	446	0	0	0	0	0	-0.50259	0	0	0	0	0	0	0.48251	0	0	Cytoplasmic dynein 1 light intermediate chain 2 (Dynein light intermediate chain 2, cytosolic) (LIC-2) (LIC53/55)
SLAPEPKEPLIPAS(1)PKAEPIWELPTR	S	ENSP00000258201	Q9Y613	FHOD1 FHOS FHOS1	ENSP00000258201_reference	523	-1.31319	0	-1.18705	-1.25012	0.04156	-0.85332	-1.4773	-1.6707	-1.33377	0.06814	0	-1.47626	0	0	0	FH1/FH2 domain-containing protein 1 (Formin homolog overexpressed in spleen 1) (FHOS) (Formin homology 2 domain-containing protein 1)
S(1)LEGGGCPAR	S	ENSP00000258201	Q9Y613	FHOD1 FHOS FHOS1	ENSP00000258201_reference	367	0.4128	0	0.31154	0.36217	0.11342	0	0	0.54803	0	0	0.513	0	0	0	0	FH1/FH2 domain-containing protein 1 (Formin homolog overexpressed in spleen 1) (FHOS) (Formin homology 2 domain-containing protein 1)
KS(0.944)PS(0.059)GPVKS(0.991)PPLS(0.005)PVGTTPVK	S	ENSP00000258457	Q9BVC5	C2orf49	ENSP00000258457_reference	182	0	0	0	0	0	0	0	-0.31725	0	0	0	0	0	0	0	Ashwin
SPSGPVKS(1)PPLS(1)PVGTTPVK	S	ENSP00000258457	Q9BVC5	C2orf49	ENSP00000258457_reference	189	0	0	0	0	0	0	0	-0.31725	0	0	0	-1.92967	0	0	0	Ashwin
SPSGPVKS(1)PPLS(1)PVGTTPVK	S	ENSP00000258457	Q9BVC5	C2orf49	ENSP00000258457_reference	193	0	0	0	0	0	0	0	-0.71798	0	0	0	-1.92967	0	0	0	Ashwin
LNS(1)NNALIEFLLEGTPEIR	S	ENSP00000258654	Q96JB2	COG3 SEC34	ENSP00000258654_reference	663	0	0	0	0	0	0	0	0	0	0	0	0	-2.89132	0	0	Conserved oligomeric Golgi complex subunit 3 (COG complex subunit 3) (Component of oligomeric Golgi complex 3) (Vesicle-docking protein SEC34 homolog) (p94)
S(0.407)GS(0.457)T(0.142)ES(0.992)LNPRPQT(0.001)T(0.001)ISPADLHGMWYPTVR	S	ENSP00000258654	Q96JB2	COG3 SEC34	ENSP00000258654_reference	536	0.09684	-0.10027	0	-0.00172	0.99012	0	0	0	0	0	0	0	0	0	0	Conserved oligomeric Golgi complex subunit 3 (COG complex subunit 3) (Component of oligomeric Golgi complex 3) (Vesicle-docking protein SEC34 homolog) (p94)
GS(0.024)S(0.976)RQGS(1)PGSVSK	S	ENSP00000258729	O00425	IGF2BP3 IMP3 KOC1 VICKZ3	ENSP00000258729_reference	180	0	0	0	0	0	0.02381	0	0.03065	0.02723	0.85132	0	0	-0.18483	0	0	Insulin-like growth factor 2 mRNA-binding protein 3 (IGF2 mRNA-binding protein 3) (IMP-3) (IGF-II mRNA-binding protein 3) (KH domain-containing protein overexpressed in cancer) (hKOC) (VICKZ family member 3)
GS(0.024)S(0.976)RQGS(1)PGSVSK	S	ENSP00000258729	O00425	IGF2BP3 IMP3 KOC1 VICKZ3	ENSP00000258729_reference	184	0	0	0	0	0	0.02381	0	0.08615	0.05498	0.70544	0	0	-0.18483	0	0	Insulin-like growth factor 2 mRNA-binding protein 3 (IGF2 mRNA-binding protein 3) (IMP-3) (IGF-II mRNA-binding protein 3) (KH domain-containing protein overexpressed in cancer) (hKOC) (VICKZ family member 3)
KFVEWLQNAEEES(1)ES(1)EGEEN	S	ENSP00000397249	Q9Y6E2	BZW2 HSPC028 MSTP017	ENSP00000397249_reference	412	0	0.22746	0.11345	0.17046	0.30065	0.14281	0.15567	0	0.14924	0.35012	0	0	0	0	0	Basic leucine zipper and W2 domain-containing protein 2
KFVEWLQNAEEES(1)ES(1)EGEEN	S	ENSP00000397249	Q9Y6E2	BZW2 HSPC028 MSTP017	ENSP00000397249_reference	414	0	0.22746	0.11345	0.17046	0.30065	0.14281	0.15567	0	0.14924	0.35012	0	0	0	0	0	Basic leucine zipper and W2 domain-containing protein 2
AGKLS(1)PLK	S	ENSP00000471365	Q03164	KMT2A	ENSP00000471365_reference	279	0.13377	-0.32207	0.12717	-0.02038	0.91489	0	-0.29419	0.14666	-0.07376	0.78175	0.0405	0	0.00167	0.02109	0.90415	retired
GGLS(1)PANDTGAK	S	ENSP00000468424	P30419	NMT1 NMT	ENSP00000468424_reference	47	-0.08908	0.10184	-0.01983	-0.00236	0.98236	-0.05203	-0.1411	0.06941	-0.04124	0.7315	-0.10004	-0.18848	-0.20164	-0.16339	0.24102	Glycylpeptide N-tetradecanoyltransferase 1 (EC 2.3.1.97) (Myristoyl-CoA:protein N-myristoyltransferase 1) (NMT 1) (Type I N-myristoyltransferase) (Peptide N-myristoyltransferase 1)
DMS(0.005)LKDS(0.994)GS(0.994)DLS(0.007)HRPK	S	ENSP00000398961	O95251	KAT7 HBO1 HBOa MYST2	ENSP00000398961_reference	162	0	-0.23172	0	0	0	0	-0.24347	0.26245	0.00949	0.9743	0	0	0	0	0	Histone acetyltransferase KAT7 (EC 2.3.1.48) (Histone acetyltransferase binding to ORC1) (Lysine acetyltransferase 7) (MOZ, YBF2/SAS3, SAS2 and TIP60 protein 2) (MYST-2)
DMS(0.005)LKDS(0.994)GS(0.994)DLS(0.007)HRPK	S	ENSP00000398961	O95251	KAT7 HBO1 HBOa MYST2	ENSP00000398961_reference	164	0	0	0	0	0	0	0	0.26245	0	0	0	0	0	0	0	Histone acetyltransferase KAT7 (EC 2.3.1.48) (Histone acetyltransferase binding to ORC1) (Lysine acetyltransferase 7) (MOZ, YBF2/SAS3, SAS2 and TIP60 protein 2) (MYST-2)
LSQSSQDS(0.224)S(0.776)PVR	S	ENSP00000398961	O95251	KAT7 HBO1 HBOa MYST2	ENSP00000398961_reference	57	0	0	0	0	0	0	0	-0.22925	0	0	0	0	0	0	0	Histone acetyltransferase KAT7 (EC 2.3.1.48) (Histone acetyltransferase binding to ORC1) (Lysine acetyltransferase 7) (MOZ, YBF2/SAS3, SAS2 and TIP60 protein 2) (MYST-2)
NT(0.037)ADHDES(0.953)PPRT(0.778)PT(0.231)GNAPS(0.001)S(0.001)ESDIDISSPNVSHDESIAK	S	ENSP00000398961	O95251	KAT7 HBO1 HBOa MYST2	ENSP00000398961_reference	124	-0.79206	0	0	0	0	0	0	0	0	0	0	0	0	0	0	Histone acetyltransferase KAT7 (EC 2.3.1.48) (Histone acetyltransferase binding to ORC1) (Lysine acetyltransferase 7) (MOZ, YBF2/SAS3, SAS2 and TIP60 protein 2) (MYST-2)
S(0.517)S(0.517)GS(0.953)ET(0.013)EQVVDFSDRETK	S	ENSP00000398961	O95251	KAT7 HBO1 HBOa MYST2	ENSP00000398961_reference	102	0	-0.3958	0	0	0	0	0	0	0	0	0	-0.25996	0	0	0	Histone acetyltransferase KAT7 (EC 2.3.1.48) (Histone acetyltransferase binding to ORC1) (Lysine acetyltransferase 7) (MOZ, YBF2/SAS3, SAS2 and TIP60 protein 2) (MYST-2)
KKVPYLASSPSTSDGGTDSPGT(0.016)AS(0.982)PS(0.864)PT(0.137)K	S	ENSP00000259154	Q9Y597	KCTD3	ENSP00000259154_reference	791	0	-0.80417	0	0	0	-0.50012	-1.14481	-0.19067	-0.61187	0.17639	0	-0.79689	0	0	0	BTB/POZ domain-containing protein KCTD3 (Renal carcinoma antigen NY-REN-45)
KKVPYLASSPSTSDGGTDSPGT(0.088)AS(0.912)PS(0.87)PT(0.13)K	S	ENSP00000259154	Q9Y597	KCTD3	ENSP00000259154_reference	793	0	-0.8119	0	0	0	-0.50012	-0.40469	-0.19067	-0.36516	0.11063	0	-0.81198	-1.04056	-0.92627	0.07311	BTB/POZ domain-containing protein KCTD3 (Renal carcinoma antigen NY-REN-45)
S(1)PGVEIK	S	ENSP00000259154	Q9Y597	KCTD3	ENSP00000259154_reference	711	0.00218	-0.15552	-0.00475	-0.0527	0.61387	-0.05406	-0.40834	0.24858	-0.07127	0.77303	0.27723	-0.2966	-0.13123	-0.0502	0.83222	BTB/POZ domain-containing protein KCTD3 (Renal carcinoma antigen NY-REN-45)
KQQHVISTEEGDMMETNS(1)T(1)DDEK	S	ENSP00000259235	Q9H0E3	SAP130	ENSP00000259235_reference	855	0.10325	0	0.48416	0.29371	0.27727	-0.04852	0.47076	-0.02267	0.13319	0.54621	0.19024	0.25205	0	0.22115	0.2735	Histone deacetylase complex subunit SAP130 (130 kDa Sin3-associated polypeptide) (Sin3-associated polypeptide p130)
VVPQQIT(0.019)HT(0.218)S(0.763)PR	S	ENSP00000259235	Q9H0E3	SAP130	ENSP00000259235_reference	442	0	0	0	0	0	0	0	0	0	0	0	0	0	0	0	Histone deacetylase complex subunit SAP130 (130 kDa Sin3-associated polypeptide) (Sin3-associated polypeptide p130)
GS(1)PEEELPLPAFEK	S	ENSP00000407080	Q5JTD0	TJAP1 PILT TJP4	ENSP00000407080_reference	290	-0.22538	0	0	0	0	0	-2.31703	0.39834	-0.95934	0.49539	0	-1.30304	0	0	0	Tight junction-associated protein 1 (Protein incorporated later into tight junctions) (Tight junction protein 4)
KDS(0.98)LT(0.02)QAQEQGNLLN	S	ENSP00000407080	Q5JTD0	TJAP1 PILT TJP4	ENSP00000407080_reference	535	0.16854	0.14258	0	0.15556	0.30487	-1.51924	-2.00584	0.74521	-0.92662	0.38121	0.05549	-0.9841	0	-0.46431	0.42712	Tight junction-associated protein 1 (Protein incorporated later into tight junctions) (Tight junction protein 4)
DRPHAS(1)GT(1)DGDES(1)EEDPPEHKPSK	S	ENSP00000260129	Q96RS0	TGS1 HCA137 NCOA6IP PIMT	ENSP00000260129_reference	405	-0.53837	-0.30739	0	-0.42288	0.12161	0	0	0	0	0	0	-0.23311	0	0	0	Trimethylguanosine synthase (EC 2.1.1.-) (CLL-associated antigen KW-2) (Cap-specific guanine-N2 methyltransferase) (Hepatocellular carcinoma-associated antigen 137) (Nuclear receptor coactivator 6-interacting protein) (PRIP-interacting protein with methyltransferase motif) (PIMT) (PIPMT)
DRPHAS(1)GT(1)DGDES(1)EEDPPEHKPSK	S	ENSP00000260129	Q96RS0	TGS1 HCA137 NCOA6IP PIMT	ENSP00000260129_reference	412	-0.42055	0.22135	0	-0.0996	0.76726	0	-0.58493	0.54983	-0.01755	0.97675	0	0.03509	0	0	0	Trimethylguanosine synthase (EC 2.1.1.-) (CLL-associated antigen KW-2) (Cap-specific guanine-N2 methyltransferase) (Hepatocellular carcinoma-associated antigen 137) (Nuclear receptor coactivator 6-interacting protein) (PRIP-interacting protein with methyltransferase motif) (PIMT) (PIPMT)
KEYEEDDILAS(0.999)DDPS(0.001)SIEQYENTR	S	ENSP00000260129	Q96RS0	TGS1 HCA137 NCOA6IP PIMT	ENSP00000260129_reference	154	0	0	0	0	0	0	0.17875	0.80472	0.49174	0.25609	0	0	0	0	0	Trimethylguanosine synthase (EC 2.1.1.-) (CLL-associated antigen KW-2) (Cap-specific guanine-N2 methyltransferase) (Hepatocellular carcinoma-associated antigen 137) (Nuclear receptor coactivator 6-interacting protein) (PRIP-interacting protein with methyltransferase motif) (PIMT) (PIPMT)
GIGLDES(1)ELDS(1)EAELMR	S	ENSP00000260129	Q96RS0	TGS1 HCA137 NCOA6IP PIMT	ENSP00000260129_reference	85	0.19551	0.15517	0	0.17534	0.26905	0	0.07813	0.64372	0.36093	0.3248	0	0.32232	0	0	0	Trimethylguanosine synthase (EC 2.1.1.-) (CLL-associated antigen KW-2) (Cap-specific guanine-N2 methyltransferase) (Hepatocellular carcinoma-associated antigen 137) (Nuclear receptor coactivator 6-interacting protein) (PRIP-interacting protein with methyltransferase motif) (PIMT) (PIPMT)
GIGLDES(1)ELDS(1)EAELMR	S	ENSP00000260129	Q96RS0	TGS1 HCA137 NCOA6IP PIMT	ENSP00000260129_reference	89	-0.94447	0.15517	0	-0.39465	0.4856	0	0.07813	0.64372	0.36093	0.3248	0	0.32232	0	0	0	Trimethylguanosine synthase (EC 2.1.1.-) (CLL-associated antigen KW-2) (Cap-specific guanine-N2 methyltransferase) (Hepatocellular carcinoma-associated antigen 137) (Nuclear receptor coactivator 6-interacting protein) (PRIP-interacting protein with methyltransferase motif) (PIMT) (PIPMT)
SHELDIDENPAS(0.999)DFDDS(0.001)GSLLGFK	S	ENSP00000260129	Q96RS0	TGS1 HCA137 NCOA6IP PIMT	ENSP00000260129_reference	438	0.32163	0.51553	0	0.41858	0.11337	0	0.51651	0.0652	0.29086	0.3405	0	0	0	0	0	Trimethylguanosine synthase (EC 2.1.1.-) (CLL-associated antigen KW-2) (Cap-specific guanine-N2 methyltransferase) (Hepatocellular carcinoma-associated antigen 137) (Nuclear receptor coactivator 6-interacting protein) (PRIP-interacting protein with methyltransferase motif) (PIMT) (PIPMT)
HDS(1)PDLAPNVTYSLPR	S	ENSP00000260210	Q9BRD0	BUD13	ENSP00000260210_reference	271	0	0	0	0	0	0	0	0	0	0	0	0.21624	0	0	0	BUD13 homolog
ARHDS(1)PDLAPNVT(0.097)Y(0.001)S(0.903)LPR	S	ENSP00000260210	Q9BRD0	BUD13	ENSP00000260210_reference	281	0	0	0	0	0	0	0	0	0	0	0	0.71931	0	0	0	BUD13 homolog
RARHDT(1)PDPS(1)PLR	S	ENSP00000260210	Q9BRD0	BUD13	ENSP00000260210_reference	163	0	0	0	0	0	0	0	0	0	0	0	0.18639	0	0	0	BUD13 homolog
ATDS(1)DLS(0.284)S(0.716)PR	S	ENSP00000260210	Q9BRD0	BUD13	ENSP00000260210_reference	354	0	0	0	0	0	0	0	0	0	0	0	0	0	0	0	BUD13 homolog
ATDSDLS(0.772)S(0.228)PR	S	ENSP00000260210	Q9BRD0	BUD13	ENSP00000260210_reference	357	0	0	0	0	0	0	0	0	0	0	0	0	0	0	0	BUD13 homolog
HDT(1)PDPS(1)PRR	S	ENSP00000260210	Q9BRD0	BUD13	ENSP00000260210_reference	151	0	0	0	0	0	0	0	0	0	0	0	-0.77542	0	0	0	BUD13 homolog
HDS(1)PDPS(1)PPRRPQHNS(0.445)S(0.38)GAS(0.175)PR	S	ENSP00000260210	Q9BRD0	BUD13	ENSP00000260210_reference	197	0	0	0	0	0	0	0	0	0	0	0	0.09387	0	0	0	BUD13 homolog
HDS(1)PDPS(1)PPRR	S	ENSP00000260210	Q9BRD0	BUD13	ENSP00000260210_reference	201	0	0	0	0	0	0	0	0	0	0	0	0.09387	0	0	0	BUD13 homolog
HGS(0.998)S(0.002)DIS(0.778)S(0.222)PR	S	ENSP00000260210	Q9BRD0	BUD13	ENSP00000260210_reference	235	0	0	0	0	0	0	0	0	0	0	0	0.05515	0	0	0	BUD13 homolog
HGS(0.998)S(0.002)DIS(0.778)S(0.222)PR	S	ENSP00000260210	Q9BRD0	BUD13	ENSP00000260210_reference	239	0	0	0	0	0	0	0	0	0	0	0	0	0	0	0	BUD13 homolog
HGS(0.988)S(0.012)DIS(0.095)S(0.905)PRR	S	ENSP00000260210	Q9BRD0	BUD13	ENSP00000260210_reference	240	0	0	0	0	0	0	0	0	0	0	0	0.05515	0	0	0	BUD13 homolog
VRHGT(1)PDPS(1)PRK	S	ENSP00000260210	Q9BRD0	BUD13	ENSP00000260210_reference	139	0	0	0	0	0	0	0	0	0	0	0	0	0	0	0	BUD13 homolog
HRS(0.482)S(0.482)DS(0.041)DLS(0.994)PPR	S	ENSP00000260210	Q9BRD0	BUD13	ENSP00000260210_reference	391	0	0	0	0	0	0	0	0	0	0	0	0	0	0	0	BUD13 homolog
IRHDS(0.999)S(0.996)DT(0.293)S(0.713)PPR	S	ENSP00000260210	Q9BRD0	BUD13	ENSP00000260210_reference	184	0	0	0	0	0	0	0	0	0	0	0	0.33773	0	0	0	BUD13 homolog
IRHDS(0.998)S(0.997)DT(0.651)S(0.354)PPR	S	ENSP00000260210	Q9BRD0	BUD13	ENSP00000260210_reference	185	0	0	0	0	0	0	0	0	0	0	0	0.33773	0	0	0	BUD13 homolog
IRHDS(0.995)S(0.988)DT(0.077)S(0.94)PPR	S	ENSP00000260210	Q9BRD0	BUD13	ENSP00000260210_reference	188	0	0	0	0	0	0	0	0	0	0	0	0.33773	0	0	0	BUD13 homolog
NSKYEYDPDIS(1)PPR	S	ENSP00000260210	Q9BRD0	BUD13	ENSP00000260210_reference	325	0	0	0	0	0	0	0	0	0	0	0	0.14906	0	0	0	BUD13 homolog
VRHDS(1)PDPS(1)PPRR	S	ENSP00000260210	Q9BRD0	BUD13	ENSP00000260210_reference	222	0	0	0	0	0	0	0	0	0	0	0	0	0	0	0	BUD13 homolog
VRHDS(1)PDPS(1)PPRR	S	ENSP00000260210	Q9BRD0	BUD13	ENSP00000260210_reference	226	0	0	0	0	0	0	0	0	0	0	0	0	0	0	0	BUD13 homolog
VHNNS(0.932)PDT(0.034)S(0.034)RR	S	ENSP00000260210	Q9BRD0	BUD13	ENSP00000260210_reference	248	0	0	0	0	0	0	0	0	0	0	0	0	0	0	0	BUD13 homolog
S(1)PGVAAAVAEDGGLKK	S	ENSP00000260247	Q9BTE7	DCUN1D5	ENSP00000260247_reference	9	-0.37338	-0.44583	-0.10151	-0.30691	0.12568	-0.18272	-0.57415	-0.19512	-0.31733	0.17639	-0.03196	-0.76569	-0.28979	-0.36248	0.26056	DCN1-like protein 5 (DCUN1 domain-containing protein 5) (Defective in cullin neddylation protein 1-like protein 5)
RKS(1)QVNGEAGSYEMTNQHVK	S	ENSP00000452837	Q05D32	CTDSPL2 HSPC058 HSPC129	ENSP00000452837_reference	104	0	-0.16532	0	0	0	0.06875	-0.20615	-0.28297	-0.14012	0.39626	-0.04847	-0.68594	-0.07209	-0.26883	0.36025	CTD small phosphatase-like protein 2 (CTDSP-like 2) (EC 3.1.3.-)
S(0.981)AGDRWVDHKPAS(0.019)NMQTETVMQPHVPHAITVSVANEK	S	ENSP00000453386	Q02241	KIF23 KNSL5 MKLP1	ENSP00000453386_reference	710	-0.33076	-0.45087	0	-0.39082	0.1072	0	0	-0.05043	0	0	0	0	0	0	0	Kinesin-like protein KIF23 (Kinesin-like protein 5) (Mitotic kinesin-like protein 1)
YMLTHQELAS(0.992)DGEIET(0.008)K	S	ENSP00000453386	Q02241	KIF23 KNSL5 MKLP1	ENSP00000453386_reference	763	0	0	0	0	0	0	0.84274	0.77372	0.80823	0.07344	0	0	0.47497	0	0	Kinesin-like protein KIF23 (Kinesin-like protein 5) (Mitotic kinesin-like protein 1)
KDS(1)LDLEEEAASGASSALEAGGSSGLEDVLPLLQQADELHR	S	ENSP00000342493	Q96TC7	RMDN3 FAM82A2 FAM82C PTPIP51 hucep-10 UNQ3122/PRO10274	ENSP00000342493_reference	212	-0.19873	0	0.2836	0.04244	0.87481	0.03891	0	-0.02872	0.0051	0.97255	0	0	0	0	0	Regulator of microtubule dynamics protein 3 (RMD-3) (hRMD-3) (Cerebral protein 10) (Protein FAM82A2) (Protein FAM82C) (Protein tyrosine phosphatase-interacting protein 51) (TCPTP-interacting protein 51)
S(0.001)QS(0.999)LPNSLDYTQTSDPGR	S	ENSP00000342493	Q96TC7	RMDN3 FAM82A2 FAM82C PTPIP51 hucep-10 UNQ3122/PRO10274	ENSP00000342493_reference	46	-0.09414	0.24114	0.32098	0.15599	0.37674	-0.0511	0.29077	0.08763	0.1091	0.47499	-0.00854	0.31825	0.13728	0.149	0.38194	Regulator of microtubule dynamics protein 3 (RMD-3) (hRMD-3) (Cerebral protein 10) (Protein FAM82A2) (Protein FAM82C) (Protein tyrosine phosphatase-interacting protein 51) (TCPTP-interacting protein 51)
S(0.047)QS(0.953)LPNS(0.995)LDY(0.001)T(0.004)QTSDPGR	S	ENSP00000342493	Q96TC7	RMDN3 FAM82A2 FAM82C PTPIP51 hucep-10 UNQ3122/PRO10274	ENSP00000342493_reference	50	-0.13548	0	0.1331	-0.00119	0.99342	0	0.26276	0	0	0	0	0.12176	-0.03159	0.04509	0.80474	Regulator of microtubule dynamics protein 3 (RMD-3) (hRMD-3) (Cerebral protein 10) (Protein FAM82A2) (Protein FAM82C) (Protein tyrosine phosphatase-interacting protein 51) (TCPTP-interacting protein 51)
QNS(1)PVTQDGIQESPWQDR	S	ENSP00000359264	O75815	BCAR3 NSP2 SH2D3B UNQ271/PRO308	ENSP00000359264_reference	83	0.11096	0	-0.24962	-0.06933	0.74741	0	-0.21771	-0.29869	-0.2582	0.20365	-0.12715	-0.66235	0.77832	-0.00373	0.9965	Breast cancer anti-estrogen resistance protein 3 (Novel SH2-containing protein 2) (SH2 domain-containing protein 3B)
RLS(0.96)LT(0.04)MGGVQAR	S	ENSP00000359264	O75815	BCAR3 NSP2 SH2D3B UNQ271/PRO308	ENSP00000359264_reference	290	0.41707	0	-0.89916	-0.24105	0.70544	0	0.32115	0.30581	0.31348	0.15626	0	0.15699	0	0	0	Breast cancer anti-estrogen resistance protein 3 (Novel SH2-containing protein 2) (SH2 domain-containing protein 3B)
GLLS(1)ILRK	S	ENSP00000260746	P36405	ARL3 ARFL3	ENSP00000260746_reference	5	0.08428	0	0.03465	0.05947	0.6473	0	0	0.27267	0	0	0	-0.05227	0	0	0	ADP-ribosylation factor-like protein 3
FGDFLQHS(0.832)PS(0.167)ILQS(0.001)K	S	ENSP00000260753	Q96Q89	KIF20B KRMP1 MPHOSPH1	ENSP00000260753_reference	1700	0	0	0	0	0	0	0	0	0	0	0	0.47052	0	0	0	Kinesin-like protein KIF20B (Cancer/testis antigen 90) (CT90) (Kinesin-related motor interacting with PIN1) (M-phase phosphoprotein 1) (MPP1)
RLS(1)DEHEPEQR	S	ENSP00000260803	Q9UK59	DBR1	ENSP00000260803_reference	514	-0.10437	0.18439	0.02027	0.03343	0.79828	0	0.20226	0.00218	0.10222	0.55979	0.18142	-0.06129	0	0.06007	0.77006	Lariat debranching enzyme (EC 3.1.-.-)
RKPS(0.769)T(0.244)PLS(0.987)EVIVK	S	ENSP00000260810	Q92547	TOPBP1 KIAA0259	ENSP00000260810_reference	860	0	0	0	0	0	0	0	0.6085	0	0	0	0	0	0	0	DNA topoisomerase 2-binding protein 1 (DNA topoisomerase II-beta-binding protein 1) (TopBP1) (DNA topoisomerase II-binding protein 1)
RKPS(0.399)T(0.602)PLS(0.999)EVIVK	S	ENSP00000260810	Q92547	TOPBP1 KIAA0259	ENSP00000260810_reference	864	0	0	0	0	0	0	0	0.6085	0	0	0.48029	0	0	0	0	DNA topoisomerase 2-binding protein 1 (DNA topoisomerase II-beta-binding protein 1) (TopBP1) (DNA topoisomerase II-binding protein 1)
NAVALS(0.007)AS(0.993)PQLK	S	ENSP00000260810	Q92547	TOPBP1 KIAA0259	ENSP00000260810_reference	888	0.24066	0	0.34789	0.29428	0.15219	0.4386	-0.16846	0.62222	0.29745	0.35146	0.28522	0.23125	0	0.25824	0.23242	DNA topoisomerase 2-binding protein 1 (DNA topoisomerase II-beta-binding protein 1) (TopBP1) (DNA topoisomerase II-binding protein 1)
LS(0.001)S(0.981)PIS(0.018)KR	S	ENSP00000406752	Q99728	BARD1	ENSP00000406752_reference	186	0	0	0	0	0	0	0	0	0	0	0	0	0	0	0	BRCA1-associated RING domain protein 1 (BARD-1) (EC 6.3.2.-)
TKFAS(1)DDEHDEHDENGATGPVKR	S	ENSP00000386636	P05455	SSB	ENSP00000386636_reference	366	0.11946	0.03338	0.01111	0.05465	0.56359	0.06408	-0.06148	-0.05306	-0.01682	0.88025	-0.02988	0.0052	0.0128	-0.00396	0.97617	Lupus La protein (La autoantigen) (La ribonucleoprotein) (Sjoegren syndrome type B antigen) (SS-B)
S(0.781)PS(0.218)KPLPEVTDEYKNDVK	S	ENSP00000386636	P05455	SSB	ENSP00000386636_reference	92	0	0	0	0	0	0	0	0	0	0	0	-0.27981	0	0	0	Lupus La protein (La autoantigen) (La ribonucleoprotein) (Sjoegren syndrome type B antigen) (SS-B)
HTPPTIGGS(0.999)LPY(0.001)R	S	ENSP00000261017	Q9NYB9	ABI2 ARGBPIA	ENSP00000261017_reference	301	0	0	0	0	0	0	0	0	0	0	0	0.59348	0	0	0	Abl interactor 2 (Abelson interactor 2) (Abi-2) (Abl-binding protein 3) (AblBP3) (Arg-binding protein 1) (ArgBP1)
NDDGWYEGVMNGVTGLFPGNYVES(0.008)IMHY(0.001)S(0.99)E	S	ENSP00000261017	Q9NYB9	ABI2 ARGBPIA	ENSP00000261017_reference	474	0	0	0	0	0	0	0	0	0	0	0	0	0	0	0	Abl interactor 2 (Abelson interactor 2) (Abi-2) (Abl-binding protein 3) (AblBP3) (Arg-binding protein 1) (ArgBP1)
NMAPSQQS(1)PVR	S	ENSP00000261017	Q9NYB9	ABI2 ARGBPIA	ENSP00000261017_reference	221	0	0	0	0	0	0	0.24399	0	0	0	0	0.14376	0	0	0	Abl interactor 2 (Abelson interactor 2) (Abi-2) (Abl-binding protein 3) (AblBP3) (Arg-binding protein 1) (ArgBP1)
TTPPT(0.005)QKPPS(0.966)PPMS(0.028)GK	S	ENSP00000261017	Q9NYB9	ABI2 ARGBPIA	ENSP00000261017_reference	177	0	0	0	0	0	0	-0.03746	0	0	0	0	0	0	0	0	Abl interactor 2 (Abelson interactor 2) (Abi-2) (Abl-binding protein 3) (AblBP3) (Arg-binding protein 1) (ArgBP1)
RRDEDMLY(0.031)S(0.969)PELAQR	S	ENSP00000261167	Q9Y2W2	WBP11 NPWBP SIPP1 SNP70	ENSP00000261167_reference	237	0	0	0	0	0	0	-0.3671	0	0	0	0	0	0.12075	0	0	WW domain-binding protein 11 (WBP-11) (Npw38-binding protein) (NpwBP) (SH3 domain-binding protein SNP70) (Splicing factor that interacts with PQBP-1 and PP1)
GATAAPQRKS(0.986)EDDS(0.014)AVPLAK	S	ENSP00000261167	Q9Y2W2	WBP11 NPWBP SIPP1 SNP70	ENSP00000261167_reference	600	0	-1.00139	0	0	0	-0.4124	-0.73944	0	-0.57592	0.12672	0	0	0	0	0	WW domain-binding protein 11 (WBP-11) (Npw38-binding protein) (NpwBP) (SH3 domain-binding protein SNP70) (Splicing factor that interacts with PQBP-1 and PP1)
RHEHPPNPPVS(1)PGK	S	ENSP00000443179	Q6VMQ6	ATF7IP MCAF MCAF1	ENSP00000443179:map.12/14587301/G:p.K529R:n.A14587301G:c.aAa/aGa	672	0	0	-0.52745	0	0	0	-0.1922	-0.87247	-0.53234	0.25377	0	0.02051	0	0	0	Activating transcription factor 7-interacting protein 1 (ATF-interacting protein) (ATF-IP) (ATF7-interacting protein) (ATFa-associated modulator) (hAM) (MBD1-containing chromatin-associated factor 1) (P621)
MES(0.062)S(0.94)FGS(0.823)PS(0.172)KQES(0.002)S(0.001)ESLPK	S	ENSP00000443179	Q6VMQ6	ATF7IP MCAF MCAF1	ENSP00000443179:map.12/14587301/G:p.K529R:n.A14587301G:c.aAa/aGa	474	0.02908	0	0	0	0	0	0	0	0	0	0	0	0	0	0	Activating transcription factor 7-interacting protein 1 (ATF-interacting protein) (ATF-IP) (ATF7-interacting protein) (ATFa-associated modulator) (hAM) (MBD1-containing chromatin-associated factor 1) (P621)
MESS(0.009)FGS(0.936)PS(0.054)KQESSESLPK	S	ENSP00000443179	Q6VMQ6	ATF7IP MCAF MCAF1	ENSP00000443179:map.12/14587301/G:p.K529R:n.A14587301G:c.aAa/aGa	477	-0.0291	-0.265	0	-0.14705	0.42151	-0.52591	0.09609	-0.06733	-0.16572	0.49135	-0.65918	-0.4622	0	-0.56069	0.11772	Activating transcription factor 7-interacting protein 1 (ATF-interacting protein) (ATF-IP) (ATF7-interacting protein) (ATFa-associated modulator) (hAM) (MBD1-containing chromatin-associated factor 1) (P621)
S(0.808)KS(0.192)EDMDNVQSK	S	ENSP00000443179	Q6VMQ6	ATF7IP MCAF MCAF1	ENSP00000443179:map.12/14587301/G:p.K529R:n.A14587301G:c.aAa/aGa	556	0	-0.31619	0	0	0	0	0	0	0	0	0	0	0	0	0	Activating transcription factor 7-interacting protein 1 (ATF-interacting protein) (ATF-IP) (ATF7-interacting protein) (ATFa-associated modulator) (hAM) (MBD1-containing chromatin-associated factor 1) (P621)
S(0.001)KS(0.999)EDMDNVQSKR	S	ENSP00000443179	Q6VMQ6	ATF7IP MCAF MCAF1	ENSP00000443179:map.12/14587301/G:p.K529R:n.A14587301G:c.aAa/aGa	558	0.00405	-0.24153	-0.15438	-0.13062	0.31648	-0.10586	0.06426	0.09315	0.01718	0.89235	0.09789	0.10142	-0.07147	0.04261	0.74313	Activating transcription factor 7-interacting protein 1 (ATF-interacting protein) (ATF-IP) (ATF7-interacting protein) (ATFa-associated modulator) (hAM) (MBD1-containing chromatin-associated factor 1) (P621)
IEDS(1)EPHIPLIDDT(1)DAEDDAPTKR	S	ENSP00000343599	xyz031	\N	ENSP00000343599_reference	1119	-0.42991	-0.3384	-0.10324	-0.29052	0.12691	-0.35485	-0.04802	-0.01265	-0.13851	0.4045	0.4449	-0.06948	-0.44048	-0.02169	0.95227	retired
SATSS(0.002)S(0.002)PGS(0.982)PLHS(0.012)LETSL	S	ENSP00000343599	xyz031	\N	ENSP00000343599_reference	1175	0	0	0	0	0	0	0	0	0	0	0	0	0	0	0	retired
SATSSSPGSPLHSLET(0.169)S(0.831)L	S	ENSP00000343599	xyz031	\N	ENSP00000343599_reference	1183	0	0	0	0	0	0	0	0	0	0	0	0	0	0	0	retired
ADIDNKEQS(1)ELDQDLDDVEEVEEEETGEETKLK	S	ENSP00000447793	P55209	NAP1L1 NRP	ENSP00000447793_reference	10	0.03188	0	0.00842	0.02015	0.87889	-0.22289	-0.23094	-0.04624	-0.16669	0.23525	0.02382	-0.14227	0.06527	-0.01773	0.90342	Nucleosome assembly protein 1-like 1 (NAP-1-related protein) (hNRP)
ANNLHSGDNFQLNDS(1)EIER	S	ENSP00000376940	Q9BZF1	OSBPL8 KIAA1451 ORP8 OSBP10	ENSP00000376940_reference	272	0	0.18994	0.28937	0.23966	0.19745	0	-0.14409	-0.07514	-0.10962	0.46604	0	0.6535	0	0	0	Oxysterol-binding protein-related protein 8 (ORP-8) (OSBP-related protein 8)
DLHQPS(0.034)LS(0.966)PAS(0.999)PHS(0.001)QGFER	S	ENSP00000376940	Q9BZF1	OSBPL8 KIAA1451 ORP8 OSBP10	ENSP00000376940_reference	23	-0.55546	0	-0.59662	-0.57604	0.0651	0.23098	-0.32706	0.04348	-0.01753	0.93996	0	-0.08258	0	0	0	Oxysterol-binding protein-related protein 8 (ORP-8) (OSBP-related protein 8)
DLHQPS(0.034)LS(0.966)PAS(0.999)PHS(0.001)QGFER	S	ENSP00000376940	Q9BZF1	OSBPL8 KIAA1451 ORP8 OSBP10	ENSP00000376940_reference	26	0	-0.01761	0.07639	0.02939	0.83346	0.07359	-0.16181	0.08321	-0.00167	0.99124	0.24086	0.37108	-0.26005	0.1173	0.643	Oxysterol-binding protein-related protein 8 (ORP-8) (OSBP-related protein 8)
GYSSPEPDIQDS(1)S(1)GS(1)EAQSVKPSTR	S	ENSP00000376940	Q9BZF1	OSBPL8 KIAA1451 ORP8 OSBP10	ENSP00000376940_reference	765	-0.17606	-0.11752	-0.16772	-0.15377	0.17479	-0.22634	-0.31865	-0.21161	-0.2522	0.11284	0	0.31484	0	0	0	Oxysterol-binding protein-related protein 8 (ORP-8) (OSBP-related protein 8)
GYSSPEPDIQDS(1)S(1)GS(1)EAQSVKPSTR	S	ENSP00000376940	Q9BZF1	OSBPL8 KIAA1451 ORP8 OSBP10	ENSP00000376940_reference	766	-0.17606	-0.11752	-0.16772	-0.15377	0.17479	-0.22634	-0.31865	-0.21161	-0.2522	0.11284	0	0.31484	0	0	0	Oxysterol-binding protein-related protein 8 (ORP-8) (OSBP-related protein 8)
GYSSPEPDIQDS(1)S(1)GS(1)EAQSVKPSTR	S	ENSP00000376940	Q9BZF1	OSBPL8 KIAA1451 ORP8 OSBP10	ENSP00000376940_reference	768	-0.26875	-0.11752	-0.16772	-0.18466	0.15651	0	-0.31865	-0.21161	-0.26513	0.20377	0	0.01665	0	0	0	Oxysterol-binding protein-related protein 8 (ORP-8) (OSBP-related protein 8)
DKKS(1)PLIESTANMDNNQSQK	S	ENSP00000389168	O14974	PPP1R12A MBS MYPT1	ENSP00000389168_reference	299	-0.08079	0.04547	-0.11946	-0.05159	0.61726	0.15436	0.00075	0.10094	0.08535	0.44283	0.04824	-0.02591	-0.02271	-0.00013	0.99979	Protein phosphatase 1 regulatory subunit 12A (Myosin phosphatase-targeting subunit 1) (Myosin phosphatase target subunit 1) (Protein phosphatase myosin-binding subunit)
KFPT(0.001)T(0.008)AT(0.111)KIS(0.88)PK	S	ENSP00000389168	O14974	PPP1R12A MBS MYPT1	ENSP00000389168_reference	422	0	0	0	0	0	0	0.10188	0	0	0	0	0	0	0	0	Protein phosphatase 1 regulatory subunit 12A (Myosin phosphatase-targeting subunit 1) (Myosin phosphatase target subunit 1) (Protein phosphatase myosin-binding subunit)
LS(0.001)S(0.032)S(0.967)LDNKEK	S	ENSP00000389168	O14974	PPP1R12A MBS MYPT1	ENSP00000389168_reference	479	0	0	0	0	0	0	0	-0.11099	0	0	0	0	0	0	0	Protein phosphatase 1 regulatory subunit 12A (Myosin phosphatase-targeting subunit 1) (Myosin phosphatase target subunit 1) (Protein phosphatase myosin-binding subunit)
RLAS(0.978)T(0.633)S(0.389)DIEEK	S	ENSP00000389168	O14974	PPP1R12A MBS MYPT1	ENSP00000389168_reference	507	-3.00532	0	0	0	0	-2.44693	0	-2.75399	-2.60046	0.04759	0	0	0	0	0	Protein phosphatase 1 regulatory subunit 12A (Myosin phosphatase-targeting subunit 1) (Myosin phosphatase target subunit 1) (Protein phosphatase myosin-binding subunit)
RLAS(0.92)T(0.16)S(0.92)DIEEK	S	ENSP00000389168	O14974	PPP1R12A MBS MYPT1	ENSP00000389168_reference	509	-3.00532	0	0	0	0	-2.70632	0	0	0	0	0	0	0	0	0	Protein phosphatase 1 regulatory subunit 12A (Myosin phosphatase-targeting subunit 1) (Myosin phosphatase target subunit 1) (Protein phosphatase myosin-binding subunit)
S(0.221)AS(0.775)S(0.824)PRLS(0.077)S(0.077)S(0.027)LDNK	S	ENSP00000389168	O14974	PPP1R12A MBS MYPT1	ENSP00000389168_reference	472	0	0	0	0	0	0	0	0.14188	0	0	0	0	0	0	0	Protein phosphatase 1 regulatory subunit 12A (Myosin phosphatase-targeting subunit 1) (Myosin phosphatase target subunit 1) (Protein phosphatase myosin-binding subunit)
S(0.221)AS(0.775)S(0.824)PRLS(0.077)S(0.077)S(0.027)LDNK	S	ENSP00000389168	O14974	PPP1R12A MBS MYPT1	ENSP00000389168_reference	473	0	0	2.19599	0	0	0	0	0.14188	0	0	0	0	0	0	0	Protein phosphatase 1 regulatory subunit 12A (Myosin phosphatase-targeting subunit 1) (Myosin phosphatase target subunit 1) (Protein phosphatase myosin-binding subunit)
STGVSFWT(0.024)QDS(0.973)DENEQEQQS(0.932)DT(0.069)EEGS(0.002)NKK	S	ENSP00000389168	O14974	PPP1R12A MBS MYPT1	ENSP00000389168_reference	862	-0.1629	0	0	0	0	0	-0.11815	0	0	0	0	0	0	0	0	Protein phosphatase 1 regulatory subunit 12A (Myosin phosphatase-targeting subunit 1) (Myosin phosphatase target subunit 1) (Protein phosphatase myosin-binding subunit)
STGVS(0.002)FWT(0.465)QDS(0.532)DENEQEQQS(0.941)DT(0.06)EEGSNKKETQTDSISR	S	ENSP00000389168	O14974	PPP1R12A MBS MYPT1	ENSP00000389168_reference	871	-0.28574	0.00143	-0.10689	-0.1304	0.34376	-0.03394	0.07742	0	0.02174	0.89136	0	-0.27766	0	0	0	Protein phosphatase 1 regulatory subunit 12A (Myosin phosphatase-targeting subunit 1) (Myosin phosphatase target subunit 1) (Protein phosphatase myosin-binding subunit)
AAS(1)PQDLAGGYTSSLACHR	S	ENSP00000261245	P51948	MNAT1 CAP35 MAT1 RNF66	ENSP00000261245_reference	279	0	0	0	0	0	0	-0.30536	-0.17062	-0.23799	0.23763	0	0	0	0	0	CDK-activating kinase assembly factor MAT1 (CDK7/cyclin-H assembly factor) (Cyclin-G1-interacting protein) (Menage a trois) (RING finger protein 66) (RING finger protein MAT1) (p35) (p36)
NRPT(0.029)S(0.969)IS(0.002)WDGLDSGK	S	ENSP00000261313	P30086	PEBP1 PBP PEBP	ENSP00000261313_reference	52	-0.02837	-0.08606	-0.05678	-0.05707	0.52627	-0.05564	-0.10202	-0.16443	-0.10736	0.33418	0.06899	-0.16196	-0.08377	-0.05891	0.66576	Phosphatidylethanolamine-binding protein 1 (PEBP-1) (HCNPpp) (Neuropolypeptide h3) (Prostatic-binding protein) (Raf kinase inhibitor protein) (RKIP) [Cleaved into: Hippocampal cholinergic neurostimulating peptide (HCNP)]
S(1)LS(1)PQEDALTGSR	S	ENSP00000261326	Q96EN8	MOCOS	ENSP00000261326_reference	528	-0.46895	-0.2708	-0.34707	-0.36227	0.06558	-0.1481	-0.25338	-0.22124	-0.20757	0.14273	-0.5332	0.11648	0.16701	-0.08324	0.77857	Molybdenum cofactor sulfurase (MCS) (MOS) (MoCo sulfurase) (hMCS) (EC 2.8.1.9) (Molybdenum cofactor sulfurtransferase)
S(1)LS(1)PQEDALTGSR	S	ENSP00000261326	Q96EN8	MOCOS	ENSP00000261326_reference	530	-0.2643	-0.37161	-0.11743	-0.25111	0.12595	-0.39259	-0.14148	0.01637	-0.17257	0.34702	-0.02317	-0.01615	-0.18257	-0.07396	0.56407	Molybdenum cofactor sulfurase (MCS) (MOS) (MoCo sulfurase) (hMCS) (EC 2.8.1.9) (Molybdenum cofactor sulfurtransferase)
ESEGFEEHVPS(1)DNS(1)	S	ENSP00000385278	P62699	YPEL5 CGI-127	ENSP00000385278_reference	118	0	0	0	0	0	0	0	0	0	0	0	0	0	0	0	Protein yippee-like 5
ESEGFEEHVPS(1)DNS(1)	S	ENSP00000385278	P62699	YPEL5 CGI-127	ENSP00000385278_reference	121	0	0	0	0	0	0	0	0	0	0	0	0	0	0	0	Protein yippee-like 5
AGGPT(0.001)T(0.999)PLS(0.999)PT(0.001)R	S	ENSP00000261366	P20700	LMNB1 LMN2 LMNB	ENSP00000261366_reference	23	-0.52693	-0.20144	0.40255	-0.10861	0.73519	-0.21519	-0.49848	0.33039	-0.12776	0.67175	-0.05297	-0.42337	-0.29575	-0.25736	0.21889	Lamin-B1
LKLS(1)PS(1)PSSR	S	ENSP00000261366	P20700	LMNB1 LMN2 LMNB	ENSP00000261366_reference	391	-0.17268	-0.13776	-0.10558	-0.13867	0.20691	-0.11984	-0.17447	-0.12619	-0.14017	0.22716	-0.13624	-0.0982	-0.19839	-0.14428	0.27604	Lamin-B1
LKLS(1)PS(1)PSSR	S	ENSP00000261366	P20700	LMNB1 LMN2 LMNB	ENSP00000261366_reference	393	-0.2964	-0.2616	-0.21523	-0.25774	0.08021	-0.27493	-0.12411	-0.2396	-0.21288	0.15317	-0.21754	-0.17829	-0.3365	-0.24411	0.15456	Lamin-B1
LKLS(0.999)PS(0.047)PS(0.933)S(0.021)R	S	ENSP00000261366	P20700	LMNB1 LMN2 LMNB	ENSP00000261366_reference	395	-0.34092	0	0	0	0	0.25776	0	1.10505	0.68141	0.2384	0	0	0	0	0	Lamin-B1
VT(0.005)VS(0.983)RAS(0.752)S(0.188)S(0.072)R	S	ENSP00000261366	P20700	LMNB1 LMN2 LMNB	ENSP00000261366_reference	401	-0.03496	0	0	0	0	0	-0.10589	0	0	0	0.1732	0	0.46195	0.31758	0.25019	Lamin-B1
MRIES(0.973)LS(0.027)SQLSNLQK	S	ENSP00000261366	P20700	LMNB1 LMN2 LMNB	ENSP00000261366_reference	302	1.03991	0	0	0	0	0	1.51722	0	0	0	0	0	0	0	0	Lamin-B1
VTVS(0.001)RAS(0.998)S(0.991)S(0.01)R	S	ENSP00000261366	P20700	LMNB1 LMN2 LMNB	ENSP00000261366_reference	404	-0.54244	-0.10844	-0.52822	-0.39303	0.12007	-0.92101	4.71703	-0.34161	1.15147	0.58364	0.17233	0.05205	0.18183	0.1354	0.31521	Lamin-B1
VT(0.005)VS(0.006)RAS(0.992)S(0.996)S(0.38)RS(0.622)VR	S	ENSP00000261366	P20700	LMNB1 LMN2 LMNB	ENSP00000261366_reference	405	-0.23452	-0.03881	-0.0716	-0.11498	0.33539	-0.11101	-0.03262	-0.12641	-0.09001	0.39557	0.06473	0.05205	0.18183	0.09954	0.43186	Lamin-B1
VT(0.005)VS(0.009)RAS(0.937)S(0.864)S(0.191)RS(0.994)VR	S	ENSP00000261366	P20700	LMNB1 LMN2 LMNB	ENSP00000261366_reference	408	-0.33918	-0.01707	0	-0.17813	0.40907	-0.26359	0.12082	-0.01317	-0.05198	0.75325	0.06473	0.22415	0.12344	0.13744	0.31667	Lamin-B1
GLPLGS(0.999)AVS(0.221)S(0.78)PVLFS(1)PVGR	S	ENSP00000261396	Q8WUM0	NUP133	ENSP00000261396_reference	41	0	0	0	0	0	0	0	0.71902	0	0	0	0	0.5721	0	0	Nuclear pore complex protein Nup133 (133 kDa nucleoporin) (Nucleoporin Nup133)
KGLPLGS(0.99)AVS(0.811)S(0.199)PVLFS(1)PVGR	S	ENSP00000261396	Q8WUM0	NUP133	ENSP00000261396_reference	44	0	0	0	0	0	0	0	0	0	0	0	0	0.5721	0	0	Nuclear pore complex protein Nup133 (133 kDa nucleoporin) (Nucleoporin Nup133)
KGLPLGSAVS(0.203)S(0.796)PVLFS(1)PVGR	S	ENSP00000261396	Q8WUM0	NUP133	ENSP00000261396_reference	45	0	0	0	0	0	0.48331	0	0.71902	0.60117	0.10655	0	0.39681	0	0	0	Nuclear pore complex protein Nup133 (133 kDa nucleoporin) (Nucleoporin Nup133)
KGLPLGS(0.99)AVS(0.811)S(0.199)PVLFS(1)PVGR	S	ENSP00000261396	Q8WUM0	NUP133	ENSP00000261396_reference	50	0	0	0	0	0	0.50086	-0.48177	0.39342	0.1375	0.71774	0	0.39681	-0.09713	0.14984	0.61339	Nuclear pore complex protein Nup133 (133 kDa nucleoporin) (Nucleoporin Nup133)
RGPLAGLGPGS(1)T(1)PR	S	ENSP00000261396	Q8WUM0	NUP133	ENSP00000261396_reference	27	0	-0.41083	0.25532	-0.07776	0.82483	0	-0.68274	0	0	0	0	0	0.07498	0	0	Nuclear pore complex protein Nup133 (133 kDa nucleoporin) (Nucleoporin Nup133)
RS(0.149)S(0.851)LS(0.183)S(0.571)RGT(0.242)PT(0.005)R	S	ENSP00000261396	Q8WUM0	NUP133	ENSP00000261396_reference	57	-1.62611	0	-0.19765	-0.91188	0.27763	0	0	0	0	0	-0.04385	0	0	0	0	Nuclear pore complex protein Nup133 (133 kDa nucleoporin) (Nucleoporin Nup133)
ESVS(0.999)PEDS(0.001)EK	S	ENSP00000261424	P35251	RFC1 RFC140	ENSP00000261424_reference	368	0	0	0	0	0	-0.25925	0	-0.02906	-0.14416	0.4486	0	0	-0.11174	0	0	Replication factor C subunit 1 (Activator 1 140 kDa subunit) (A1 140 kDa subunit) (Activator 1 large subunit) (Activator 1 subunit 1) (DNA-binding protein PO-GA) (Replication factor C 140 kDa subunit) (RF-C 140 kDa subunit) (RFC140) (Replication factor C large subunit)
SSADKIGEVS(0.077)S(0.923)PK	S	ENSP00000261424	P35251	RFC1 RFC140	ENSP00000261424_reference	312	0	0	0.35628	0	0	-0.01548	-0.04022	0	-0.02785	0.84858	0	0	0	0	0	Replication factor C subunit 1 (Activator 1 140 kDa subunit) (A1 140 kDa subunit) (Activator 1 large subunit) (Activator 1 subunit 1) (DNA-binding protein PO-GA) (Replication factor C 140 kDa subunit) (RF-C 140 kDa subunit) (RFC140) (Replication factor C large subunit)
IIYDS(1)DS(1)ESEETLQVK	S	ENSP00000261424	P35251	RFC1 RFC140	ENSP00000261424_reference	69	0.11871	0.10979	0.20488	0.14446	0.20691	0.0013	0.17451	0.07644	0.08408	0.45904	0.07355	0.27126	-0.03534	0.10316	0.50836	Replication factor C subunit 1 (Activator 1 140 kDa subunit) (A1 140 kDa subunit) (Activator 1 large subunit) (Activator 1 subunit 1) (DNA-binding protein PO-GA) (Replication factor C 140 kDa subunit) (RF-C 140 kDa subunit) (RFC140) (Replication factor C large subunit)
IIYDS(1)DS(1)ESEETLQVK	S	ENSP00000261424	P35251	RFC1 RFC140	ENSP00000261424_reference	71	0.11871	0.10979	0.20488	0.14446	0.20691	-0.0223	0.17451	0.07644	0.07622	0.51113	0.07355	0.27126	-0.03534	0.10316	0.50836	Replication factor C subunit 1 (Activator 1 140 kDa subunit) (A1 140 kDa subunit) (Activator 1 large subunit) (Activator 1 subunit 1) (DNA-binding protein PO-GA) (Replication factor C 140 kDa subunit) (RF-C 140 kDa subunit) (RFC140) (Replication factor C large subunit)
NKPLS(1)PIK	S	ENSP00000261424	P35251	RFC1 RFC140	ENSP00000261424_reference	156	-0.2165	-0.24576	-0.07599	-0.17942	0.17492	-0.28532	-0.07236	-0.17018	-0.17595	0.22252	-0.1695	-0.0199	-0.24258	-0.14399	0.3307	Replication factor C subunit 1 (Activator 1 140 kDa subunit) (A1 140 kDa subunit) (Activator 1 large subunit) (Activator 1 subunit 1) (DNA-binding protein PO-GA) (Replication factor C 140 kDa subunit) (RF-C 140 kDa subunit) (RFC140) (Replication factor C large subunit)
TAQVS(0.392)DERKS(0.77)Y(0.111)S(0.727)PR	S	ENSP00000261424	P35251	RFC1 RFC140	ENSP00000261424_reference	281	0	0	0	0	0	0	0	0	0	0	0	0	0.63686	0	0	Replication factor C subunit 1 (Activator 1 140 kDa subunit) (A1 140 kDa subunit) (Activator 1 large subunit) (Activator 1 subunit 1) (DNA-binding protein PO-GA) (Replication factor C 140 kDa subunit) (RF-C 140 kDa subunit) (RFC140) (Replication factor C large subunit)
T(0.041)KS(0.958)DEETLK	S	ENSP00000261424	P35251	RFC1 RFC140	ENSP00000261424_reference	29	0	0	0	0	0	0	0	0.30064	0	0	0	0	0	0	0	Replication factor C subunit 1 (Activator 1 140 kDa subunit) (A1 140 kDa subunit) (Activator 1 large subunit) (Activator 1 subunit 1) (DNA-binding protein PO-GA) (Replication factor C 140 kDa subunit) (RF-C 140 kDa subunit) (RFC140) (Replication factor C large subunit)
LLGRNS(0.999)NS(0.001)K	S	ENSP00000342408	O75534	CSDE1 D1S155E KIAA0885 NRU UNR	ENSP00000342408_reference	483	0.00501	0.06364	-0.00974	0.01964	0.8339	-0.09753	0.0937	-0.07493	-0.02625	0.82774	0.07205	0.12359	0.15663	0.11742	0.34725	Cold shock domain-containing protein E1 (N-ras upstream gene protein) (Protein UNR)
LLGRNS(0.006)NS(0.994)K	S	ENSP00000342408	O75534	CSDE1 D1S155E KIAA0885 NRU UNR	ENSP00000342408_reference	485	0	0	0	0	0	0	0.11648	0.03519	0.07584	0.6067	0	0	0	0	0	Cold shock domain-containing protein E1 (N-ras upstream gene protein) (Protein UNR)
VIPKVPS(1)KNQNDPLPGR	S	ENSP00000342408	O75534	CSDE1 D1S155E KIAA0885 NRU UNR	ENSP00000342408_reference	245	0	0	0	0	0	0	-0.23812	0	0	0	0	-0.39026	0	0	0	Cold shock domain-containing protein E1 (N-ras upstream gene protein) (Protein UNR)
S(0.998)QGS(0.001)SQFR	S	ENSP00000261461	Q15172	PPP2R5A	ENSP00000261461_reference	38	0	0	0	0	0	0	0	-0.31296	0	0	0	0	0	0	0	Serine/threonine-protein phosphatase 2A 56 kDa regulatory subunit alpha isoform (PP2A B subunit isoform B'-alpha) (PP2A B subunit isoform B56-alpha) (PP2A B subunit isoform PR61-alpha) (PR61alpha) (PP2A B subunit isoform R5-alpha)
RSQGS(1)S(1)QFR	S	ENSP00000261461	Q15172	PPP2R5A	ENSP00000261461_reference	41	-0.51319	0	0	0	0	-0.42384	0	0.13757	-0.14314	0.65117	0	0	0	0	0	Serine/threonine-protein phosphatase 2A 56 kDa regulatory subunit alpha isoform (PP2A B subunit isoform B'-alpha) (PP2A B subunit isoform B56-alpha) (PP2A B subunit isoform PR61-alpha) (PR61alpha) (PP2A B subunit isoform R5-alpha)
RSQGS(1)S(1)QFR	S	ENSP00000261461	Q15172	PPP2R5A	ENSP00000261461_reference	42	-0.51319	0	0	0	0	-0.42384	0	0.13757	-0.14314	0.65117	0	0	0	0	0	Serine/threonine-protein phosphatase 2A 56 kDa regulatory subunit alpha isoform (PP2A B subunit isoform B'-alpha) (PP2A B subunit isoform B56-alpha) (PP2A B subunit isoform PR61-alpha) (PR61alpha) (PP2A B subunit isoform R5-alpha)
AGGS(1)PAS(1)YHGSTSPR	S	ENSP00000378990	F6PQP6	EPN2	ENSP00000378990_reference	192	0	-0.88694	0	0	0	0	0	0	0	0	0	0	0	0	0	Epsin-2 (Fragment)
AGGS(1)PAS(1)YHGSTSPR	S	ENSP00000378990	F6PQP6	EPN2	ENSP00000378990_reference	195	0	-0.11553	0	0	0	0	0	0	0	0	0	0	0	0	0	Epsin-2 (Fragment)
GS(0.001)S(0.999)QPNLSTSHSEQEYGK	S	ENSP00000378990	F6PQP6	EPN2	ENSP00000378990_reference	173	0	0.29772	0	0	0	0	0	0	0	0	0.46149	0	0.55136	0.50643	0.11439	Epsin-2 (Fragment)
GPPS(1)PPAPVMHS(0.972)PS(0.028)RK	S	ENSP00000261531	Q13573	SNW1 SKIIP SKIP	ENSP00000261531_reference	224	-0.68573	-0.33139	-0.49163	-0.50292	0.06303	-0.63516	-0.30688	-0.32717	-0.42307	0.105	-0.78523	-0.3681	-0.28042	-0.47792	0.13512	SNW domain-containing protein 1 (Nuclear protein SkiP) (Nuclear receptor coactivator NCoA-62) (Ski-interacting protein)
GPPS(1)PPAPVMHS(0.995)PS(0.005)RK	S	ENSP00000261531	Q13573	SNW1 SKIIP SKIP	ENSP00000261531_reference	232	-0.45676	-0.40305	-0.60951	-0.48977	0.05003	-0.5179	-0.387	-0.455	-0.4533	0.06814	-0.38913	-0.25713	-0.34533	-0.33053	0.10091	SNW domain-containing protein 1 (Nuclear protein SkiP) (Nuclear receptor coactivator NCoA-62) (Ski-interacting protein)
ENES(1)PDVRR	S	ENSP00000261600	Q96FV9	THOC1 HPR1	ENSP00000261600_reference	560	0	0	0	0	0	0	0	-0.06323	0	0	0	0	0	0	0	THO complex subunit 1 (Tho1) (Nuclear matrix protein p84) (p84N5) (hTREX84)
S(0.945)PT(0.055)PPLFSLPEAR	S	ENSP00000261600	Q96FV9	THOC1 HPR1	ENSP00000261600_reference	2	-0.46642	0	-1.49651	-0.98147	0.17401	-0.66342	0	0	0	0	-1.56277	-1.23419	-0.67586	-1.15761	0.07311	THO complex subunit 1 (Tho1) (Nuclear matrix protein p84) (p84N5) (hTREX84)
DAPHSEGDMHLLS(0.02)GPLS(0.98)PNES(0.001)FLR	S	ENSP00000458767	xyz032	\N	ENSP00000458767_reference	368	0	0	-0.49793	0	0	0	0.08763	0	0	0	0	0	0	0	0	retired
KQS(1)PVPALPIVVQLMEMGFSR	S	ENSP00000458767	xyz032	\N	ENSP00000458767_reference	2454	0.06043	-0.37389	-0.29873	-0.20406	0.29376	-0.46222	-0.05681	-0.02499	-0.18134	0.37016	-0.41229	0.16971	-0.59872	-0.28043	0.38061	retired
LAELPAAAQPS(0.065)AEDS(0.948)DT(0.967)EDDS(0.02)EAEQTER	S	ENSP00000458767	xyz032	\N	ENSP00000458767_reference	1942	0	0	-0.31709	0	0	0	0	0	0	0	0	0	0	0	0	retired
S(0.779)ADGS(0.22)APAGEGEGVTLQR	S	ENSP00000261622	Q01650	SLC7A5 CD98LC LAT1 MPE16	ENSP00000261622_reference	31	-0.01454	0	0	0	0	0	0	0	0	0	0	0	0	0	0	Large neutral amino acids transporter small subunit 1 (4F2 light chain) (4F2 LC) (4F2LC) (CD98 light chain) (Integral membrane protein E16) (L-type amino acid transporter 1) (hLAT1) (Solute carrier family 7 member 5) (y+ system cationic amino acid transporter)
GPAS(1)PLEAK	S	ENSP00000372228	xyz033	\N	ENSP00000372228_reference	133	0	0	0	0	0	0	0	0	0	0	0	0	-1.31	0	0	retired
NVPQEES(1)LEDS(1)DVDADFK	S	ENSP00000261667	O00505	KPNA3 QIP2	ENSP00000261667_reference	56	0.18791	0	0.12413	0.15602	0.31143	0.00252	0	0.2233	0.11291	0.53632	0	0.17441	0	0	0	Importin subunit alpha-4 (Importin alpha Q2) (Qip2) (Karyopherin subunit alpha-3) (SRP1-gamma)
NVPQEES(1)LEDS(1)DVDADFK	S	ENSP00000261667	O00505	KPNA3 QIP2	ENSP00000261667_reference	60	0.19707	0.17663	0.02229	0.132	0.27763	0.14275	0.10384	0.18026	0.14228	0.22702	0.14278	0.26726	0.17921	0.19642	0.19796	Importin subunit alpha-4 (Importin alpha Q2) (Qip2) (Karyopherin subunit alpha-3) (SRP1-gamma)
KKS(0.408)GVS(0.82)S(0.773)DNEDDDDEEDGNYLHPSLFASK	S	ENSP00000261674	Q12872	SFSWAP SFRS8 SWAP	ENSP00000261674_reference	282	0	0	-0.73466	0	0	0	0	0.13817	0	0	0	0	0	0	0	Splicing factor, suppressor of white-apricot homolog (Splicing factor, arginine/serine-rich 8) (Suppressor of white apricot protein homolog)
S(0.002)GVS(0.041)S(0.957)DNEDDDDEEDGNYLHPSLFASK	S	ENSP00000261674	Q12872	SFSWAP SFRS8 SWAP	ENSP00000261674_reference	283	0	0	-0.50758	0	0	-0.43565	0.36418	-0.04482	-0.03876	0.89994	0.39074	0.24976	0	0.32025	0.19947	Splicing factor, suppressor of white-apricot homolog (Splicing factor, arginine/serine-rich 8) (Suppressor of white apricot protein homolog)
PAAPAAHS(0.003)AHS(0.984)AS(0.33)VS(0.679)PVES(0.004)R	S	ENSP00000261674	Q12872	SFSWAP SFRS8 SWAP	ENSP00000261674_reference	889	0	-0.04735	0	0	0	-0.5141	0	0.37645	-0.06882	0.8902	0	0	0	0	0	Splicing factor, suppressor of white-apricot homolog (Splicing factor, arginine/serine-rich 8) (Suppressor of white apricot protein homolog)
PAAPAAHS(0.064)AHS(0.839)AS(0.188)VS(0.882)PVES(0.027)R	S	ENSP00000261674	Q12872	SFSWAP SFRS8 SWAP	ENSP00000261674_reference	893	0	0	0	0	0	0	0.08359	0.37645	0.23002	0.32798	0	0	0	0	0	Splicing factor, suppressor of white-apricot homolog (Splicing factor, arginine/serine-rich 8) (Suppressor of white apricot protein homolog)
S(0.001)VPT(0.022)AY(0.019)RVS(0.951)RS(0.914)PGAS(0.091)R	S	ENSP00000261674	Q12872	SFSWAP SFRS8 SWAP	ENSP00000261674_reference	832	-0.35402	-0.08623	0	-0.22013	0.30163	-0.65717	-0.02416	0	-0.34067	0.37462	0	-0.27617	-0.43936	-0.35777	0.17985	Splicing factor, suppressor of white-apricot homolog (Splicing factor, arginine/serine-rich 8) (Suppressor of white apricot protein homolog)
S(0.004)VPT(0.086)AY(0.027)RVS(0.906)RS(0.94)PGAS(0.038)R	S	ENSP00000261674	Q12872	SFSWAP SFRS8 SWAP	ENSP00000261674_reference	834	-0.35402	-0.08623	0	-0.22013	0.30163	-0.65717	-0.02416	0	-0.34067	0.37462	0	-0.27617	-0.43936	-0.35777	0.17985	Splicing factor, suppressor of white-apricot homolog (Splicing factor, arginine/serine-rich 8) (Suppressor of white apricot protein homolog)
VKLDDDS(1)DDDEESK	S	ENSP00000261674	Q12872	SFSWAP SFRS8 SWAP	ENSP00000261674_reference	604	0.12294	0	0	0	0	0	0	0	0	0	0	0	0	0	0	Splicing factor, suppressor of white-apricot homolog (Splicing factor, arginine/serine-rich 8) (Suppressor of white apricot protein homolog)
S(1)AQLER	S	ENSP00000261681	Q8N3R9	MPP5	ENSP00000261681_reference	53	0.41939	0	-0.06795	0.17572	0.52026	-0.00787	0.69752	-0.06558	0.20802	0.49613	0.15644	0.26744	-0.22083	0.06768	0.74394	MAGUK p55 subfamily member 5
AGS(1)LKDPEIAELFFKEDPEK	S	ENSP00000261716	Q7L7X3	TAOK1 KIAA1361 MAP3K16 MARKK	ENSP00000261716_reference	9	-0.07141	0	-0.25456	-0.16299	0.34875	0	-0.01409	-0.21377	-0.11393	0.51669	0	0	0	0	0	Serine/threonine-protein kinase TAO1 (EC 2.7.11.1) (Kinase from chicken homolog B) (hKFC-B) (MARK Kinase) (MARKK) (Prostate-derived sterile 20-like kinase 2) (PSK-2) (PSK2) (Prostate-derived STE20-like kinase 2) (Thousand and one amino acid protein kinase 1) (TAOK1) (hTAOK1)
ASDPQS(1)PPQVSR	S	ENSP00000261716	Q7L7X3	TAOK1 KIAA1361 MAP3K16 MARKK	ENSP00000261716_reference	421	-0.76744	-1.40511	-0.79706	-0.98987	0.05457	-0.17989	-0.30714	-0.23924	-0.24209	0.12042	0.1457	-0.29059	-0.14869	-0.09786	0.60222	Serine/threonine-protein kinase TAO1 (EC 2.7.11.1) (Kinase from chicken homolog B) (hKFC-B) (MARK Kinase) (MARKK) (Prostate-derived sterile 20-like kinase 2) (PSK-2) (PSK2) (Prostate-derived STE20-like kinase 2) (Thousand and one amino acid protein kinase 1) (TAOK1) (hTAOK1)
NS(1)PQALRR	S	ENSP00000261716	Q7L7X3	TAOK1 KIAA1361 MAP3K16 MARKK	ENSP00000261716_reference	965	0.0244	0	-0.28347	-0.12954	0.51931	0	0.03903	0.03043	0.03473	0.80918	0	0.23738	0	0	0	Serine/threonine-protein kinase TAO1 (EC 2.7.11.1) (Kinase from chicken homolog B) (hKFC-B) (MARK Kinase) (MARKK) (Prostate-derived sterile 20-like kinase 2) (PSK-2) (PSK2) (Prostate-derived STE20-like kinase 2) (Thousand and one amino acid protein kinase 1) (TAOK1) (hTAOK1)
T(0.016)AS(0.964)GGRT(0.019)EQGMS(0.001)R	S	ENSP00000261716	Q7L7X3	TAOK1 KIAA1361 MAP3K16 MARKK	ENSP00000261716_reference	974	0.31764	0	0	0	0	0	0	0	0	0	0	0	0	0	0	Serine/threonine-protein kinase TAO1 (EC 2.7.11.1) (Kinase from chicken homolog B) (hKFC-B) (MARK Kinase) (MARKK) (Prostate-derived sterile 20-like kinase 2) (PSK-2) (PSK2) (Prostate-derived STE20-like kinase 2) (Thousand and one amino acid protein kinase 1) (TAOK1) (hTAOK1)
TAS(0.999)LVT(0.001)R	S	ENSP00000261716	Q7L7X3	TAOK1 KIAA1361 MAP3K16 MARKK	ENSP00000261716_reference	445	0.40107	0	0.15906	0.28007	0.2181	0	0	0.25818	0	0	0	0	-0.01609	0	0	Serine/threonine-protein kinase TAO1 (EC 2.7.11.1) (Kinase from chicken homolog B) (hKFC-B) (MARK Kinase) (MARKK) (Prostate-derived sterile 20-like kinase 2) (PSK-2) (PSK2) (Prostate-derived STE20-like kinase 2) (Thousand and one amino acid protein kinase 1) (TAOK1) (hTAOK1)
DRWS(0.788)S(0.212)VVPR	S	ENSP00000443611	Q9HBA0	TRPV4 VRL2 VROAC	ENSP00000443611_reference	716	0	0	0	0	0	0	0	0	0	0	0	0	0.27188	0	0	Transient receptor potential cation channel subfamily V member 4 (TrpV4) (Osm-9-like TRP channel 4) (OTRPC4) (Transient receptor potential protein 12) (TRP12) (Vanilloid receptor-like channel 2) (Vanilloid receptor-like protein 2) (VRL-2) (Vanilloid receptor-related osmotically-activated channel) (VR-OAC)
S(0.996)DEEARQS(0.003)GGS(0.001)SQAGAVTVSDVQELMR	S	ENSP00000261817	J3KN29	PSMD9	ENSP00000261817:map.12/122326812/C:p.V17A:n.T122326812C:c.gTc/gCc	2	0.29011	0	0	0	0	0	0	0.27252	0	0	0	-0.09864	0	0	0	26S proteasome non-ATPase regulatory subunit 9
AAAAAAAGDS(1)DS(1)WDADAFSVEDPVRK	S	ENSP00000261868	O75822	EIF3J EIF3S1 PRO0391	ENSP00000261868_reference	11	-0.27521	-0.13944	-0.14419	-0.18628	0.15446	-0.05414	-0.14294	-0.14688	-0.11465	0.30886	-0.11262	-0.15679	-0.13703	-0.13548	0.28426	Eukaryotic translation initiation factor 3 subunit J (eIF3j) (Eukaryotic translation initiation factor 3 subunit 1) (eIF-3-alpha) (eIF3 p35)
AAAAAAAGDS(1)DS(1)WDADAFSVEDPVRK	S	ENSP00000261868	O75822	EIF3J EIF3S1 PRO0391	ENSP00000261868_reference	13	-0.22346	-0.07678	-0.10737	-0.13587	0.24771	-0.08412	0.03142	-0.05739	-0.0367	0.72525	0.00382	0.01839	-0.5075	-0.16176	0.49653	Eukaryotic translation initiation factor 3 subunit J (eIF3j) (Eukaryotic translation initiation factor 3 subunit 1) (eIF-3-alpha) (eIF3 p35)
AAAAAAAGDS(0.5)DS(0.5)WDADAFS(1)VEDPVRK	S	ENSP00000261868	O75822	EIF3J EIF3S1 PRO0391	ENSP00000261868_reference	20	0	0.2839	-0.02644	0.12873	0.52216	0	0.16984	0.04215	0.106	0.49992	0	-0.01351	-0.43497	-0.22424	0.43203	Eukaryotic translation initiation factor 3 subunit J (eIF3j) (Eukaryotic translation initiation factor 3 subunit 1) (eIF-3-alpha) (eIF3 p35)
WLDES(1)DAEMELR	S	ENSP00000261875	Q9P035	PTPLAD1 BIND1 HACD3	ENSP00000261875_reference	114	-0.44483	-0.521	-0.43084	-0.46556	0.04597	-0.48326	-0.48213	-0.48805	-0.48448	0.06259	-0.52344	-0.49769	-0.34448	-0.4552	0.07333	Very-long-chain (3R)-3-hydroxyacyl-CoA dehydratase 3 (EC 4.2.1.134) (3-hydroxyacyl-CoA dehydratase 3) (HACD3) (Butyrate-induced protein 1) (B-ind1) (hB-ind1) (Protein tyrosine phosphatase-like protein PTPLAD1) (Protein-tyrosine phosphatase-like A domain-containing protein 1)
AFWMAIGGDRDEIEGLS(1)S(1)DEEH	S	ENSP00000261880	Q6PD74	AAGAB	ENSP00000261880_reference	310	-0.0958	-0.03636	-0.27656	-0.13624	0.3026	0	-0.1133	0.03467	-0.03932	0.80918	0	0.02501	0	0	0	Alpha- and gamma-adaptin-binding protein p34
AFWMAIGGDRDEIEGLS(1)S(1)DEEH	S	ENSP00000261880	Q6PD74	AAGAB	ENSP00000261880_reference	311	-0.0958	-0.03636	-0.27656	-0.13624	0.3026	0	-0.1133	0.03467	-0.03932	0.80918	0	0.02501	0	0	0	Alpha- and gamma-adaptin-binding protein p34
S(0.224)AES(0.768)PQDAADLFT(0.008)DLENAFQGK	S	ENSP00000261965	Q96CW5	TUBGCP3 GCP3	ENSP00000261965_reference	515	0.18448	0	0	0	0	0	0	0	0	0	0	0	0	0	0	Gamma-tubulin complex component 3 (GCP-3) (hGCP3) (Gamma-ring complex protein 104 kDa) (h104p) (hGrip104) (Spindle pole body protein Spc98 homolog) (hSpc98)
KLPVDS(0.001)VFNKFEDEDS(0.999)DDVPR	S	ENSP00000431150	P49756	RBM25 RNPC7	ENSP00000431150_reference	703	0	0	0	0	0	0	0	-0.17783	0	0	0	0	0	0	0	RNA-binding protein 25 (Arg/Glu/Asp-rich protein of 120 kDa) (RED120) (Protein S164) (RNA-binding motif protein 25) (RNA-binding region-containing protein 7)
LGASNS(1)PGQPNSVK	S	ENSP00000431150	P49756	RBM25 RNPC7	ENSP00000431150_reference	677	0.07457	0.10084	0.10482	0.09341	0.32848	-0.00326	0.15229	0.09954	0.08286	0.45479	0.09114	0.30796	-0.24055	0.05285	0.81383	RNA-binding protein 25 (Arg/Glu/Asp-rich protein of 120 kDa) (RED120) (Protein S164) (RNA-binding motif protein 25) (RNA-binding region-containing protein 7)
LGAS(0.01)NS(0.99)PGQPNS(1)VK	S	ENSP00000431150	P49756	RBM25 RNPC7	ENSP00000431150_reference	683	-0.02816	0	0.67884	0.32534	0.40369	0	0.08978	0.86636	0.47807	0.32185	0.43668	0.58788	0.00232	0.34229	0.22881	RNA-binding protein 25 (Arg/Glu/Asp-rich protein of 120 kDa) (RED120) (Protein S164) (RNA-binding motif protein 25) (RNA-binding region-containing protein 7)
QEPES(1)EEEEEEKQEKEEK	S	ENSP00000431150	P49756	RBM25 RNPC7	ENSP00000431150_reference	583	0	0	0	0	0	0	0	-0.17036	0	0	0	0	0	0	0	RNA-binding protein 25 (Arg/Glu/Asp-rich protein of 120 kDa) (RED120) (Protein S164) (RNA-binding motif protein 25) (RNA-binding region-containing protein 7)
AVEQEDELS(0.99)DVS(0.879)QGGS(0.13)K	S	ENSP00000262013	O60271	SPAG9 HSS KIAA0516 MAPK8IP4 SYD1 HLC6	ENSP00000262013_reference	265	0.09741	0	0.28094	0.18918	0.30138	0	0	0.33575	0	0	0.41129	0	0	0	0	C-Jun-amino-terminal kinase-interacting protein 4 (JIP-4) (JNK-interacting protein 4) (Cancer/testis antigen 89) (CT89) (Human lung cancer oncogene 6 protein) (HLC-6) (JNK-associated leucine-zipper protein) (JLP) (Mitogen-activated protein kinase 8-interacting protein 4) (Proliferation-inducing protein 6) (Protein highly expressed in testis) (PHET) (Sperm surface protein) (Sperm-associated antige…
AVEQEDELS(0.989)DVS(0.908)QGGS(0.103)K	S	ENSP00000262013	O60271	SPAG9 HSS KIAA0516 MAPK8IP4 SYD1 HLC6	ENSP00000262013_reference	268	0	0	0.28094	0	0	0	0	0.33575	0	0	0.41129	0	0	0	0	C-Jun-amino-terminal kinase-interacting protein 4 (JIP-4) (JNK-interacting protein 4) (Cancer/testis antigen 89) (CT89) (Human lung cancer oncogene 6 protein) (HLC-6) (JNK-associated leucine-zipper protein) (JLP) (Mitogen-activated protein kinase 8-interacting protein 4) (Proliferation-inducing protein 6) (Protein highly expressed in testis) (PHET) (Sperm surface protein) (Sperm-associated antige…
DLS(0.997)GY(0.001)KGS(0.214)S(0.153)T(0.63)PT(0.004)K	S	ENSP00000262013	O60271	SPAG9 HSS KIAA0516 MAPK8IP4 SYD1 HLC6	ENSP00000262013_reference	358	0.0153	0	0	0	0	0	0	0.46977	0	0	0	0	0	0	0	C-Jun-amino-terminal kinase-interacting protein 4 (JIP-4) (JNK-interacting protein 4) (Cancer/testis antigen 89) (CT89) (Human lung cancer oncogene 6 protein) (HLC-6) (JNK-associated leucine-zipper protein) (JLP) (Mitogen-activated protein kinase 8-interacting protein 4) (Proliferation-inducing protein 6) (Protein highly expressed in testis) (PHET) (Sperm surface protein) (Sperm-associated antige…
ERPIS(1)LGIFPLPAGDGLLT(1)PDAQK	S	ENSP00000262013	O60271	SPAG9 HSS KIAA0516 MAPK8IP4 SYD1 HLC6	ENSP00000262013_reference	203	-0.8485	0	0	0	0	-1.06915	0.05782	0	-0.50567	0.41596	0	0.09717	-1.68191	-0.79237	0.4182	C-Jun-amino-terminal kinase-interacting protein 4 (JIP-4) (JNK-interacting protein 4) (Cancer/testis antigen 89) (CT89) (Human lung cancer oncogene 6 protein) (HLC-6) (JNK-associated leucine-zipper protein) (JLP) (Mitogen-activated protein kinase 8-interacting protein 4) (Proliferation-inducing protein 6) (Protein highly expressed in testis) (PHET) (Sperm surface protein) (Sperm-associated antige…
LHQLS(1)GS(1)DQLESTAHSR	S	ENSP00000262013	O60271	SPAG9 HSS KIAA0516 MAPK8IP4 SYD1 HLC6	ENSP00000262013_reference	183	-0.35932	-0.17834	0.07441	-0.15442	0.37776	0.19934	0	0.19662	0.19798	0.26019	0.16013	0.11369	0.12961	0.13448	0.28697	C-Jun-amino-terminal kinase-interacting protein 4 (JIP-4) (JNK-interacting protein 4) (Cancer/testis antigen 89) (CT89) (Human lung cancer oncogene 6 protein) (HLC-6) (JNK-associated leucine-zipper protein) (JLP) (Mitogen-activated protein kinase 8-interacting protein 4) (Proliferation-inducing protein 6) (Protein highly expressed in testis) (PHET) (Sperm surface protein) (Sperm-associated antige…
LHQLS(1)GS(1)DQLESTAHSR	S	ENSP00000262013	O60271	SPAG9 HSS KIAA0516 MAPK8IP4 SYD1 HLC6	ENSP00000262013_reference	185	-0.1449	0	0.07441	-0.03525	0.83502	0.16211	0	0.22793	0.19502	0.27156	0	-0.06456	0.12961	0.03253	0.86925	C-Jun-amino-terminal kinase-interacting protein 4 (JIP-4) (JNK-interacting protein 4) (Cancer/testis antigen 89) (CT89) (Human lung cancer oncogene 6 protein) (HLC-6) (JNK-associated leucine-zipper protein) (JLP) (Mitogen-activated protein kinase 8-interacting protein 4) (Proliferation-inducing protein 6) (Protein highly expressed in testis) (PHET) (Sperm surface protein) (Sperm-associated antige…
NVS(0.997)T(0.014)GS(0.989)AENEEK	S	ENSP00000262013	O60271	SPAG9 HSS KIAA0516 MAPK8IP4 SYD1 HLC6	ENSP00000262013_reference	329	-0.0315	0.0479	0	0.0082	0.95224	0.02521	0.00457	0.10045	0.04341	0.66671	0	0.0126	-0.04976	-0.01858	0.91443	C-Jun-amino-terminal kinase-interacting protein 4 (JIP-4) (JNK-interacting protein 4) (Cancer/testis antigen 89) (CT89) (Human lung cancer oncogene 6 protein) (HLC-6) (JNK-associated leucine-zipper protein) (JLP) (Mitogen-activated protein kinase 8-interacting protein 4) (Proliferation-inducing protein 6) (Protein highly expressed in testis) (PHET) (Sperm surface protein) (Sperm-associated antige…
NVST(0.001)GS(0.999)AENEEK	S	ENSP00000262013	O60271	SPAG9 HSS KIAA0516 MAPK8IP4 SYD1 HLC6	ENSP00000262013_reference	332	0.07929	0	0	0	0	0.1404	0.03027	0.1824	0.11769	0.3248	0	0.01677	0.33	0.17339	0.4636	C-Jun-amino-terminal kinase-interacting protein 4 (JIP-4) (JNK-interacting protein 4) (Cancer/testis antigen 89) (CT89) (Human lung cancer oncogene 6 protein) (HLC-6) (JNK-associated leucine-zipper protein) (JLP) (Mitogen-activated protein kinase 8-interacting protein 4) (Proliferation-inducing protein 6) (Protein highly expressed in testis) (PHET) (Sperm surface protein) (Sperm-associated antige…
SAS(1)QSS(1)LDKLDQELK	S	ENSP00000262013	O60271	SPAG9 HSS KIAA0516 MAPK8IP4 SYD1 HLC6	ENSP00000262013_reference	730	-0.61708	-0.66717	-0.78463	-0.68963	0.03783	-0.45194	-0.62471	-0.7059	-0.59418	0.06424	-0.35107	-0.54244	-0.53686	-0.47679	0.07311	C-Jun-amino-terminal kinase-interacting protein 4 (JIP-4) (JNK-interacting protein 4) (Cancer/testis antigen 89) (CT89) (Human lung cancer oncogene 6 protein) (HLC-6) (JNK-associated leucine-zipper protein) (JLP) (Mitogen-activated protein kinase 8-interacting protein 4) (Proliferation-inducing protein 6) (Protein highly expressed in testis) (PHET) (Sperm surface protein) (Sperm-associated antige…
QRS(0.05)AS(0.115)QS(0.889)S(0.946)LDKLDQELK	S	ENSP00000262013	O60271	SPAG9 HSS KIAA0516 MAPK8IP4 SYD1 HLC6	ENSP00000262013_reference	732	0	0	0	0	0	0	0	0	0	0	-0.55233	0	0	0	0	C-Jun-amino-terminal kinase-interacting protein 4 (JIP-4) (JNK-interacting protein 4) (Cancer/testis antigen 89) (CT89) (Human lung cancer oncogene 6 protein) (HLC-6) (JNK-associated leucine-zipper protein) (JLP) (Mitogen-activated protein kinase 8-interacting protein 4) (Proliferation-inducing protein 6) (Protein highly expressed in testis) (PHET) (Sperm surface protein) (Sperm-associated antige…
SAS(1)QSS(1)LDKLDQELK	S	ENSP00000262013	O60271	SPAG9 HSS KIAA0516 MAPK8IP4 SYD1 HLC6	ENSP00000262013_reference	733	1.21972	1.45836	1.23069	1.30292	0.02679	1.38503	1.46071	1.28339	1.37638	0.02871	1.39791	1.39726	1.86957	1.55491	0.03408	C-Jun-amino-terminal kinase-interacting protein 4 (JIP-4) (JNK-interacting protein 4) (Cancer/testis antigen 89) (CT89) (Human lung cancer oncogene 6 protein) (HLC-6) (JNK-associated leucine-zipper protein) (JLP) (Mitogen-activated protein kinase 8-interacting protein 4) (Proliferation-inducing protein 6) (Protein highly expressed in testis) (PHET) (Sperm surface protein) (Sperm-associated antige…
VS(0.902)NS(0.098)PEPQKAVEQEDELSDVSQGGSK	S	ENSP00000262013	O60271	SPAG9 HSS KIAA0516 MAPK8IP4 SYD1 HLC6	ENSP00000262013_reference	249	0	0	0	0	0	0	0	0	0	0	-0.05182	0	0	0	0	C-Jun-amino-terminal kinase-interacting protein 4 (JIP-4) (JNK-interacting protein 4) (Cancer/testis antigen 89) (CT89) (Human lung cancer oncogene 6 protein) (HLC-6) (JNK-associated leucine-zipper protein) (JLP) (Mitogen-activated protein kinase 8-interacting protein 4) (Proliferation-inducing protein 6) (Protein highly expressed in testis) (PHET) (Sperm surface protein) (Sperm-associated antige…
VSNS(1)PEPQK	S	ENSP00000262013	O60271	SPAG9 HSS KIAA0516 MAPK8IP4 SYD1 HLC6	ENSP00000262013_reference	251	-0.30913	0	0	0	0	0	-0.1852	-0.22557	-0.20539	0.25183	0	-0.09507	-0.10853	-0.1018	0.5398	C-Jun-amino-terminal kinase-interacting protein 4 (JIP-4) (JNK-interacting protein 4) (Cancer/testis antigen 89) (CT89) (Human lung cancer oncogene 6 protein) (HLC-6) (JNK-associated leucine-zipper protein) (JLP) (Mitogen-activated protein kinase 8-interacting protein 4) (Proliferation-inducing protein 6) (Protein highly expressed in testis) (PHET) (Sperm surface protein) (Sperm-associated antige…
VTDAPNKS(0.997)EIS(0.003)K	S	ENSP00000262013	O60271	SPAG9 HSS KIAA0516 MAPK8IP4 SYD1 HLC6	ENSP00000262013_reference	311	0.06479	-0.10799	0.74038	0.23239	0.45945	0.36072	0.03465	0.44173	0.27903	0.20256	0	0.36771	0.69443	0.53107	0.1483	C-Jun-amino-terminal kinase-interacting protein 4 (JIP-4) (JNK-interacting protein 4) (Cancer/testis antigen 89) (CT89) (Human lung cancer oncogene 6 protein) (HLC-6) (JNK-associated leucine-zipper protein) (JLP) (Mitogen-activated protein kinase 8-interacting protein 4) (Proliferation-inducing protein 6) (Protein highly expressed in testis) (PHET) (Sperm surface protein) (Sperm-associated antige…
ADKLAEEHS(0.83)S(0.17)	S	ENSP00000262030	P06576	ATP5B ATPMB ATPSB	ENSP00000262030_reference	528	0.52671	0	0	0	0	0	0.06319	0	0	0	0	0.45609	0	0	0	ATP synthase subunit beta, mitochondrial (EC 3.6.3.14)
LNWLS(0.859)VDFNNWKDWEDDS(0.141)DEDMSNFDR	S	ENSP00000262033	Q15185	PTGES3 P23 TEBP	ENSP00000262033_reference	100	0	-0.00707	0	0	0	0	0	0	0	0	0	0	0	0	0	Prostaglandin E synthase 3 (EC 5.3.99.3) (Cytosolic prostaglandin E2 synthase) (cPGES) (Hsp90 co-chaperone) (Progesterone receptor complex p23) (Telomerase-binding protein p23)
DWEDDS(1)DEDMSNFDR	S	ENSP00000262033	Q15185	PTGES3 P23 TEBP	ENSP00000262033_reference	113	-0.24165	-0.12633	-0.21126	-0.19308	0.13277	-0.16639	-0.2508	0	-0.2086	0.25743	0	-0.26788	0	0	0	Prostaglandin E synthase 3 (EC 5.3.99.3) (Cytosolic prostaglandin E2 synthase) (cPGES) (Hsp90 co-chaperone) (Progesterone receptor complex p23) (Telomerase-binding protein p23)
FSEMMNNMGGDEDVDLPEVDGADDDS(1)QDS(1)DDEKMPDLE	S	ENSP00000262033	Q15185	PTGES3 P23 TEBP	ENSP00000262033_reference	148	0	0	0	0	0	0	0	0	0	0	0	0	0	0	0	Prostaglandin E synthase 3 (EC 5.3.99.3) (Cytosolic prostaglandin E2 synthase) (cPGES) (Hsp90 co-chaperone) (Progesterone receptor complex p23) (Telomerase-binding protein p23)
FSEMMNNMGGDEDVDLPEVDGADDDS(1)QDS(1)DDEKMPDLE	S	ENSP00000262033	Q15185	PTGES3 P23 TEBP	ENSP00000262033_reference	151	0	0	0	0	0	0	0	0	0	0	0	0	0	0	0	Prostaglandin E synthase 3 (EC 5.3.99.3) (Cytosolic prostaglandin E2 synthase) (cPGES) (Hsp90 co-chaperone) (Progesterone receptor complex p23) (Telomerase-binding protein p23)
AKPVGS(1)PLFK	S	ENSP00000377048	Q92576	PHF3 KIAA0244	ENSP00000377048_reference	283	0.18748	-0.0145	-0.0996	0.02446	0.85605	0.09271	0.05489	-0.11452	0.01103	0.9342	0	0.00744	-0.09362	-0.04309	0.80329	PHD finger protein 3
DKVEENS(1)VRSPR	S	ENSP00000377048	Q92576	PHF3 KIAA0244	ENSP00000377048_reference	122	-0.05886	-0.08951	0	-0.07419	0.56951	0	-0.04828	-0.15693	-0.10261	0.50272	0.0334	0	-0.72814	-0.34737	0.43363	PHD finger protein 3
DKVEENS(0.224)VRS(0.776)PR	S	ENSP00000377048	Q92576	PHF3 KIAA0244	ENSP00000377048_reference	125	0	0	0	0	0	0	0	0.1611	0	0	0	0	0	0	0	PHD finger protein 3
KHS(1)DNEAESIADALSSTSNILASEFFEEEKQESPK	S	ENSP00000377048	Q92576	PHF3 KIAA0244	ENSP00000377048_reference	1148	-0.35528	0	0	0	0	0	0	-0.40329	0	0	-0.26696	-0.57848	-0.71627	-0.52057	0.10197	PHD finger protein 3
KHS(0.972)DNEAES(0.028)IADALSS(0.001)T(0.001)S(0.001)NILAS(0.111)EFFEEEKQES(0.885)PK	S	ENSP00000377048	Q92576	PHF3 KIAA0244	ENSP00000377048_reference	1178	0	0	0	0	0	0	0	-0.54219	0	0	0	0	0	0	0	PHD finger protein 3
MAPPVDDLS(1)PKK	S	ENSP00000377048	Q92576	PHF3 KIAA0244	ENSP00000377048_reference	1133	-0.96438	-0.68001	0	-0.8222	0.06515	0	-0.09932	0	0	0	-0.02037	-0.08522	0	-0.0528	0.7497	PHD finger protein 3
QRFY(0.001)S(0.936)DS(0.063)HHLKR	S	ENSP00000377048	Q92576	PHF3 KIAA0244	ENSP00000377048_reference	1925	0	-0.65254	0	0	0	0	-0.48407	0	0	0	0	0	-0.55021	0	0	PHD finger protein 3
RHS(1)DPWGR	S	ENSP00000377048	Q92576	PHF3 KIAA0244	ENSP00000377048_reference	1898	0	0	0	0	0	-0.61619	0	0	0	0	0	-0.76324	0	0	0	PHD finger protein 3
RQLQEDQENNLQDNQTS(0.004)NS(0.218)S(0.777)PCR	S	ENSP00000377048	Q92576	PHF3 KIAA0244	ENSP00000377048_reference	1614	0	0	0	0	0	0	0	-0.33641	0	0	0	0	0	0	0	PHD finger protein 3
RS(0.2)S(0.795)KS(0.762)FS(0.242)LDEPPLFIPDNIATIR	S	ENSP00000377048	Q92576	PHF3 KIAA0244	ENSP00000377048_reference	678	0	0	0	0	0	-1.50684	0	0	0	0	0	0	0	0	0	PHD finger protein 3
RS(0.2)S(0.795)KS(0.762)FS(0.242)LDEPPLFIPDNIATIR	S	ENSP00000377048	Q92576	PHF3 KIAA0244	ENSP00000377048_reference	680	0	0	0	0	0	-1.50684	0	0	0	0	0	0	0	0	0	PHD finger protein 3
S(1)PQFINLK	S	ENSP00000377048	Q92576	PHF3 KIAA0244	ENSP00000377048_reference	1642	0	0	0.18678	0	0	0	0.13994	-0.01958	0.06018	0.71322	0	0.10953	0	0	0	PHD finger protein 3
ERHPS(1)WRS(1)EETQER	S	ENSP00000262056	P23588	EIF4B	ENSP00000262056_reference	406	-0.19273	-0.24718	-0.25872	-0.23288	0.09225	-0.24421	-0.12656	-0.34207	-0.23761	0.14915	-0.09625	-0.12499	-0.17891	-0.13338	0.29717	Eukaryotic translation initiation factor 4B (eIF-4B)
ERHPS(1)WRS(1)EETQER	S	ENSP00000262056	P23588	EIF4B	ENSP00000262056_reference	409	-0.24874	-0.22479	-0.25824	-0.24392	0.08324	-0.28748	-0.23877	-0.2573	-0.26118	0.10433	-0.26378	-0.28623	-0.27956	-0.27652	0.11457	Eukaryotic translation initiation factor 4B (eIF-4B)
S(0.001)RT(0.008)GS(0.99)ES(0.084)S(0.917)QTGTSTTSSR	S	ENSP00000262056	P23588	EIF4B	ENSP00000262056_reference	422	-0.41621	0	0	0	0	-0.29157	0	-0.56832	-0.42995	0.15998	0	0	-0.56779	0	0	Eukaryotic translation initiation factor 4B (eIF-4B)
S(0.001)RT(0.008)GS(0.99)ES(0.084)S(0.917)QTGTSTTSSR	S	ENSP00000262056	P23588	EIF4B	ENSP00000262056_reference	425	-0.41621	0	-0.5147	-0.46546	0.0843	0	0	0	0	0	0	0	-0.52676	0	0	Eukaryotic translation initiation factor 4B (eIF-4B)
S(1)PPYTAFLGNLPYDVTEESIKEFFR	S	ENSP00000262056	P23588	EIF4B	ENSP00000262056_reference	93	-0.30784	-0.02688	-0.27792	-0.20421	0.20713	-0.31495	-0.3155	-0.57871	-0.40305	0.09839	-0.2122	-0.29461	0	-0.25341	0.24075	Eukaryotic translation initiation factor 4B (eIF-4B)
NRDS(1)DKTDTDWR	S	ENSP00000262056	P23588	EIF4B	ENSP00000262056_reference	192	0	-0.28023	0	0	0	0	-0.14562	0.10991	-0.01786	0.93093	0	0.02093	0.10824	0.06459	0.69948	Eukaryotic translation initiation factor 4B (eIF-4B)
RS(0.003)S(0.006)NPPARS(0.907)QS(0.527)S(0.521)DT(0.033)EQQS(0.002)PTSGGGK	S	ENSP00000262056	P23588	EIF4B	ENSP00000262056_reference	495	0	0	0	0	0	-0.59344	0	0	0	0	0	0	0	0	0	Eukaryotic translation initiation factor 4B (eIF-4B)
S(0.002)QS(0.077)S(0.908)DT(0.013)EQQSPTSGGGK	S	ENSP00000262056	P23588	EIF4B	ENSP00000262056_reference	498	0.08389	0	0	0	0	0	0	0.16332	0	0	0	0	0	0	0	Eukaryotic translation initiation factor 4B (eIF-4B)
SQSSDTEQQS(0.983)PT(0.013)S(0.004)GGGK	S	ENSP00000262056	P23588	EIF4B	ENSP00000262056_reference	504	0.08663	0	0.12597	0.1063	0.4414	0.04976	0	0.2168	0.13328	0.44005	0	0	0	0	0	Eukaryotic translation initiation factor 4B (eIF-4B)
AS(0.999)DKDIT(0.001)VSK	S	ENSP00000262077	P49790	NUP153	ENSP00000262077_reference	192	-0.32097	-0.12794	0.32848	-0.04014	0.86683	0	0	0	0	0	0	0	0.33629	0	0	Nuclear pore complex protein Nup153 (153 kDa nucleoporin) (Nucleoporin Nup153)
CIACQAAKLS(1)PR	S	ENSP00000262077	P49790	NUP153	ENSP00000262077_reference	687	0.59328	0	0	0	0	0	-0.06278	0	0	0	0	0	0	0	0	Nuclear pore complex protein Nup153 (153 kDa nucleoporin) (Nucleoporin Nup153)
EGSVLDILKS(0.987)PGFAS(0.013)PK	S	ENSP00000262077	P49790	NUP153	ENSP00000262077_reference	614	0	-1.99602	0	0	0	0	-1.33483	0	0	0	0	-0.95696	0	0	0	Nuclear pore complex protein Nup153 (153 kDa nucleoporin) (Nucleoporin Nup153)
RIPS(0.999)IVS(0.503)S(0.503)PLNS(0.996)PLDR	S	ENSP00000262077	P49790	NUP153	ENSP00000262077_reference	330	-0.32252	0	-0.14891	-0.23572	0.23296	-0.23856	-0.95073	0	-0.59465	0.23395	0	-1.13924	0	0	0	Nuclear pore complex protein Nup153 (153 kDa nucleoporin) (Nucleoporin Nup153)
RIPSIVS(0.049)S(0.951)PLNS(1)PLDR	S	ENSP00000262077	P49790	NUP153	ENSP00000262077_reference	334	-0.86399	-0.76668	0	-0.81534	0.0514	0	-0.90566	0	0	0	0	-0.87657	-0.90595	-0.89126	0.05893	Nuclear pore complex protein Nup153 (153 kDa nucleoporin) (Nucleoporin Nup153)
RIPSIVS(0.05)S(0.95)PLNS(1)PLDR	S	ENSP00000262077	P49790	NUP153	ENSP00000262077_reference	338	-0.86399	-0.64851	-0.68766	-0.73339	0.04004	-0.89604	-0.8213	-0.71433	-0.81056	0.04759	-1.15268	-0.87657	-0.84433	-0.95786	0.04349	Nuclear pore complex protein Nup153 (153 kDa nucleoporin) (Nucleoporin Nup153)
NTS(1)LPPLWS(1)PEAER	S	ENSP00000262077	P49790	NUP153	ENSP00000262077_reference	203	-0.56418	-0.03801	0.07448	-0.1759	0.47491	-0.2874	-0.35061	0.13826	-0.16658	0.42778	-0.10389	-0.13689	0.09472	-0.04869	0.72839	Nuclear pore complex protein Nup153 (153 kDa nucleoporin) (Nucleoporin Nup153)
NTS(1)LPPLWS(1)PEAER	S	ENSP00000262077	P49790	NUP153	ENSP00000262077_reference	209	-0.13578	-0.03801	0.43542	0.08721	0.68385	0.07672	-0.35061	0.13826	-0.04521	0.82774	-0.10389	-0.13689	0.09472	-0.04869	0.72839	Nuclear pore complex protein Nup153 (153 kDa nucleoporin) (Nucleoporin Nup153)
VQMT(0.142)S(0.846)PS(0.015)S(0.021)T(0.054)GS(0.922)PMFK	S	ENSP00000262077	P49790	NUP153	ENSP00000262077_reference	516	-0.18983	0	0	0	0	0	0	0	0	0	0	0	0	0	0	Nuclear pore complex protein Nup153 (153 kDa nucleoporin) (Nucleoporin Nup153)
VQMT(0.142)S(0.846)PS(0.015)S(0.021)T(0.054)GS(0.922)PMFK	S	ENSP00000262077	P49790	NUP153	ENSP00000262077_reference	522	-0.18983	0	0	0	0	0	0	0	0	0	0	0	0	0	0	Nuclear pore complex protein Nup153 (153 kDa nucleoporin) (Nucleoporin Nup153)
GLQVDLQS(0.994)DGAAAEDIVAS(0.005)EQS(0.001)LGQK	S	ENSP00000430194	P33991	MCM4 CDC21	ENSP00000430194:map.8/48885436/A:p.L650M:n.T48885436A:c.Ttg/Atg	131	0	0	0	0	0	0	0	0	0	0	-0.0463	0	0	0	0	DNA replication licensing factor MCM4 (EC 3.6.4.12) (CDC21 homolog) (P1-CDC21)
QRPDLGS(1)AQK	S	ENSP00000430194	P33991	MCM4 CDC21	ENSP00000430194:map.8/48885436/A:p.L650M:n.T48885436A:c.Ttg/Atg	120	0.18223	0.05045	0.42165	0.21811	0.22585	0.3702	-0.0138	0.52851	0.29497	0.2384	0.43246	0.44018	0.24896	0.37387	0.10028	DNA replication licensing factor MCM4 (EC 3.6.4.12) (CDC21 homolog) (P1-CDC21)
VEGT(1)PRS(1)GVRGT(1)PVR	S	ENSP00000430194	P33991	MCM4 CDC21	ENSP00000430194:map.8/48885436/A:p.L650M:n.T48885436A:c.Ttg/Atg	105	0	-0.07573	0	0	0	0	0	0	0	0	0	0.6392	0.28431	0.46176	0.18579	DNA replication licensing factor MCM4 (EC 3.6.4.12) (CDC21 homolog) (P1-CDC21)
SDLS(0.001)S(0.095)S(0.852)S(0.121)GS(0.87)LS(0.059)LS(0.001)HGSSSLEHR	S	ENSP00000427768	H0YAN8	ARHGEF10	ENSP00000427768_reference	903	0	0	0	0	0	0	0	0	0	0	0	0	0	0	0	Rho guanine nucleotide exchange factor 10 (Fragment)
SDLS(0.015)S(0.173)S(0.657)S(0.211)GS(0.908)LS(0.036)LSHGSSSLEHR	S	ENSP00000427768	H0YAN8	ARHGEF10	ENSP00000427768_reference	906	0	0	0	0	0	0	-0.128	0	0	0	0	0	0	0	0	Rho guanine nucleotide exchange factor 10 (Fragment)
S(1)LIAQDHR	S	ENSP00000427768	H0YAN8	ARHGEF10	ENSP00000427768_reference	27	0	0	0	0	0	0	-0.13242	0	0	0	0	0	0	0	0	Rho guanine nucleotide exchange factor 10 (Fragment)
KGTENGVNGTLTSNVADS(1)PR	S	ENSP00000428052	G3XAN4	TRAM1 hCG_18447	ENSP00000428052_reference	279	0	0	0.0936	0	0	0	0.26712	0	0	0	0	0.52978	0	0	0	Translocating chain-associated membrane protein 1 (Translocation associated membrane protein 1, isoform CRA_a)
GREGS(0.805)LT(0.194)GT(0.001)K	S	ENSP00000262215	Q9Y6D6	ARFGEF1 ARFGEP1 BIG1	ENSP00000262215_reference	1079	0	0	0	0	0	0	0	0.86786	0	0	0	0	0	0	0	Brefeldin A-inhibited guanine nucleotide-exchange protein 1 (Brefeldin A-inhibited GEP 1) (ADP-ribosylation factor guanine nucleotide-exchange factor 1) (p200 ARF guanine nucleotide exchange factor) (p200 ARF-GEP1)
S(1)VDIHDSIQPR	S	ENSP00000262215	Q9Y6D6	ARFGEF1 ARFGEP1 BIG1	ENSP00000262215_reference	1569	0.61214	0	0	0	0	0	-0.21932	0	0	0	0	0	0	0	0	Brefeldin A-inhibited guanine nucleotide-exchange protein 1 (Brefeldin A-inhibited GEP 1) (ADP-ribosylation factor guanine nucleotide-exchange factor 1) (p200 ARF guanine nucleotide exchange factor) (p200 ARF-GEP1)
DIDHETVVEEQIIGENS(0.994)PPDY(0.004)S(0.001)EYMTGK	S	ENSP00000262238	P25490	YY1 INO80S	ENSP00000262238_reference	247	0.05326	0	0	0	0	0.01295	0.1615	0.26245	0.14563	0.30529	0	0.34421	0	0	0	Transcriptional repressor protein YY1 (Delta transcription factor) (INO80 complex subunit S) (NF-E1) (Yin and yang 1) (YY-1)
EREES(1)EDELEEANGNNPIDIEVDQNK	S	ENSP00000459789	Q9UKL0	RCOR1 KIAA0071 RCOR	ENSP00000459789_reference	257	-0.29938	-0.29871	-0.37761	-0.32523	0.06303	0.22498	-0.09945	-0.34975	-0.07474	0.73331	-0.53874	0	0	0	0	REST corepressor 1 (Protein CoREST)
RS(0.999)QERDNLGMLVWS(0.001)PNQNLSEAK	S	ENSP00000459789	Q9UKL0	RCOR1 KIAA0071 RCOR	ENSP00000459789_reference	124	-0.49846	0	0	0	0	0	0	0	0	0	0	0	0	0	0	REST corepressor 1 (Protein CoREST)
NRPFMGS(0.995)IS(0.005)QQNIR	S	ENSP00000470445	Q9NWS0	PIH1D1 NOP17	ENSP00000470445:map.19/49949652/A:p.P287L:n.G49949652A:c.cCg/cTg	173	-0.60283	-0.48758	0	-0.54521	0.07267	0.04892	0	0.85683	0.45288	0.35106	0	0	0	0	0	PIH1 domain-containing protein 1 (Nucleolar protein 17 homolog)
LEEGVAS(1)DEEAEEAQPGSGPSPEPEGS(1)PPAHPQ	S	ENSP00000472819	Q7Z406	MYH14 KIAA2034 FP17425	ENSP00000472819_reference	1969	0	0	0	0	0	0	0	0	0	0	0	0	0	0	0	Myosin-14 (Myosin heavy chain 14) (Myosin heavy chain, non-muscle IIc) (Non-muscle myosin heavy chain IIc) (NMHC II-C)
LEEGVAS(1)DEEAEEAQPGS(0.053)GPS(0.946)PEPEGS(0.001)PPAHPQ	S	ENSP00000472819	Q7Z406	MYH14 KIAA2034 FP17425	ENSP00000472819_reference	1983	0	0	0	0	0	0	0	0	0	0	0	0	0	0	0	Myosin-14 (Myosin heavy chain 14) (Myosin heavy chain, non-muscle IIc) (Non-muscle myosin heavy chain IIc) (NMHC II-C)
LEEGVAS(1)DEEAEEAQPGSGPSPEPEGS(1)PPAHPQ	S	ENSP00000472819	Q7Z406	MYH14 KIAA2034 FP17425	ENSP00000472819_reference	1989	0	0	0	0	0	0	0	0	0	0	0	0	0	0	0	Myosin-14 (Myosin heavy chain 14) (Myosin heavy chain, non-muscle IIc) (Non-muscle myosin heavy chain IIc) (NMHC II-C)
S(0.002)MS(0.998)PFRGPK	S	ENSP00000459123	Q99640	PKMYT1 MYT1	ENSP00000459123_reference	134	0	0	-0.13739	0	0	0	0	0	0	0	0	0.0872	0	0	0	Membrane-associated tyrosine- and threonine-specific cdc2-inhibitory kinase (EC 2.7.11.1) (Myt1 kinase)
S(1)LPPPPPAK	S	ENSP00000459123	Q99640	PKMYT1 MYT1	ENSP00000459123_reference	41	-0.69318	0	0	0	0	0	0	0	0	0	-0.21188	0	0	0	0	Membrane-associated tyrosine- and threonine-specific cdc2-inhibitory kinase (EC 2.7.11.1) (Myt1 kinase)
GGGQLDLLGVS(0.017)LAS(0.983)LKK	S	ENSP00000262315	Q8WVB6	CHTF18 C16orf41 CTF18	ENSP00000262315:map.16/840378/G:p.K244R:n.A840378G:c.aAg/aGg	225	0.4175	0	0	0	0	0	0.18203	0	0	0	0	0	0	0	0	Chromosome transmission fidelity protein 18 homolog (hCTF18) (CHL12)
VENS(1)PQVDGS(1)PPGLEGLLGGIGEK	S	ENSP00000262315	Q8WVB6	CHTF18 C16orf41 CTF18	ENSP00000262315:map.16/840378/G:p.K244R:n.A840378G:c.aAg/aGg	865	0.35062	0	0.33364	0.34213	0.11304	0.23863	0.35217	0	0.2954	0.18343	0	0.33349	-0.17548	0.07901	0.7989	Chromosome transmission fidelity protein 18 homolog (hCTF18) (CHL12)
VENS(1)PQVDGS(1)PPGLEGLLGGIGEK	S	ENSP00000262315	Q8WVB6	CHTF18 C16orf41 CTF18	ENSP00000262315:map.16/840378/G:p.K244R:n.A840378G:c.aAg/aGg	871	0.54518	0	0.33364	0.43941	0.1111	0.23863	0.29019	0	0.26441	0.19415	0.36502	0.33349	-0.17548	0.17434	0.46739	Chromosome transmission fidelity protein 18 homolog (hCTF18) (CHL12)
NRLLPPAS(1)P	S	ENSP00000262319	Q9Y4R8	TELO2 KIAA0683	ENSP00000262319:map.16/1545448/G:p.Q146R:n.A1545448G:c.cAg/cGg	836	-0.54065	0	-0.38441	-0.46253	0.09333	-0.39204	-0.45198	-0.11489	-0.31964	0.14012	0	0	-0.32004	0	0	Telomere length regulation protein TEL2 homolog (Protein clk-2 homolog) (hCLK2)
S(0.001)IS(0.999)PSALQDLLR	S	ENSP00000371502	Q92793	CREBBP CBP	ENSP00000371502_reference	2025	-0.25931	0	0.0434	-0.10796	0.57905	0.18201	-0.22666	0.08553	0.01363	0.94251	-0.06732	-0.22886	-0.18656	-0.16091	0.26427	CREB-binding protein (EC 2.3.1.48)
RFS(0.998)DS(0.002)EER	S	ENSP00000262384	O75113	N4BP1 KIAA0615	ENSP00000262384_reference	288	0	0	0	0	0	0	0	0	0	0	0	0	0	0	0	NEDD4-binding protein 1 (N4BP1)
QSMDMS(1)PIK	S	ENSP00000262415	Q14562	DHX8 DDX8	ENSP00000262415_reference	460	0.05725	0.04439	0.02287	0.0415	0.63555	-0.09249	-0.11538	-0.03324	-0.08037	0.43009	-0.15045	-0.13407	0.0467	-0.07927	0.55474	ATP-dependent RNA helicase DHX8 (EC 3.6.4.13) (DEAH box protein 8) (RNA helicase HRH1)
KES(1)KGPIVPLNVADQK	S	ENSP00000262461	P55011	SLC12A2 NKCC1	ENSP00000262461_reference	994	0	0.21874	-0.05468	0.08203	0.65126	0	0	0.20731	0	0	0	0	0	0	0	Solute carrier family 12 member 2 (Basolateral Na-K-Cl symporter) (Bumetanide-sensitive sodium-(potassium)-chloride cotransporter 1)
AQS(1)TDS(1)LGTSGSLQSK	S	ENSP00000437701	xyz035	\N	ENSP00000437701_reference	407	0.16501	0.04808	-0.02994	0.06105	0.57134	-0.0713	-0.12241	0.00039	-0.06444	0.53665	-0.07725	-0.20616	-0.30573	-0.19638	0.23072	retired
AQS(1)TDS(1)LGTSGSLQSK	S	ENSP00000437701	xyz035	\N	ENSP00000437701_reference	410	0.38725	0.13904	0.02038	0.18222	0.28136	0.16968	-0.13592	0.00429	0.01268	0.93451	-0.00493	0.09303	-0.08023	0.00262	0.98657	retired
GS(0.814)VHS(0.186)LDAGLLLPSGDPFSK	S	ENSP00000437701	xyz035	\N	ENSP00000437701_reference	374	0	0	0	0	0	0	0	0.49092	0	0	0	0	0	0	0	retired
GS(0.158)VHS(0.842)LDAGLLLPSGDPFSK	S	ENSP00000437701	xyz035	\N	ENSP00000437701_reference	377	0.16853	0	0	0	0	0	0	0.75275	0	0	0	0	-0.49938	0	0	retired
RLS(1)EGQEEENLENEMK	S	ENSP00000437701	xyz035	\N	ENSP00000437701_reference	162	0	0	0	0	0	0	0	-0.52067	0	0	0	0	0	0	0	retired
GAASTLVPGVSETS(0.003)AS(0.994)PGS(0.811)PS(0.192)VR	S	ENSP00000369719	Q6ZRS2	SRCAP KIAA0309	ENSP00000369719_reference	2610	-0.07558	0	0.17119	0.04781	0.78651	0	0.18469	0.13515	0.15992	0.33052	0	3.23277	0	0	0	Helicase SRCAP (EC 3.6.4.-) (Domino homolog 2) (Snf2-related CBP activator)
GAASTLVPGVSET(0.003)S(0.03)AS(0.967)PGS(0.915)PS(0.085)VR	S	ENSP00000369719	Q6ZRS2	SRCAP KIAA0309	ENSP00000369719_reference	2613	0	0	0.17119	0	0	0	0.18469	0.13515	0.15992	0.33052	0	3.23277	0	0	0	Helicase SRCAP (EC 3.6.4.-) (Domino homolog 2) (Snf2-related CBP activator)
SGPPS(1)PPSTATSFGGPRPR	S	ENSP00000369719	Q6ZRS2	SRCAP KIAA0309	ENSP00000369719_reference	1682	-1.04121	0	-0.3598	-0.70051	0.16544	0	-0.29492	-0.38911	-0.34202	0.14857	0	2.86709	-0.34567	1.26071	0.45562	Helicase SRCAP (EC 3.6.4.-) (Domino homolog 2) (Snf2-related CBP activator)
S(0.989)PGPS(0.01)HPT(0.001)FWTYTEAAHR	S	ENSP00000369719	Q6ZRS2	SRCAP KIAA0309	ENSP00000369719_reference	1763	0	0	-0.09483	0	0	0	0	-0.06777	0	0	0	3.10472	0	0	0	Helicase SRCAP (EC 3.6.4.-) (Domino homolog 2) (Snf2-related CBP activator)
S(0.223)GS(0.777)PAPETTNESVPFAQHSSLDSR	S	ENSP00000262519	O15047	SETD1A KIAA0339 KMT2F SET1 SET1A	ENSP00000262519_reference	470	0	0.03846	0	0	0	0	0	0	0	0	0	0	0.01551	0	0	Histone-lysine N-methyltransferase SETD1A (EC 2.1.1.43) (Lysine N-methyltransferase 2F) (SET domain-containing protein 1A) (hSET1A) (Set1/Ash2 histone methyltransferase complex subunit SET1)
Y(0.001)S(0.999)GAYGASVSDEELK	S	ENSP00000262570	Q9NX63	CHCHD3 MIC19 MINOS3	ENSP00000262570_reference	50	0	0	-0.02079	0	0	0	0.37826	-0.07543	0.15142	0.57475	0	-0.02044	0	0	0	MICOS complex subunit MIC19 (Coiled-coil-helix-coiled-coil-helix domain-containing protein 3)
EALAEAALES(1)PRPALVR	S	ENSP00000262613	O14745	SLC9A3R1 NHERF NHERF1	ENSP00000262613_reference	280	-0.3501	0	-0.632	-0.49105	0.11337	-0.08172	-0.42862	-0.19677	-0.2357	0.21171	0.48457	-0.27174	-0.96376	-0.25031	0.62083	Na(+)/H(+) exchange regulatory cofactor NHE-RF1 (NHERF-1) (Ezrin-radixin-moesin-binding phosphoprotein 50) (EBP50) (Regulatory cofactor of Na(+)/H(+) exchanger) (Sodium-hydrogen exchanger regulatory factor 1) (Solute carrier family 9 isoform A3 regulatory factor 1)
SHLDS(1)PEAR	S	ENSP00000466044	Q9BTD8	RBM42	ENSP00000466044_reference	135	-0.44878	-0.29007	0	-0.36943	0.12284	0	-0.35142	0.22172	-0.06485	0.84372	-0.35779	-0.03264	0	-0.19522	0.42743	RNA-binding protein 42 (RNA-binding motif protein 42)
VST(0.008)NGS(0.992)DDPEDAGAGENRR	S	ENSP00000363998	Q96J02	ITCH	ENSP00000363998_reference	180	0	0	0	0	0	0	-0.21957	-0.31513	-0.26735	0.20017	0	0	0	0	0	E3 ubiquitin-protein ligase Itchy homolog (Itch) (EC 6.3.2.-) (Atrophin-1-interacting protein 4) (AIP4) (NFE2-associated polypeptide 1) (NAPP1)
LGADES(0.986)EEEGRRGS(0.994)LS(0.02)NAGDPEIVK	S	ENSP00000262679	O43847	NRD1	ENSP00000262679_reference	86	0	0	0	0	0	-0.51237	0	-0.28297	-0.39767	0.15931	0	0	0	0	0	Nardilysin (EC 3.4.24.61) (N-arginine dibasic convertase) (NRD convertase) (NRD-C)
RGS(0.995)LS(0.005)NAGDPEIVK	S	ENSP00000262679	O43847	NRD1	ENSP00000262679_reference	94	-0.35535	-0.21578	-0.10773	-0.22629	0.14625	-0.56738	-0.11721	-0.09999	-0.26153	0.26466	-0.44623	-0.27289	-0.36578	-0.36163	0.09815	Nardilysin (EC 3.4.24.61) (N-arginine dibasic convertase) (NRD convertase) (NRD-C)
LS(0.005)T(0.156)T(0.839)PS(0.995)PT(0.017)S(0.227)S(0.761)LHEDGVEDFRR	S	ENSP00000393080	O94842	TOX4 C14orf92 KIAA0737	ENSP00000393080_reference	155	-0.19144	-0.384	-0.14648	-0.24064	0.1337	-0.33421	-0.21994	-0.3265	-0.29355	0.10163	0	-0.48667	0	0	0	TOX high mobility group box family member 4 (Epidermal Langerhans cell protein LCP1)
LST(0.045)T(0.005)PS(0.905)PT(0.072)S(0.898)S(0.075)LHEDGVEDFRR	S	ENSP00000393080	O94842	TOX4 C14orf92 KIAA0737	ENSP00000393080_reference	158	0	0	0	0	0	-0.33421	0	0	0	0	0	0	0	0	0	TOX high mobility group box family member 4 (Epidermal Langerhans cell protein LCP1)
LS(0.002)T(0.418)T(0.059)PS(0.52)PT(0.001)S(0.045)S(0.955)LHEDGVEDFRR	S	ENSP00000393080	O94842	TOX4 C14orf92 KIAA0737	ENSP00000393080_reference	159	-0.19144	-0.36697	0	-0.27921	0.18666	0	0	0	0	0	0	-0.23285	-0.36982	-0.30134	0.21163	TOX high mobility group box family member 4 (Epidermal Langerhans cell protein LCP1)
AYQHGGVTGLS(1)QY	S	ENSP00000262803	Q92900	UPF1 KIAA0221 RENT1	ENSP00000262803_reference	1116	0	0	0	0	0	0	0	0	0	0	0	0	0	0	0	Regulator of nonsense transcripts 1 (EC 3.6.4.-) (ATP-dependent helicase RENT1) (Nonsense mRNA reducing factor 1) (NORF1) (Up-frameshift suppressor 1 homolog) (hUpf1)
SQIDVALS(1)QDS(0.833)T(0.167)YQGER	S	ENSP00000262803	Q92900	UPF1 KIAA0221 RENT1	ENSP00000262803_reference	1096	-0.09514	0.20514	-0.08058	0.00981	0.94597	0.19512	0.1514	-0.10151	0.08167	0.572	0.18283	-0.38768	-0.3811	-0.19532	0.44729	Regulator of nonsense transcripts 1 (EC 3.6.4.-) (ATP-dependent helicase RENT1) (Nonsense mRNA reducing factor 1) (NORF1) (Up-frameshift suppressor 1 homolog) (hUpf1)
SQIDVALS(1)QDS(0.833)T(0.167)YQGER	S	ENSP00000262803	Q92900	UPF1 KIAA0221 RENT1	ENSP00000262803_reference	1099	-0.09514	0.20514	-0.08058	0.00981	0.94597	0.19512	0.1514	0.16333	0.16995	0.17748	0.18283	0.20285	-0.3811	0.00153	0.99671	Regulator of nonsense transcripts 1 (EC 3.6.4.-) (ATP-dependent helicase RENT1) (Nonsense mRNA reducing factor 1) (NORF1) (Up-frameshift suppressor 1 homolog) (hUpf1)
RDS(1)IVAELDR	S	ENSP00000262812	O14579	COPE	ENSP00000262812:map.19/19017862/A:p.T117I:n.G19017862A:c.aCc/aTc	99	0	0	0	0	0	0	0	-0.53368	0	0	0	0	0	0	0	Coatomer subunit epsilon (Epsilon-coat protein) (Epsilon-COP)
AGS(0.978)S(0.551)T(0.471)PGDAPPAVAEVQGR	S	ENSP00000471959	xyz036	\N	ENSP00000471959_reference	2887	0	-1.41781	-0.20986	-0.81384	0.26414	0	-0.72206	-0.06323	-0.39265	0.34032	0	-0.33641	0.08564	-0.12539	0.63963	retired
DGGS(1)GNS(0.941)T(0.059)IIVSR	S	ENSP00000471959	xyz036	\N	ENSP00000471959_reference	2362	-0.05919	-0.14621	-0.32516	-0.17685	0.23132	0.02081	-0.01945	-0.05805	-0.0189	0.85448	0.13443	-0.00162	-0.15894	-0.00871	0.95961	retired
DGGS(1)GNS(0.986)T(0.014)IIVSR	S	ENSP00000471959	xyz036	\N	ENSP00000471959_reference	2365	0.04607	-0.05661	0.18915	0.05954	0.61426	-0.09843	-0.3752	0.02571	-0.14931	0.39722	0.13443	0.3358	0	0.23512	0.29813	retired
DLS(1)MSEEDQMMR	S	ENSP00000471959	xyz036	\N	ENSP00000471959_reference	1368	-1.43343	0	0.34433	-0.54455	0.53431	-0.05517	0	0	0	0	0.2977	0.02947	0.373	0.23339	0.23765	retired
ESQLAHIKDEPPPLS(1)PAPLT(1)PAT(0.997)PS(0.003)S(0.001)LDPFFSR	S	ENSP00000471959	xyz036	\N	ENSP00000471959_reference	3919	0.01204	-0.6469	-0.46214	-0.36567	0.20691	-0.28481	-0.77098	0.32297	-0.24427	0.52652	-0.219	-0.80652	-0.26143	-0.42898	0.18579	retired
IALPAPRGS(0.945)GT(0.111)AS(0.945)DDEFENLR	S	ENSP00000471959	xyz036	\N	ENSP00000471959_reference	1903	-0.23118	-0.40476	-0.29805	-0.31133	0.07506	-0.30809	-0.05703	-0.34254	-0.23589	0.19346	0	-0.4801	-0.34918	-0.41464	0.14528	retired
GSGTAS(1)DDEFENLR	S	ENSP00000471959	xyz036	\N	ENSP00000471959_reference	1907	-0.01603	-0.04644	-0.07724	-0.04657	0.6012	-0.05844	-0.00755	0.0386	-0.00913	0.93433	-0.01034	0.0135	-0.07578	-0.02421	0.83875	retired
GSKS(1)PAKVSDGGSSSTDFK	S	ENSP00000471959	xyz036	\N	ENSP00000471959_reference	3555	0	0.13502	0	0	0	0.37335	0.13184	0.11099	0.20539	0.21919	0.82978	-0.11527	-0.03519	0.22644	0.54785	retired
GS(0.114)KS(0.887)PAKVS(0.95)DGGS(0.031)S(0.008)S(0.007)T(0.004)DFK	S	ENSP00000471959	xyz036	\N	ENSP00000471959_reference	3560	0	0	0	0	0	1.28764	0	0	0	0	0	0.24604	0	0	0	retired
LFGHS(0.23)S(0.229)T(0.262)S(0.302)ALS(0.977)AILR	S	ENSP00000471959	xyz036	\N	ENSP00000471959_reference	3122	0	0	0	0	0	0	0	0	0	0	0	0	0.27612	0	0	retired
LGS(0.789)S(0.211)GLGS(0.891)AS(0.082)S(0.026)IQAAVR	S	ENSP00000471959	xyz036	\N	ENSP00000471959_reference	3752	0	0	0	0	0	0	0	-0.76041	0	0	0	0	0	0	0	retired
LGSSGLGS(0.998)AS(0.133)S(0.869)IQAAVR	S	ENSP00000471959	xyz036	\N	ENSP00000471959_reference	3757	0	0	-0.17161	0	0	0	0	-0.13836	0	0	0	-0.35201	-0.26283	-0.30742	0.19806	retired
LGS(0.068)S(0.332)GLGS(0.477)AS(0.202)S(0.922)IQAAVR	S	ENSP00000471959	xyz036	\N	ENSP00000471959_reference	3760	0	0	0	0	0	0.00035	0	-0.13836	-0.06901	0.66135	-0.20956	0	-0.26283	-0.2362	0.25668	retired
REES(1)PMDVDQPS(0.778)PS(0.213)AQDT(0.007)QS(0.002)IASDGTPQGEK	S	ENSP00000471959	xyz036	\N	ENSP00000471959_reference	3808	0	0	-0.26373	0	0	-0.21165	0	-0.08939	-0.15052	0.37375	0	0	0	0	0	retired
REESPMDVDQPS(0.988)PS(0.012)AQDTQSIASDGTPQGEK	S	ENSP00000471959	xyz036	\N	ENSP00000471959_reference	3816	-0.30864	-0.18257	-0.08123	-0.19081	0.18161	-0.22746	-0.36812	-0.07538	-0.22365	0.19822	-0.1484	0	-0.06786	-0.10813	0.52657	retired
REESPMDVDQPS(0.57)PS(0.262)AQDT(0.153)QS(0.11)IAS(0.809)DGT(0.096)PQGEK	S	ENSP00000471959	xyz036	\N	ENSP00000471959_reference	3827	-0.11382	0	0	0	0	0	0	0	0	0	0	0	0	0	0	retired
RS(0.829)S(0.17)DPLGDT(0.001)ASNLGSAVDELMR	S	ENSP00000471959	xyz036	\N	ENSP00000471959_reference	648	-0.12915	0	0	0	0	0	0	0	0	0	0	0	0	0	0	retired
SDGSGESAQPPEDS(0.235)S(0.762)PPAS(0.002)S(0.001)ESSSTR	S	ENSP00000471959	xyz036	\N	ENSP00000471959_reference	2918	0	0	0	0	0	0	0	0.2181	0	0	0	0	0	0	0	retired
S(1)HHAASTTTAPTPAAR	S	ENSP00000471959	xyz036	\N	ENSP00000471959_reference	1084	-0.11722	-0.15682	0.24665	-0.00913	0.95634	0.2858	-0.13405	0.2124	0.12138	0.49952	0.20632	0.10364	-0.06936	0.0802	0.58321	retired
EFMDT(0.014)T(0.059)GERS(0.929)PS(0.939)PLT(0.059)GK	S	ENSP00000355589	Q9P2F8	SIPA1L2 KIAA1389	ENSP00000355589_reference	1650	0	0	0	0	0	0	-0.31095	0	0	0	0	-0.22659	0	0	0	Signal-induced proliferation-associated 1-like protein 2 (SIPA1-like protein 2)
EFMDT(0.014)T(0.059)GERS(0.929)PS(0.939)PLT(0.059)GK	S	ENSP00000355589	Q9P2F8	SIPA1L2 KIAA1389	ENSP00000355589_reference	1652	0	0	0	0	0	0	-0.31095	0	0	0	0	-0.22659	0	0	0	Signal-induced proliferation-associated 1-like protein 2 (SIPA1-like protein 2)
EYGS(0.868)T(0.112)S(0.016)S(0.004)IDR	S	ENSP00000355589	Q9P2F8	SIPA1L2 KIAA1389	ENSP00000355589_reference	194	0	0	0	0	0	0	-0.08116	0.00159	-0.03979	0.79066	0	0	0	0	0	Signal-induced proliferation-associated 1-like protein 2 (SIPA1-like protein 2)
HFGS(1)GDLMDPELLGLTYIK	S	ENSP00000355589	Q9P2F8	SIPA1L2 KIAA1389	ENSP00000355589_reference	1244	0	0	0	0	0	0	0	0	0	0	0	0	0	0	0	Signal-induced proliferation-associated 1-like protein 2 (SIPA1-like protein 2)
NEFWFS(0.998)DGS(0.955)LS(0.048)DK	S	ENSP00000355589	Q9P2F8	SIPA1L2 KIAA1389	ENSP00000355589_reference	1549	0	-0.08665	0	0	0	0	0	0	0	0	0	0.25764	0	0	0	Signal-induced proliferation-associated 1-like protein 2 (SIPA1-like protein 2)
NEFWFS(0.998)DGS(0.955)LS(0.048)DK	S	ENSP00000355589	Q9P2F8	SIPA1L2 KIAA1389	ENSP00000355589_reference	1552	0	-0.08665	0	0	0	0	0	0	0	0	0	0	0	0	0	Signal-induced proliferation-associated 1-like protein 2 (SIPA1-like protein 2)
S(0.054)NS(0.946)DVTISDIDAEDVLDQNAVNPNTGAALHR	S	ENSP00000355589	Q9P2F8	SIPA1L2 KIAA1389	ENSP00000355589_reference	162	0	-0.39545	0	0	0	0	-0.16994	0	0	0	0	0	0	0	0	Signal-induced proliferation-associated 1-like protein 2 (SIPA1-like protein 2)
YTIGDIFVHS(1)PQR	S	ENSP00000355589	Q9P2F8	SIPA1L2 KIAA1389	ENSP00000355589_reference	148	0	0	0	0	0	0	-0.28437	0	0	0	0	0	0	0	0	Signal-induced proliferation-associated 1-like protein 2 (SIPA1-like protein 2)
S(0.058)DS(0.942)APPT(0.001)PVNR	S	ENSP00000380235	Q86X10	RALGAPB KIAA1219	ENSP00000380235_reference	359	-0.44103	0	0	0	0	0	0	0.43139	0	0	0	0	2.80835	0	0	Ral GTPase-activating protein subunit beta (p170)
AIGSTSKPQES(1)PKGK	S	ENSP00000443671	F5H8D7	XRCC1	ENSP00000443671_reference	210	0.90029	0.32297	0	0.61163	0.16398	0.85545	0.41597	0.67238	0.64793	0.0791	0.00317	0.42387	0.92237	0.4498	0.25156	DNA repair protein XRCC1
INKT(0.153)S(0.166)PVT(0.079)AS(0.295)DPAGPS(0.066)Y(0.239)AAAT(0.002)LQASSAAS(0.004)S(0.021)AS(0.874)PVS(0.102)R	S	ENSP00000443671	F5H8D7	XRCC1	ENSP00000443671_reference	195	0	0	0	0	0	-0.08091	-0.48942	0	-0.28517	0.32418	0	0	0	0	0	DNA repair protein XRCC1
KTPS(0.004)KPPAQLS(0.909)PS(0.087)VPK	S	ENSP00000443671	F5H8D7	XRCC1	ENSP00000443671_reference	235	0	0	0	0	0	-0.74362	0	0	0	0	0	0	0	0	0	DNA repair protein XRCC1
TKPTQAAGPS(0.043)S(0.957)PQKPPT(1)PEETK	S	ENSP00000443671	F5H8D7	XRCC1	ENSP00000443671_reference	416	0	-0.21148	0	0	0	-0.47321	-0.46787	0	-0.47054	0.10551	-0.48485	-0.48653	0	-0.48569	0.11477	DNA repair protein XRCC1
LCDFGVSGQLIDS(1)MANS(0.99)FVGT(0.01)R	S	ENSP00000302486	Q02750	MAP2K1 MEK1 PRKMK1	ENSP00000302486_reference	218	-1.95015	0	0	0	0	-1.46085	0	0	0	0	0	1.07859	-0.00809	0.53525	0.39339	Dual specificity mitogen-activated protein kinase kinase 1 (MAP kinase kinase 1) (MAPKK 1) (MKK1) (EC 2.7.12.2) (ERK activator kinase 1) (MAPK/ERK kinase 1) (MEK 1)
LCDFGVSGQLIDS(1)MANS(0.99)FVGT(0.01)R	S	ENSP00000302486	Q02750	MAP2K1 MEK1 PRKMK1	ENSP00000302486_reference	222	-1.95015	0	0	0	0	-1.46085	0	-1.10961	-1.28523	0.07286	0	1.07859	-0.00809	0.53525	0.39339	Dual specificity mitogen-activated protein kinase kinase 1 (MAP kinase kinase 1) (MAPKK 1) (MKK1) (EC 2.7.12.2) (ERK activator kinase 1) (MAPK/ERK kinase 1) (MEK 1)
LLEDS(1)DS(1)EDEAAPS(1)PLQPALRPNPTAILDEAPKPK	S	ENSP00000262962	Q9BW85	CCDC94	ENSP00000262962_reference	211	-0.70651	-0.27483	-0.72743	-0.56959	0.07346	0	0	-0.2943	0	0	-0.32193	-0.83991	-0.38022	-0.51402	0.12959	Coiled-coil domain-containing protein 94
LLEDS(1)DS(1)EDEAAPS(1)PLQPALRPNPTAILDEAPKPK	S	ENSP00000262962	Q9BW85	CCDC94	ENSP00000262962_reference	213	-0.70651	-0.27483	-0.72743	-0.56959	0.07346	0	0	-0.2943	0	0	-0.32193	-0.83991	-0.38022	-0.51402	0.12959	Coiled-coil domain-containing protein 94
LLEDS(1)DS(1)EDEAAPS(1)PLQPALRPNPTAILDEAPKPK	S	ENSP00000262962	Q9BW85	CCDC94	ENSP00000262962_reference	220	0	-0.34234	-0.76646	-0.5544	0.13424	0	0	-0.2943	0	0	0	-0.7855	-0.41862	-0.60206	0.14069	Coiled-coil domain-containing protein 94
DKAS(1)PEPEKDFSEK	S	ENSP00000262975	Q9ULU4	ZMYND8 KIAA1125 PRKCBP1 RACK7	ENSP00000262975_reference	668	-0.13487	-0.39155	-0.21633	-0.24758	0.13137	-0.4531	-0.24544	-0.25813	-0.31889	0.10932	-0.18446	-0.1597	-0.51305	-0.28574	0.19887	Protein kinase C-binding protein 1 (Cutaneous T-cell lymphoma-associated antigen se14-3) (CTCL-associated antigen se14-3) (Rack7) (Zinc finger MYND domain-containing protein 8)
ELSESVQQQSTPVPLIS(1)PKR	S	ENSP00000262975	Q9ULU4	ZMYND8 KIAA1125 PRKCBP1 RACK7	ENSP00000262975_reference	547	0	0	0	0	0	0	-0.57482	0	0	0	0	0	0	0	0	Protein kinase C-binding protein 1 (Cutaneous T-cell lymphoma-associated antigen se14-3) (CTCL-associated antigen se14-3) (Rack7) (Zinc finger MYND domain-containing protein 8)
EPS(1)PKQDVVGK	S	ENSP00000262975	Q9ULU4	ZMYND8 KIAA1125 PRKCBP1 RACK7	ENSP00000262975_reference	737	0.20975	0	0.24877	0.22926	0.19538	0.01979	0.30873	0.2782	0.20224	0.23505	0	0	0	0	0	Protein kinase C-binding protein 1 (Cutaneous T-cell lymphoma-associated antigen se14-3) (CTCL-associated antigen se14-3) (Rack7) (Zinc finger MYND domain-containing protein 8)
GKDETDSPTVHLGLDS(1)DS(0.999)ES(0.001)ELVIDLGEDHSGR	S	ENSP00000262975	Q9ULU4	ZMYND8 KIAA1125 PRKCBP1 RACK7	ENSP00000262975_reference	707	-0.29865	-0.56373	-0.3547	-0.40569	0.06755	-0.31317	0	-0.35661	-0.33489	0.14522	-0.37508	-0.31676	-0.412	-0.36795	0.08428	Protein kinase C-binding protein 1 (Cutaneous T-cell lymphoma-associated antigen se14-3) (CTCL-associated antigen se14-3) (Rack7) (Zinc finger MYND domain-containing protein 8)
GKDETDSPTVHLGLDS(1)DS(0.999)ES(0.001)ELVIDLGEDHSGR	S	ENSP00000262975	Q9ULU4	ZMYND8 KIAA1125 PRKCBP1 RACK7	ENSP00000262975_reference	709	-0.29865	-0.56373	-0.42103	-0.4278	0.06303	-0.31317	0	-0.35661	-0.33489	0.14522	-0.37508	-0.31676	-0.412	-0.36795	0.08428	Protein kinase C-binding protein 1 (Cutaneous T-cell lymphoma-associated antigen se14-3) (CTCL-associated antigen se14-3) (Rack7) (Zinc finger MYND domain-containing protein 8)
RIS(0.991)LS(0.009)DMPR	S	ENSP00000262975	Q9ULU4	ZMYND8 KIAA1125 PRKCBP1 RACK7	ENSP00000262975_reference	425	-2.00526	0	0	0	0	-1.97036	0	-1.54734	-1.75885	0.06424	0	0	-1.13289	0	0	Protein kinase C-binding protein 1 (Cutaneous T-cell lymphoma-associated antigen se14-3) (CTCL-associated antigen se14-3) (Rack7) (Zinc finger MYND domain-containing protein 8)
RIS(0.878)LS(0.16)DMPRS(0.962)PMS(0.014)T(0.003)NS(0.003)S(0.002)VHT(0.024)GS(0.954)DVEQDAEK	S	ENSP00000262975	Q9ULU4	ZMYND8 KIAA1125 PRKCBP1 RACK7	ENSP00000262975_reference	432	0.50825	0	0	0	0	0.75227	0	-2.39547	-0.8216	0.60774	0	0	0	0	0	Protein kinase C-binding protein 1 (Cutaneous T-cell lymphoma-associated antigen se14-3) (CTCL-associated antigen se14-3) (Rack7) (Zinc finger MYND domain-containing protein 8)
SPMSTNSSVHT(0.006)GS(0.994)DVEQDAEK	S	ENSP00000262975	Q9ULU4	ZMYND8 KIAA1125 PRKCBP1 RACK7	ENSP00000262975_reference	444	0.26082	0.10742	0	0.18412	0.29386	-0.63536	0.44766	0.1127	-0.025	0.95181	0	0.29205	0.34342	0.31774	0.18426	Protein kinase C-binding protein 1 (Cutaneous T-cell lymphoma-associated antigen se14-3) (CTCL-associated antigen se14-3) (Rack7) (Zinc finger MYND domain-containing protein 8)
KFPS(1)PPHSSNGHSPQDT(0.327)S(0.28)T(0.24)S(0.152)PIK	S	ENSP00000262975	Q9ULU4	ZMYND8 KIAA1125 PRKCBP1 RACK7	ENSP00000262975_reference	24	-0.5632	-0.58483	-0.41033	-0.51945	0.04679	-0.64352	-0.31881	-0.36803	-0.44345	0.09712	0	-0.25011	0	0	0	Protein kinase C-binding protein 1 (Cutaneous T-cell lymphoma-associated antigen se14-3) (CTCL-associated antigen se14-3) (Rack7) (Zinc finger MYND domain-containing protein 8)
RKFPS(0.929)PPHS(0.057)S(0.033)NGHS(0.981)PQDT(0.052)S(0.139)T(0.466)S(0.343)PIK	S	ENSP00000262975	Q9ULU4	ZMYND8 KIAA1125 PRKCBP1 RACK7	ENSP00000262975_reference	33	-0.5632	-0.58483	0	-0.57402	0.0651	-0.64352	0	-0.36803	-0.50578	0.13301	0	0	0	0	0	Protein kinase C-binding protein 1 (Cutaneous T-cell lymphoma-associated antigen se14-3) (CTCL-associated antigen se14-3) (Rack7) (Zinc finger MYND domain-containing protein 8)
RKFPS(0.952)PPHS(0.018)S(0.02)NGHS(0.01)PQDT(0.011)S(0.117)T(0.084)S(0.788)PIK	S	ENSP00000262975	Q9ULU4	ZMYND8 KIAA1125 PRKCBP1 RACK7	ENSP00000262975_reference	40	0	-0.72769	0	-0.09657	0.47803	0	0	0	-0.21002	0.22467	0	0	0	0	0	Protein kinase C-binding protein 1 (Cutaneous T-cell lymphoma-associated antigen se14-3) (CTCL-associated antigen se14-3) (Rack7) (Zinc finger MYND domain-containing protein 8)
VKLNFDMT(0.004)AS(0.996)PK	S	ENSP00000262975	Q9ULU4	ZMYND8 KIAA1125 PRKCBP1 RACK7	ENSP00000262975_reference	406	-0.10364	0	-0.0895	-0.09657	0.47803	-0.07834	-0.38673	-0.165	-0.21002	0.22467	0	0	-0.26366	0	0	Protein kinase C-binding protein 1 (Cutaneous T-cell lymphoma-associated antigen se14-3) (CTCL-associated antigen se14-3) (Rack7) (Zinc finger MYND domain-containing protein 8)
TPPSTTVGS(0.003)HS(0.996)PPETPVLTR	S	ENSP00000262975	Q9ULU4	ZMYND8 KIAA1125 PRKCBP1 RACK7	ENSP00000262975_reference	756	-0.2118	0	-0.2185	-0.21515	0.21038	-0.22437	-0.22626	-0.22629	-0.22564	0.11663	-0.24386	-0.1893	-0.33677	-0.25664	0.14146	Protein kinase C-binding protein 1 (Cutaneous T-cell lymphoma-associated antigen se14-3) (CTCL-associated antigen se14-3) (Rack7) (Zinc finger MYND domain-containing protein 8)
S(0.003)T(0.003)S(0.994)PAS(0.001)EKADPGAVK	S	ENSP00000262975	Q9ULU4	ZMYND8 KIAA1125 PRKCBP1 RACK7	ENSP00000262975_reference	652	-0.15783	-0.39168	-0.27713	-0.27555	0.10406	-0.50908	-0.30265	-0.16519	-0.32564	0.13387	-0.41744	0	-0.61427	-0.51586	0.12976	Protein kinase C-binding protein 1 (Cutaneous T-cell lymphoma-associated antigen se14-3) (CTCL-associated antigen se14-3) (Rack7) (Zinc finger MYND domain-containing protein 8)
S(0.096)T(0.128)S(0.776)PAS(1)EKADPGAVK	S	ENSP00000262975	Q9ULU4	ZMYND8 KIAA1125 PRKCBP1 RACK7	ENSP00000262975_reference	655	-0.12924	0	-0.26031	-0.19478	0.26643	-0.25123	0.03097	-0.20227	-0.14084	0.35106	0	0	-0.36958	0	0	Protein kinase C-binding protein 1 (Cutaneous T-cell lymphoma-associated antigen se14-3) (CTCL-associated antigen se14-3) (Rack7) (Zinc finger MYND domain-containing protein 8)
TGQAGS(1)LS(0.006)GS(0.994)PKPFSPQLSAPITTK	S	ENSP00000262975	Q9ULU4	ZMYND8 KIAA1125 PRKCBP1 RACK7	ENSP00000262975_reference	486	-0.19484	-0.26588	-0.20894	-0.22322	0.09947	-0.18193	-0.09071	-0.2101	-0.16091	0.21008	-0.19724	-0.21173	0.01077	-0.13273	0.38061	Protein kinase C-binding protein 1 (Cutaneous T-cell lymphoma-associated antigen se14-3) (CTCL-associated antigen se14-3) (Rack7) (Zinc finger MYND domain-containing protein 8)
TGQAGS(1)LS(0.005)GS(0.995)PKPFSPQLSAPITTK	S	ENSP00000262975	Q9ULU4	ZMYND8 KIAA1125 PRKCBP1 RACK7	ENSP00000262975_reference	490	-0.4106	-0.26588	-0.35893	-0.34514	0.06303	-0.34123	-0.35038	-0.2101	-0.30057	0.10295	0	-0.25524	-0.39671	-0.32598	0.1969	Protein kinase C-binding protein 1 (Cutaneous T-cell lymphoma-associated antigen se14-3) (CTCL-associated antigen se14-3) (Rack7) (Zinc finger MYND domain-containing protein 8)
TGQAGS(0.991)LS(0.029)GS(0.979)PKPFS(0.986)PQLS(0.014)APITTK	S	ENSP00000262975	Q9ULU4	ZMYND8 KIAA1125 PRKCBP1 RACK7	ENSP00000262975_reference	495	-0.18899	-0.351	-0.08867	-0.20955	0.17492	-0.25818	0	-0.11547	-0.18683	0.3141	-0.04216	0.0298	-0.39983	-0.1374	0.48378	Protein kinase C-binding protein 1 (Cutaneous T-cell lymphoma-associated antigen se14-3) (CTCL-associated antigen se14-3) (Rack7) (Zinc finger MYND domain-containing protein 8)
QLS(0.994)S(0.005)S(0.012)S(0.111)S(0.82)YS(0.057)GDIS(0.001)R	S	ENSP00000461615	I3L4X2	ABCC1	ENSP00000461615_reference	824	0	0	0	0	0	0	0	-0.11354	0	0	0	0	0	0	0	Multidrug resistance-associated protein 1 (Fragment)
QLS(0.014)S(0.898)S(0.049)S(0.107)S(0.826)Y(0.037)S(0.069)GDIS(0.001)R	S	ENSP00000461615	I3L4X2	ABCC1	ENSP00000461615_reference	825	0	0.85452	0	0	0	0	0	0	0	0	0	0	0	0	0	Multidrug resistance-associated protein 1 (Fragment)
QLS(0.602)S(0.275)S(0.382)S(0.794)S(0.826)Y(0.048)S(0.072)GDIS(0.001)R	S	ENSP00000461615	I3L4X2	ABCC1	ENSP00000461615_reference	827	0	0	0	0	0	0	0	0.03572	0	0	0	0	0	0	0	Multidrug resistance-associated protein 1 (Fragment)
QLS(0.943)S(0.056)S(0.003)S(0.055)S(0.937)YS(0.005)GDISR	S	ENSP00000461615	I3L4X2	ABCC1	ENSP00000461615_reference	828	0	0.85452	0	0	0	0	0	-0.02289	0	0	0	0	0	0	0	Multidrug resistance-associated protein 1 (Fragment)
LEGVDGGQS(1)PR	S	ENSP00000263026	O00418	EEF2K	ENSP00000263026_reference	18	-0.01434	0	0.33406	0.15986	0.47259	0.52489	-0.14535	-0.33108	0.01615	0.96148	-1.47137	-0.32144	0	-0.89641	0.243	Eukaryotic elongation factor 2 kinase (eEF-2 kinase) (eEF-2K) (EC 2.7.11.20) (Calcium/calmodulin-dependent eukaryotic elongation factor 2 kinase)
KYES(1)DEDS(0.981)LGS(0.015)S(0.003)GR	S	ENSP00000263026	O00418	EEF2K	ENSP00000263026_reference	470	0.1438	-0.08258	0.32854	0.12992	0.43254	0.59442	-0.29212	-0.30143	0.00029	0.99914	-0.5508	-0.32558	0	-0.43819	0.1562	Eukaryotic elongation factor 2 kinase (eEF-2 kinase) (eEF-2K) (EC 2.7.11.20) (Calcium/calmodulin-dependent eukaryotic elongation factor 2 kinase)
KYES(1)DEDS(1)LGSSGR	S	ENSP00000263026	O00418	EEF2K	ENSP00000263026_reference	474	0.08552	-0.17147	0.24811	0.05405	0.74192	0.52313	-0.25508	-0.13885	0.04307	0.89235	-0.49511	-0.23194	0	-0.36353	0.20741	Eukaryotic elongation factor 2 kinase (eEF-2 kinase) (eEF-2K) (EC 2.7.11.20) (Calcium/calmodulin-dependent eukaryotic elongation factor 2 kinase)
Y(0.002)S(0.001)S(0.062)S(0.941)GS(0.994)PANSFHFK	S	ENSP00000263026	O00418	EEF2K	ENSP00000263026_reference	72	0.15835	0.05452	-0.39346	-0.0602	0.77689	1.04305	0.85464	-0.0279	0.62326	0.20779	0	0.64916	0	0	0	Eukaryotic elongation factor 2 kinase (eEF-2 kinase) (eEF-2K) (EC 2.7.11.20) (Calcium/calmodulin-dependent eukaryotic elongation factor 2 kinase)
Y(0.007)S(0.003)S(0.149)S(0.843)GS(0.998)PANSFHFK	S	ENSP00000263026	O00418	EEF2K	ENSP00000263026_reference	74	0.18835	-0.23118	-0.31	-0.11761	0.54496	1.04305	0.59088	-0.02312	0.53694	0.23074	0	0.47587	0	0	0	Eukaryotic elongation factor 2 kinase (eEF-2 kinase) (eEF-2K) (EC 2.7.11.20) (Calcium/calmodulin-dependent eukaryotic elongation factor 2 kinase)
Y(0.008)S(0.01)S(0.512)S(0.571)GS(0.899)PANS(1)FHFK	S	ENSP00000263026	O00418	EEF2K	ENSP00000263026_reference	78	0	0	0	0	0	0	0	0	0	0	0	0	0	0	0	Eukaryotic elongation factor 2 kinase (eEF-2 kinase) (eEF-2K) (EC 2.7.11.20) (Calcium/calmodulin-dependent eukaryotic elongation factor 2 kinase)
RILQEKLDQPVS(1)APPS(1)PR	S	ENSP00000263102	Q16204	CCDC6 D10S170 TST1	ENSP00000263102_reference	240	-0.31615	0.09722	-0.34738	-0.18877	0.33772	-0.92536	-0.48165	-0.30556	-0.57086	0.11471	-0.63135	-0.55417	-1.09585	-0.76046	0.07935	Coiled-coil domain-containing protein 6 (Papillary thyroid carcinoma-encoded protein) (Protein H4)
RILQEKLDQPVS(1)APPS(1)PR	S	ENSP00000263102	Q16204	CCDC6 D10S170 TST1	ENSP00000263102_reference	244	-0.31249	0.09722	-0.34738	-0.18755	0.33862	-0.92536	-0.48165	-0.30556	-0.57086	0.11471	-0.69773	-0.55417	-1.09585	-0.78258	0.07311	Coiled-coil domain-containing protein 6 (Papillary thyroid carcinoma-encoded protein) (Protein H4)
LDQPVS(0.344)APPS(0.805)PRDIS(0.819)MEIDS(0.032)PENMMR	S	ENSP00000263102	Q16204	CCDC6 D10S170 TST1	ENSP00000263102_reference	249	-0.3042	0	0	0	0	0	0	0	0	0	0	0	0	0	0	Coiled-coil domain-containing protein 6 (Papillary thyroid carcinoma-encoded protein) (Protein H4)
QLS(0.995)ES(0.914)ES(0.366)S(0.724)LEMDDERY(0.001)FNEMS(0.001)AQGLRPR	S	ENSP00000263102	Q16204	CCDC6 D10S170 TST1	ENSP00000263102_reference	323	-0.19641	0	0	0	0	0	0	0	0	0	0	0	0	0	0	Coiled-coil domain-containing protein 6 (Papillary thyroid carcinoma-encoded protein) (Protein H4)
QLS(0.995)ES(0.914)ES(0.366)S(0.724)LEMDDERY(0.001)FNEMS(0.001)AQGLRPR	S	ENSP00000263102	Q16204	CCDC6 D10S170 TST1	ENSP00000263102_reference	325	-0.19641	0	0	0	0	0	0	0	0	0	0	0	0	0	0	Coiled-coil domain-containing protein 6 (Papillary thyroid carcinoma-encoded protein) (Protein H4)
SGGIVIS(0.999)PFRLEELT(0.001)NR	S	ENSP00000263102	Q16204	CCDC6 D10S170 TST1	ENSP00000263102_reference	52	0	0	0	0	0	0	0.0435	0	0	0	0	0	0	0	0	Coiled-coil domain-containing protein 6 (Papillary thyroid carcinoma-encoded protein) (Protein H4)
T(0.051)VS(0.974)S(0.974)PIPYT(0.004)PS(0.262)PS(0.218)S(0.199)S(0.182)RPIS(0.128)PGLS(0.004)Y(0.003)AS(0.001)HTVGFTPPTSLTR	S	ENSP00000263102	Q16204	CCDC6 D10S170 TST1	ENSP00000263102_reference	351	-0.41217	0	0	0	0	-1.71407	0	-0.43393	-1.074	0.22213	0	-0.08149	-0.74137	-0.41143	0.32978	Coiled-coil domain-containing protein 6 (Papillary thyroid carcinoma-encoded protein) (Protein H4)
T(0.051)VS(0.974)S(0.974)PIPYT(0.004)PS(0.262)PS(0.218)S(0.199)S(0.182)RPIS(0.128)PGLS(0.004)Y(0.003)AS(0.001)HTVGFTPPTSLTR	S	ENSP00000263102	Q16204	CCDC6 D10S170 TST1	ENSP00000263102_reference	352	-0.94778	0	0	0	0	-1.20666	0	-0.43173	-0.8192	0.17961	0	-0.08149	-0.74137	-0.41143	0.32978	Coiled-coil domain-containing protein 6 (Papillary thyroid carcinoma-encoded protein) (Protein H4)
ADFDDRVS(1)DEEK	S	ENSP00000263168	P52907	CAPZA1	ENSP00000263168_reference	9	-0.14118	0	0	0	0	0	0	0	0	0	-0.08841	0	0.41448	0.16304	0.58678	F-actin-capping protein subunit alpha-1 (CapZ alpha-1)
GVEPS(1)PS(1)PIKPGDIKR	S	ENSP00000263202	Q92890	UFD1L	ENSP00000263202_reference	245	0	0	0	0	0	0.57063	0	0.29014	0.43039	0.16168	0	-0.25298	0	0	0	Ubiquitin fusion degradation protein 1 homolog (UB fusion protein 1)
GVEPS(1)PS(1)PIKPGDIKR	S	ENSP00000263202	Q92890	UFD1L	ENSP00000263202_reference	247	-0.13989	-0.28745	0	-0.21367	0.24761	-0.30157	-0.04436	0.11181	-0.07804	0.64824	-0.29757	-0.25298	0	-0.27528	0.21629	Ubiquitin fusion degradation protein 1 homolog (UB fusion protein 1)
EQS(0.776)S(0.186)DLT(0.03)PS(0.024)GDVS(0.961)PVKPLS(0.023)R	S	ENSP00000384726	Q8WYQ5	DGCR8 C22orf12 DGCRK6 LP4941	ENSP00000384726_reference	367	0	0	0	0	0	0	0	0	0	0	0	0	0	0	0	Microprocessor complex subunit DGCR8 (DiGeorge syndrome critical region 8)
EQS(0.769)S(0.073)DLT(0.045)PS(0.123)GDVS(0.974)PVKPLS(0.015)R	S	ENSP00000384726	Q8WYQ5	DGCR8 C22orf12 DGCRK6 LP4941	ENSP00000384726_reference	377	0	0	0	0	0	0.75897	0	0	0	0	0	0	0	0	0	Microprocessor complex subunit DGCR8 (DiGeorge syndrome critical region 8)
KFS(1)PDLK	S	ENSP00000384726	Q8WYQ5	DGCR8 C22orf12 DGCRK6 LP4941	ENSP00000384726_reference	109	0	0	0	0	0	0	0	0	0	0	0	0	0	0	0	Microprocessor complex subunit DGCR8 (DiGeorge syndrome critical region 8)
YGGDS(1)DHPS(0.999)DGET(0.001)SVQPMMTK	S	ENSP00000384726	Q8WYQ5	DGCR8 C22orf12 DGCRK6 LP4941	ENSP00000384726_reference	271	0	0	0	0	0	0	0	0	0	0	0	0	0	0	0	Microprocessor complex subunit DGCR8 (DiGeorge syndrome critical region 8)
YGGDS(1)DHPS(1)DGETSVQPMMTK	S	ENSP00000384726	Q8WYQ5	DGCR8 C22orf12 DGCRK6 LP4941	ENSP00000384726_reference	275	0	0	0	0	0	0	0	0	0	0	0	0	0	0	0	Microprocessor complex subunit DGCR8 (DiGeorge syndrome critical region 8)
RQDLPSSLPEPET(0.045)QAPPRS(0.955)	S	ENSP00000263212	P49593	PPM1F KIAA0015 POPX2	ENSP00000263212_reference	454	-0.37859	0	0	0	0	0	0	-1.34711	0	0	0	0	0	0	0	Protein phosphatase 1F (EC 3.1.3.16) (Ca(2+)/calmodulin-dependent protein kinase phosphatase) (CaM-kinase phosphatase) (CaMKPase) (Partner of PIX 2) (Protein fem-2 homolog) (hFem-2)
ANHGPGMAMNWPQFEEWS(0.191)ADLNRT(0.904)LS(0.904)RR	S	ENSP00000385952	Q9UNF0	PACSIN2	ENSP00000385952_reference	313	0	0	0	0	0	0	0	-0.14046	0	0	0	-0.5114	0	0	0	Protein kinase C and casein kinase substrate in neurons protein 2 (Syndapin-2) (Syndapin-II)
AQRLS(1)QETEALGR	S	ENSP00000385923	Q02818	NUCB1 NUC	ENSP00000385923_reference	369	-0.14968	0.03938	0.12988	0.00653	0.95819	-0.15816	-0.0234	-0.07421	-0.08526	0.43105	-0.33217	-0.13142	0.08248	-0.12704	0.48885	Nucleobindin-1 (CALNUC)
AET(0.964)PT(0.053)ES(0.091)VS(0.881)EPEVAT(0.01)K	S	ENSP00000263274	P18858	LIG1	ENSP00000263274_reference	201	0	0	0	0	0	0	0	0	0	0	-0.17199	-0.10406	0	-0.13803	0.43561	DNA ligase 1 (EC 6.5.1.1) (DNA ligase I) (Polydeoxyribonucleotide synthase [ATP] 1)
EWNGVVS(0.998)ES(0.023)DS(0.979)PVK	S	ENSP00000263274	P18858	LIG1	ENSP00000263274_reference	47	0.016	0.1785	0.3941	0.1962	0.2599	0.09418	0.33797	0.23251	0.22155	0.17879	-0.0682	0.12535	0.03623	0.03113	0.81414	DNA ligase 1 (EC 6.5.1.1) (DNA ligase I) (Polydeoxyribonucleotide synthase [ATP] 1)
EWNGVVS(0.813)ES(0.198)DS(0.99)PVK	S	ENSP00000263274	P18858	LIG1	ENSP00000263274_reference	51	0.016	0.04575	0.0113	0.02435	0.78648	-0.06986	0.29933	-0.05281	0.05889	0.73211	-0.11888	0.12535	-0.06523	-0.01959	0.89795	DNA ligase 1 (EC 6.5.1.1) (DNA ligase I) (Polydeoxyribonucleotide synthase [ATP] 1)
KQSQIQNQQGEDS(1)GS(1)DPEDTY	S	ENSP00000263274	P18858	LIG1	ENSP00000263274_reference	911	0	0.21429	0.34171	0.278	0.17046	0	0	0	0	0	0	0.20543	0	0	0	DNA ligase 1 (EC 6.5.1.1) (DNA ligase I) (Polydeoxyribonucleotide synthase [ATP] 1)
KQSQIQNQQGEDS(1)GS(1)DPEDTY	S	ENSP00000263274	P18858	LIG1	ENSP00000263274_reference	913	0	0.21429	0.34171	0.278	0.17046	0	0	0	0	0	0	0.20543	0	0	0	DNA ligase 1 (EC 6.5.1.1) (DNA ligase I) (Polydeoxyribonucleotide synthase [ATP] 1)
TIQEVLEEQS(1)EDEDREAK	S	ENSP00000263274	P18858	LIG1	ENSP00000263274_reference	141	0.08514	0.23143	0.17095	0.16251	0.18759	0.15747	0.29665	0.10431	0.18614	0.20256	-0.08807	0.07046	-0.13562	-0.05108	0.7007	DNA ligase 1 (EC 6.5.1.1) (DNA ligase I) (Polydeoxyribonucleotide synthase [ATP] 1)
VLGS(1)EGEEEDEALS(1)PAK	S	ENSP00000263274	P18858	LIG1	ENSP00000263274_reference	66	0.23733	0.16745	0.02741	0.14406	0.26289	0.30018	-0.29082	0.02775	0.01237	0.95805	0.20656	0.05556	0.1956	0.15257	0.28217	DNA ligase 1 (EC 6.5.1.1) (DNA ligase I) (Polydeoxyribonucleotide synthase [ATP] 1)
VLGS(1)EGEEEDEALS(1)PAK	S	ENSP00000263274	P18858	LIG1	ENSP00000263274_reference	76	0.15706	0.19594	0.30738	0.22013	0.11843	-0.37157	0.34653	0.45573	0.14356	0.65425	-0.09988	0.14641	0.04574	0.03076	0.8309	DNA ligase 1 (EC 6.5.1.1) (DNA ligase I) (Polydeoxyribonucleotide synthase [ATP] 1)
NSVDT(0.002)AT(0.002)S(0.003)S(0.004)S(0.004)LS(0.003)T(0.002)PS(0.011)EPLS(0.838)PT(0.151)S(0.278)S(0.702)LGEERN	S	ENSP00000263276	P13807	GYS1 GYS	ENSP00000263276_reference	663	0.13246	0	0	0	0	0	0	0	0	0	0	0	0	0	0	Glycogen [starch] synthase, muscle (EC 2.4.1.11)
SKYDEIFYNLAPADGKLS(0.85)GS(0.15)K	S	ENSP00000263277	Q9NZN4	EHD2 PAST2	ENSP00000263277_reference	468	0	0	0	0	0	0	0.1008	0.30044	0.20062	0.31858	-0.25338	0	0	0	0	EH domain-containing protein 2 (PAST homolog 2)
GGGGGGS(1)PGPTAGPEPLSLPGILHFIQHEWAR	S	ENSP00000263280	Q9NRL3	STRN4 ZIN	ENSP00000263280_reference	53	0.20167	-0.06022	0.47175	0.2044	0.32958	0.20136	0.09363	0.45875	0.25125	0.20378	0	0.12184	0.13166	0.12675	0.45602	Striatin-4 (Zinedin)
EAPS(0.001)PLMIHS(0.003)PQMS(0.007)QFQS(0.038)LT(0.098)HQS(0.853)PPQQNVQPK	S	ENSP00000263377	O60885	BRD4 HUNK1	ENSP00000263377_reference	1083	0	0.20224	0	0	0	0	0.28084	0	0	0	0	0	0	0	0	Bromodomain-containing protein 4 (Protein HUNK1)
IHS(1)PIIR	S	ENSP00000263377	O60885	BRD4 HUNK1	ENSP00000263377_reference	1117	-0.11607	-0.32092	-0.33281	-0.2566	0.11846	-0.05933	-0.2915	-0.62502	-0.32528	0.21713	0.04656	-0.31588	-0.05825	-0.10919	0.52107	Bromodomain-containing protein 4 (Protein HUNK1)
SKPPPTYES(1)EEEDK	S	ENSP00000263377	O60885	BRD4 HUNK1	ENSP00000263377_reference	601	-0.10895	-0.03137	0	-0.07016	0.60089	0	-0.09846	-0.19671	-0.14759	0.37016	0.16857	0	0	0	0	Bromodomain-containing protein 4 (Protein HUNK1)
VYIS(0.044)S(0.954)PHS(0.694)S(0.308)PAHNK	S	ENSP00000263461	Q9BZH6	WDR11 BRWD2 KIAA1351 WDR15	ENSP00000263461_reference	205	0	-0.06567	0	0	0	0	-0.16315	0.00731	-0.07792	0.637	0	0	0	0	0	WD repeat-containing protein 11 (Bromodomain and WD repeat-containing protein 2) (WD repeat-containing protein 15)
KVYIS(0.006)S(0.006)PHS(0.187)S(0.801)PAHNK	S	ENSP00000263461	Q9BZH6	WDR11 BRWD2 KIAA1351 WDR15	ENSP00000263461_reference	209	1.04514	0	0	0	0	0	-0.56914	0	0	0	0	0	0	0	0	WD repeat-containing protein 11 (Bromodomain and WD repeat-containing protein 2) (WD repeat-containing protein 15)
S(0.889)LT(0.111)LTPTR	S	ENSP00000263630	Q3V6T2	CCDC88A APE GRDN KIAA1212	ENSP00000263630_reference	1417	-0.39096	0	0	0	0	0	0	0	0	0	0	0	0	0	0	Girdin (Akt phosphorylation enhancer) (APE) (Coiled-coil domain-containing protein 88A) (G alpha-interacting vesicle-associated protein) (GIV) (Girders of actin filament) (Hook-related protein 1) (HkRP1)
S(0.007)S(0.007)S(0.986)QENLLDEVMK	S	ENSP00000263630	Q3V6T2	CCDC88A APE GRDN KIAA1212	ENSP00000263630_reference	1674	0	0	0	0	0	0	0	0	0	0	0	0	0	0	0	Girdin (Akt phosphorylation enhancer) (APE) (Coiled-coil domain-containing protein 88A) (G alpha-interacting vesicle-associated protein) (GIV) (Girders of actin filament) (Hook-related protein 1) (HkRP1)
GVS(0.014)MS(0.986)LPS(0.546)S(0.455)PLLPR	S	ENSP00000396339	Q9C0D5	TANC1 KIAA1728	ENSP00000396339_reference	63	0	0	0	0	0	0	0	0	0	0	0	1.10043	0	0	0	Protein TANC1 (Tetratricopeptide repeat, ankyrin repeat and coiled-coil domain-containing protein 1)
RVALS(1)DDETK	S	ENSP00000263681	Q15054	POLD3 KIAA0039	ENSP00000263681_reference	307	0.11383	-0.43846	-0.18739	-0.17067	0.41172	-0.44827	-0.06729	-0.35821	-0.29126	0.1778	-0.49844	-0.40842	-0.03375	-0.31354	0.21122	DNA polymerase delta subunit 3 (DNA polymerase delta subunit p66)
S(1)QEDLNEPIKR	S	ENSP00000441625	Q7Z460	CLASP1 KIAA0622 MAST1	ENSP00000441625_reference	1135	-0.00204	0.14513	-0.10206	0.01368	0.90822	-0.08924	-0.46478	-0.22098	-0.25833	0.20035	-0.07689	0.04234	0	-0.01728	0.9263	CLIP-associating protein 1 (Cytoplasmic linker-associated protein 1) (Multiple asters homolog 1) (Protein Orbit homolog 1) (hOrbit1)
NSSNT(0.009)S(0.982)VGS(0.008)PS(0.001)NTIGR	S	ENSP00000441625	Q7Z460	CLASP1 KIAA0622 MAST1	ENSP00000441625_reference	1066	0	0	0	0	0	0	0	0	0	0	-0.09897	0	0	0	0	CLIP-associating protein 1 (Cytoplasmic linker-associated protein 1) (Multiple asters homolog 1) (Protein Orbit homolog 1) (hOrbit1)
NSSNTSVGS(1)PSNTIGR	S	ENSP00000441625	Q7Z460	CLASP1 KIAA0622 MAST1	ENSP00000441625_reference	1069	0.27269	0.08374	-0.07592	0.0935	0.51885	0.06403	-0.02365	0.15734	0.06591	0.56188	-0.10732	0.11639	0.31567	0.10825	0.5543	CLIP-associating protein 1 (Cytoplasmic linker-associated protein 1) (Multiple asters homolog 1) (Protein Orbit homolog 1) (hOrbit1)
RQS(0.992)S(0.008)GSATNVASTPDNR	S	ENSP00000441625	Q7Z460	CLASP1 KIAA0622 MAST1	ENSP00000441625_reference	662	0	0	0	0	0	-1.35104	-0.93915	-0.45843	-0.91621	0.09798	0	0	-1.30654	0	0	CLIP-associating protein 1 (Cytoplasmic linker-associated protein 1) (Multiple asters homolog 1) (Protein Orbit homolog 1) (hOrbit1)
SRS(1)DIDVNAAASAK	S	ENSP00000441625	Q7Z460	CLASP1 KIAA0622 MAST1	ENSP00000441625_reference	600	0.12551	0.10517	-0.01425	0.07214	0.48365	-0.06982	0.00231	0.16013	0.03087	0.80918	-0.13168	0.17358	-0.02409	0.00594	0.97466	CLIP-associating protein 1 (Cytoplasmic linker-associated protein 1) (Multiple asters homolog 1) (Protein Orbit homolog 1) (hOrbit1)
SSS(0.013)S(0.057)S(0.931)QESLNRPLSAK	S	ENSP00000441625	Q7Z460	CLASP1 KIAA0622 MAST1	ENSP00000441625_reference	559	0.51103	-0.1679	-0.27089	0.02408	0.93402	-0.06644	-0.03626	0.01838	-0.02811	0.78175	0	0	0	0	0	CLIP-associating protein 1 (Cytoplasmic linker-associated protein 1) (Multiple asters homolog 1) (Protein Orbit homolog 1) (hOrbit1)
SVS(0.991)T(0.009)T(0.009)GS(0.991)LQR	S	ENSP00000441625	Q7Z460	CLASP1 KIAA0622 MAST1	ENSP00000441625_reference	590	0	0	0	0	0	-0.36329	0	0.69351	0.16511	0.76675	-0.49987	0	0.40611	-0.04688	0.92726	CLIP-associating protein 1 (Cytoplasmic linker-associated protein 1) (Multiple asters homolog 1) (Protein Orbit homolog 1) (hOrbit1)
SVSTT(0.006)GS(0.994)LQR	S	ENSP00000441625	Q7Z460	CLASP1 KIAA0622 MAST1	ENSP00000441625_reference	594	-0.06083	0	0.00223	-0.0293	0.828	-0.0435	0.14271	0.15682	0.08534	0.48718	-0.49987	0	0.05926	-0.22031	0.50854	CLIP-associating protein 1 (Cytoplasmic linker-associated protein 1) (Multiple asters homolog 1) (Protein Orbit homolog 1) (hOrbit1)
IDENS(1)DKEMEVEES(1)PEKIK	S	ENSP00000263773	Q8N3X1	FNBP4 FBP30 KIAA1014	ENSP00000263773_reference	499	-0.1212	0	0	0	0	0.13522	1.54486	0	0.84004	0.31858	-0.34729	0.10573	0	-0.12078	0.66387	Formin-binding protein 4 (Formin-binding protein 30)
IDENS(1)DKEMEVEES(1)PEKIK	S	ENSP00000263773	Q8N3X1	FNBP4 FBP30 KIAA1014	ENSP00000263773_reference	508	-0.1212	0	0	0	0	0.13522	1.54486	0	0.84004	0.31858	-0.34729	0.10573	0	-0.12078	0.66387	Formin-binding protein 4 (Formin-binding protein 30)
RPILQLS(1)PPGPR	S	ENSP00000263773	Q8N3X1	FNBP4 FBP30 KIAA1014	ENSP00000263773_reference	18	-0.47823	-0.3187	0	-0.39847	0.11277	-0.57594	0.10763	-0.51765	-0.32865	0.28692	-0.6742	-0.20716	0	-0.44068	0.23497	Formin-binding protein 4 (Formin-binding protein 30)
ATIS(1)DEEIER	S	ENSP00000418920	C9J0A7	CHMP2B	ENSP00000418920_reference	169	0	0	0	0	0	0.15186	0	0	0	0	-0.18715	0	-0.37364	-0.2804	0.24358	Charged multivesicular body protein 2b
MPLVEQS(1)PEDS(1)GGQDYVETVIPSNR	S	ENSP00000372174	xyz038	\N	ENSP00000372174:map.15/40265799/G:p.E556G:n.A40265799G:c.gAa/gGa	551	0.39288	0.47757	0.52683	0.46576	0.04679	0.19539	0.43018	0.202	0.27586	0.13726	0.28707	0.78017	0.52276	0.53	0.10559	retired
MPLVEQS(1)PEDS(1)GGQDYVETVIPSNR	S	ENSP00000372174	xyz038	\N	ENSP00000372174:map.15/40265799/G:p.E556G:n.A40265799G:c.gAa/gGa	555	0.94062	0.47757	0.52683	0.64834	0.06303	0.19539	0.22478	0.202	0.20739	0.13282	0.28707	0.78017	3.3695	1.47891	0.26104	retired
TAAILHGGS(1)PDFVGNGK	S	ENSP00000372174	xyz038	\N	ENSP00000372174:map.15/40265799/G:p.E556G:n.A40265799G:c.gAa/gGa	230	0	0	0	0	0	0	0	-0.81853	0	0	0	0	0	0	0	retired
ETAVPGPLGIEDIS(1)PNLS(1)PDDK	S	ENSP00000263801	Q12888	TP53BP1	ENSP00000263801:map.15/43767774/C:p.D353E:n.G43767774C:c.gaC/gaG	1426	-0.52023	0.03741	0.2321	-0.08357	0.75848	0.15173	0.94076	0.1536	0.41536	0.2647	0.01879	-0.03144	-0.21494	-0.07586	0.58502	Tumor suppressor p53-binding protein 1 (53BP1) (p53-binding protein 1) (p53BP1)
ETAVPGPLGIEDIS(1)PNLS(1)PDDK	S	ENSP00000263801	Q12888	TP53BP1	ENSP00000263801:map.15/43767774/C:p.D353E:n.G43767774C:c.gaC/gaG	1430	-0.50142	0.03741	0.19402	-0.09	0.72063	0.15173	-0.01482	0.1536	0.09684	0.41596	-0.10036	-0.03144	-0.21494	-0.11558	0.39593	Tumor suppressor p53-binding protein 1 (53BP1) (p53-binding protein 1) (p53BP1)
GGPGKLS(1)PR	S	ENSP00000263801	Q12888	TP53BP1	ENSP00000263801:map.15/43767774/C:p.D353E:n.G43767774C:c.gaC/gaG	1362	-0.27108	0.02793	-0.04667	-0.09661	0.48159	-0.15936	-0.03351	0.03515	-0.05257	0.65117	-0.01178	-0.11787	-0.20358	-0.11108	0.41343	Tumor suppressor p53-binding protein 1 (53BP1) (p53-binding protein 1) (p53BP1)
GNLLHFPS(0.008)S(0.992)QGEEEKEKLEGDHTIR	S	ENSP00000263801	Q12888	TP53BP1	ENSP00000263801:map.15/43767774/C:p.D353E:n.G43767774C:c.gaC/gaG	1068	-0.04378	0.13456	0.14628	0.07902	0.4886	-0.17018	0.16105	0.17984	0.0569	0.73141	-0.04899	-0.06582	0	-0.05741	0.72197	Tumor suppressor p53-binding protein 1 (53BP1) (p53-binding protein 1) (p53BP1)
GSGEKPVSAPGDDT(0.442)ES(0.938)LHS(0.619)QGEEEFDMPQPPHGHVLHR	S	ENSP00000263801	Q12888	TP53BP1	ENSP00000263801:map.15/43767774/C:p.D353E:n.G43767774C:c.gaC/gaG	1216	0	0	0	0	0	-0.22122	-0.11915	-0.19791	-0.17943	0.17775	-0.11444	0	0	0	0	Tumor suppressor p53-binding protein 1 (53BP1) (p53-binding protein 1) (p53BP1)
GSGEKPVS(0.001)APGDDT(0.186)ES(0.816)LHS(0.998)QGEEEFDMPQPPHGHVLHR	S	ENSP00000263801	Q12888	TP53BP1	ENSP00000263801:map.15/43767774/C:p.D353E:n.G43767774C:c.gaC/gaG	1219	-0.04238	0	0	0	0	-0.22122	-0.13288	-0.15173	-0.16861	0.18931	-0.11444	0	0	0	0	Tumor suppressor p53-binding protein 1 (53BP1) (p53-binding protein 1) (p53BP1)
LITSEEERS(1)PAK	S	ENSP00000263801	Q12888	TP53BP1	ENSP00000263801:map.15/43767774/C:p.D353E:n.G43767774C:c.gaC/gaG	1678	-0.47963	-0.46122	-0.05706	-0.33264	0.15219	-0.23336	-0.13283	-0.06216	-0.14278	0.26527	-0.16863	-0.20536	0	-0.187	0.3243	Tumor suppressor p53-binding protein 1 (53BP1) (p53-binding protein 1) (p53BP1)
KNGSTAVAESVAS(1)PQK	S	ENSP00000263801	Q12888	TP53BP1	ENSP00000263801:map.15/43767774/C:p.D353E:n.G43767774C:c.gaC/gaG	1028	-0.20405	0.16548	0.18555	0.04899	0.77254	-0.0857	0.09715	0.09646	0.03597	0.76658	0.09766	0.03921	-0.04564	0.03041	0.806	Tumor suppressor p53-binding protein 1 (53BP1) (p53-binding protein 1) (p53BP1)
LMLSTSEYS(1)QS(1)PK	S	ENSP00000263801	Q12888	TP53BP1	ENSP00000263801:map.15/43767774/C:p.D353E:n.G43767774C:c.gaC/gaG	523	-0.16262	0.06481	0.10676	0.00298	0.98121	-0.16451	0.12529	0.17882	0.04653	0.77147	0	-0.1251	0.03592	-0.04459	0.8079	Tumor suppressor p53-binding protein 1 (53BP1) (p53-binding protein 1) (p53BP1)
LMLSTSEYS(1)QS(1)PK	S	ENSP00000263801	Q12888	TP53BP1	ENSP00000263801:map.15/43767774/C:p.D353E:n.G43767774C:c.gaC/gaG	525	-0.16262	0.06936	0.17872	0.02849	0.84703	-0.16451	0.12529	0.02242	-0.0056	0.96848	0	-0.18036	0.03592	-0.07222	0.70909	Tumor suppressor p53-binding protein 1 (53BP1) (p53-binding protein 1) (p53BP1)
MVIQGPS(0.2)S(0.8)PQGEAMVTDVLEDQKEGR	S	ENSP00000263801	Q12888	TP53BP1	ENSP00000263801:map.15/43767774/C:p.D353E:n.G43767774C:c.gaC/gaG	1114	0.15567	0.66044	0	0.40806	0.24088	0	-0.07294	0	0	0	0	0	0	0	0	Tumor suppressor p53-binding protein 1 (53BP1) (p53-binding protein 1) (p53BP1)
QDKPMDT(0.479)S(0.539)VLS(0.982)EEGGEPFQK	S	ENSP00000263801	Q12888	TP53BP1	ENSP00000263801:map.15/43767774/C:p.D353E:n.G43767774C:c.gaC/gaG	398	0	0	0	0	0	0	0	0.33019	0	0	0	0	0	0	0	Tumor suppressor p53-binding protein 1 (53BP1) (p53-binding protein 1) (p53BP1)
QSQQPMKPIS(1)PVKDPVS(0.944)PAS(0.056)QK	S	ENSP00000263801	Q12888	TP53BP1	ENSP00000263801:map.15/43767774/C:p.D353E:n.G43767774C:c.gaC/gaG	1094	-0.6891	-0.2064	-0.32834	-0.40795	0.1164	-0.59992	-0.24083	-0.32126	-0.38734	0.11436	-0.46061	-0.39409	-0.53099	-0.4619	0.06441	Tumor suppressor p53-binding protein 1 (53BP1) (p53-binding protein 1) (p53BP1)
QSQQPMKPIS(1)PVKDPVS(1)PAS(1)QK	S	ENSP00000263801	Q12888	TP53BP1	ENSP00000263801:map.15/43767774/C:p.D353E:n.G43767774C:c.gaC/gaG	1101	-0.54061	-0.23414	-0.26448	-0.34641	0.0988	0.05464	-0.25188	-0.34309	-0.18011	0.33287	-0.46061	-0.33248	-0.39895	-0.39735	0.07901	Tumor suppressor p53-binding protein 1 (53BP1) (p53-binding protein 1) (p53BP1)
QSQQPMKPIS(1)PVKDPVS(1)PAS(1)QK	S	ENSP00000263801	Q12888	TP53BP1	ENSP00000263801:map.15/43767774/C:p.D353E:n.G43767774C:c.gaC/gaG	1104	-0.41999	0	0	0	0	-0.40245	0	0	0	0	0	0	0	0	0	Tumor suppressor p53-binding protein 1 (53BP1) (p53-binding protein 1) (p53BP1)
RS(0.086)DS(0.914)PEIPFQAAAGPSDGLDASSPGNSFVGLR	S	ENSP00000263801	Q12888	TP53BP1	ENSP00000263801:map.15/43767774/C:p.D353E:n.G43767774C:c.gaC/gaG	1462	-0.65674	-0.47481	0	-0.56578	0.07819	-0.54027	-0.17822	0	-0.35925	0.23142	0	0	0	0	0	Tumor suppressor p53-binding protein 1 (53BP1) (p53-binding protein 1) (p53BP1)
S(0.448)DS(0.552)PEIPFQAAAGPSDGLDAS(0.106)S(0.886)PGNS(0.008)FVGLR	S	ENSP00000263801	Q12888	TP53BP1	ENSP00000263801:map.15/43767774/C:p.D353E:n.G43767774C:c.gaC/gaG	1481	-0.0906	0	-0.33756	-0.21408	0.29893	0	0	0	0	0	0	-0.19439	-0.02891	-0.11165	0.54643	Tumor suppressor p53-binding protein 1 (53BP1) (p53-binding protein 1) (p53BP1)
SEDMPFS(1)PK	S	ENSP00000263801	Q12888	TP53BP1	ENSP00000263801:map.15/43767774/C:p.D353E:n.G43767774C:c.gaC/gaG	265	-0.64082	-0.16555	-0.08174	-0.29604	0.24046	-0.46967	-0.19667	-0.04867	-0.23834	0.24243	-0.12139	-0.36892	-0.20334	-0.23122	0.19796	Tumor suppressor p53-binding protein 1 (53BP1) (p53-binding protein 1) (p53BP1)
S(0.001)KLPDGPT(0.06)GS(0.97)S(0.97)EEEEEFLEIPPFNK	S	ENSP00000263801	Q12888	TP53BP1	ENSP00000263801:map.15/43767774/C:p.D353E:n.G43767774C:c.gaC/gaG	1758	-0.50038	-0.0912	-0.06977	-0.22045	0.27958	0	-0.04283	-0.10476	-0.0738	0.61003	0	0.08415	-0.05826	0.01295	0.94714	Tumor suppressor p53-binding protein 1 (53BP1) (p53-binding protein 1) (p53BP1)
S(0.001)KLPDGPT(0.06)GS(0.97)S(0.97)EEEEEFLEIPPFNK	S	ENSP00000263801	Q12888	TP53BP1	ENSP00000263801:map.15/43767774/C:p.D353E:n.G43767774C:c.gaC/gaG	1759	-0.50038	-0.08033	-0.06977	-0.21683	0.28776	0	0.02115	-0.10476	-0.04181	0.79072	0	0.08415	-0.05826	0.01295	0.94714	Tumor suppressor p53-binding protein 1 (53BP1) (p53-binding protein 1) (p53BP1)
TS(0.002)S(0.996)GT(0.002)SLSAMHSSGSSGK	S	ENSP00000263801	Q12888	TP53BP1	ENSP00000263801:map.15/43767774/C:p.D353E:n.G43767774C:c.gaC/gaG	1317	-0.01323	0.36476	0.29088	0.21414	0.24342	0	0	0.30457	0	0	0	0.04895	0.12726	0.08811	0.5988	Tumor suppressor p53-binding protein 1 (53BP1) (p53-binding protein 1) (p53BP1)
SLVQESLSTNSSDLVAPS(0.998)PDAFR	S	ENSP00000263801	Q12888	TP53BP1	ENSP00000263801:map.15/43767774/C:p.D353E:n.G43767774C:c.gaC/gaG	366	0	0	-0.43755	0	0	0	0	0	0	0	0	0	-1.04388	0	0	Tumor suppressor p53-binding protein 1 (53BP1) (p53-binding protein 1) (p53BP1)
EAEALLQS(0.026)MGLT(0.08)PES(0.893)PIVPPPMS(0.615)PS(0.202)S(0.185)K	S	ENSP00000386397	Q13409	DYNC1I2 DNCI2 DNCIC2	ENSP00000386397_reference	73	0	0	0	0	0	0	0	0	0	0	0	0.18192	0	0	0	Cytoplasmic dynein 1 intermediate chain 2 (Cytoplasmic dynein intermediate chain 2) (Dynein intermediate chain 2, cytosolic) (DH IC-2)
RPHFPQFS(1)YS(0.923)AS(0.077)GRE	S	ENSP00000355497	Q9Y243	AKT3 PKBG	ENSP00000355497_reference	472	0	-0.4973	-0.25972	-0.37851	0.14351	0.20962	-0.46851	-0.41662	-0.22517	0.4257	-0.24645	-0.47965	-0.55739	-0.42783	0.10177	RAC-gamma serine/threonine-protein kinase (EC 2.7.11.1) (Protein kinase Akt-3) (Protein kinase B gamma) (PKB gamma) (RAC-PK-gamma) (STK-2)
RPHFPQFS(1)YS(0.923)AS(0.077)GRE	S	ENSP00000355497	Q9Y243	AKT3 PKBG	ENSP00000355497_reference	474	0	0	-0.16233	0	0	-0.2031	0	-0.41662	-0.30986	0.20472	0	0	0	0	0	RAC-gamma serine/threonine-protein kinase (EC 2.7.11.1) (Protein kinase Akt-3) (Protein kinase B gamma) (PKB gamma) (RAC-PK-gamma) (STK-2)
RPHFPQFS(0.997)YS(0.006)AS(0.997)GRE	S	ENSP00000355497	Q9Y243	AKT3 PKBG	ENSP00000355497_reference	476	0	-0.31281	0	0	0	0	0	-0.65915	0	0	-0.24645	-0.31402	-0.55739	-0.37262	0.12374	RAC-gamma serine/threonine-protein kinase (EC 2.7.11.1) (Protein kinase Akt-3) (Protein kinase B gamma) (PKB gamma) (RAC-PK-gamma) (STK-2)
TDGS(1)FIGYK	S	ENSP00000355497	Q9Y243	AKT3 PKBG	ENSP00000355497_reference	34	0	0	0	0	0	0	0	0.2508	0	0	0	0	0.06012	0	0	RAC-gamma serine/threonine-protein kinase (EC 2.7.11.1) (Protein kinase Akt-3) (Protein kinase B gamma) (PKB gamma) (RAC-PK-gamma) (STK-2)
GDMS(1)DEDDENEFFDAPEIITMPENLGHKR	S	ENSP00000263847	P22059	OSBP OSBP1	ENSP00000263847_reference	351	-0.13571	-0.13812	-0.0178	-0.09721	0.35265	0.01155	-0.19747	-0.11372	-0.09988	0.41592	-0.08852	-0.26593	-0.20433	-0.18626	0.22631	Oxysterol-binding protein 1
MLAES(1)DES(1)GDEESVSQTDKTELQNTLR	S	ENSP00000263847	P22059	OSBP OSBP1	ENSP00000263847_reference	190	-0.09226	-0.09109	-0.08862	-0.09066	0.33568	-0.02015	-0.10752	-0.07623	-0.06797	0.497	-0.03562	-0.11338	-0.14219	-0.09706	0.42712	Oxysterol-binding protein 1
MLAES(1)DES(1)GDEESVSQTDKTELQNTLR	S	ENSP00000263847	P22059	OSBP OSBP1	ENSP00000263847_reference	193	-0.09226	-0.09109	-0.08862	-0.09066	0.33568	-0.02015	-0.10752	-0.07623	-0.06797	0.497	-0.03562	-0.11338	-0.14219	-0.09706	0.42712	Oxysterol-binding protein 1
[truncated: 6,403 more rows]
