# Supplementary material for: Global view of the RAF-MEK-ERK module and its immediate downstream effectors
Source: Sci Rep. 2019 Jul 26;9:10865. doi: 10.1038/s41598-019-47245-x (PMC6659682; doi:10.1038/s41598-019-47245-x)
Supplement: Supplementary file 3 — Supplementary table 2 [file 41598_2019_47245_MOESM3_ESM.xlsx]

## Sheet: TableS2.csv
A375 30 mins treatment				Dabrafenib		Trametinib		SCH772984
Name	Uniprot Acc	AA	Position	log2 RAFi/DMSO	FDR	log2 MEKi/DMSO	FDR	log2 ERKi/DMSO	FDR
MAPK1	P28482	T	185	-3.08	0.03	-2.95	0.03	-2.61	0.05
MAPK1	P28482	Y	187	-2.91	0.03	-2.18	0.05	-2	0.03
MAPK3	P27361	T	202	-2.58	0.03	-2.38	0.06	-2.55	0.03
MAPK3	P27361	Y	204	-2.58	0.03	-2.38	0.06	-2.55	0.03
STMN1	P16949	S	25	-2	0.03	-1.89	0.06	-1.82	0.03
TPR	P12270	S	2155	-2.6	0.02	-2.51	0.03	-2.26	0.04
RPS6KA1	E9PGT3	S	352	-3.09	0.03	-3.42	0.03	-2.7	0.03
RPS6KA1	E9PGT3	S	358	-3.17	0.02	-3.31	0.05	-2.66	0.02
RPS6KA1	E9PGT3	S	369	-1.46	0.04	-1.39	0.1	-1.08	0.07
NUP153	P49790	S	334	-0.82	0.05	0	0	-0.89	0.06
NUP153	P49790	S	338	-0.73	0.04	-0.81	0.05	-0.96	0.04
