# Supplementary material for: Global view of the RAF-MEK-ERK module and its immediate downstream effectors
Source: Sci Rep. 2019 Jul 26;9:10865. doi: 10.1038/s41598-019-47245-x (PMC6659682; doi:10.1038/s41598-019-47245-x)
Supplement: Supplementary file 4 — Supplementary table 3 [file 41598_2019_47245_MOESM4_ESM.xlsx]

## Sheet: TableS3.csv
							Dabrafenib					Trametinib					SCH772984
Phospho..STY..Probabilities	AA	Protein ENSP	Uniprot	Gene Names	Protein	Position	Biological Replicate 1	Biological Replicate 2	Biological Replicate 3	Average logFC	Adjusted P Value	Biological Replicate 1	Biological Replicate 2	Biological Replicate 3	Average logFC	Adjusted P Value	Biological Replicate 1	Biological Replicate 2	Biological Replicate 3	Average logFC	Adjusted P Value	Description
TPKDS(1)PGIPPS(1)ANAHQLFR	S	ENSP00000368884	P51812	RPS6KA3 ISPK1 MAPKAPK1B RSK2	ENSP00000368884_reference	375	-3.64	-3.72	-4.29	-3.88	0.02	-3.58	-3.58	-3.55	-3.57	0	-2.6	-2.44	-3.03	-2.69	0.02	Ribosomal protein S6 kinase alpha-3 (S6K-alpha-3) (EC 2.7.11.1) (90 kDa ribosomal protein S6 kinase 3) (p90-RSK 3) (p90RSK3) (Insulin-stimulated protein kinase 1) (ISPK-1) (MAP kinase-activated protein kinase 1b) (MAPK-activated protein kinase 1b) (MAPKAP kinase 1b) (MAPKAPK-1b) (Ribosomal S6 kinase 2) (RSK-2) (pp90RSK2)
T(1)PKDS(1)PGIPPS(1)AGAHQLFR	S	ENSP00000363281	E9PGT3	RPS6KA1	ENSP00000363281_reference	358	-3.53	-3.21	-2.78	-3.17	0.02	-3.98	-3.31	-2.66	-3.31	0.05	-2.9	-2.73	-2.35	-2.66	0.02	Ribosomal protein S6 kinase (EC 2.7.11.1)
YQPLAS(0.99)T(0.012)AS(0.998)DNDFVTPEPR	S	ENSP00000325017	Q15021	NCAPD2 CAPD2 CNAP1 KIAA0159	ENSP00000325017:map.12/6619284/G:p.Q83E:n.C6619284G:c.Caa/Gaa	1330	-1.95	-2.76	-2.39	-2.37	0.03	-1.97	-2.49	-2.31	-2.25	0.03	-2.06	-2.47	-2.16	-2.23	0.02	Condensin complex subunit 1 (Chromosome condensation-related SMC-associated protein 1) (Chromosome-associated protein D2) (hCAP-D2) (Non-SMC condensin I complex subunit D2) (XCAP-D2 homolog)
TPEKLDNT(0.001)PAS(0.999)PPRS(1)PAEPNDIPIAK	S	ENSP00000427618	E7EMZ9	TACC2	ENSP00000427618_reference	2276	-1.18	-1.6	-1.4	-1.39	0.03	-1.21	-1.56	-1.19	-1.32	0.05	-1.31	-1.43	-1.36	-1.36	0.02	Transforming acidic coiled-coil-containing protein 2
KAS(1)AQASLASK	S	ENSP00000327077	Q15154	PCM1	ENSP00000327077_reference	1283	-3.56	-2.27	-1.71	-2.51	0.05	0	-3.02	-1.72	-2.37	0.1	-3.8	-3.26	0	-3.53	0.03	Pericentriolar material 1 protein (PCM-1) (hPCM-1)
ALRAS(0.991)ES(0.009)GI	S	ENSP00000351413	P48960	CD97	ENSP00000351413_reference	738	-3.21	0	-3.41	-3.31	0.03	0	-3.68	-3.57	-3.63	0.03	-2.91	-3.08	-3.98	-3.33	0.03	CD97 antigen (Leukocyte antigen CD97) (CD antigen CD97) [Cleaved into: CD97 antigen subunit alpha; CD97 antigen subunit beta]
NNS(1)VSGLSVK	S	ENSP00000358716	Q9UHI6	DDX20 DP103 GEMIN3	ENSP00000358716_reference	500	-2.89	-2.11	-3.19	-2.73	0.03	-2.95	-3.16	-3.08	-3.06	0.01	-2.86	-2.93	-3.8	-3.2	0.03	Probable ATP-dependent RNA helicase DDX20 (EC 3.6.4.13) (Component of gems 3) (DEAD box protein 20) (DEAD box protein DP 103) (Gemin-3)
T(1)PKDS(1)PGIPPS(1)AGAHQLFR	S	ENSP00000363281	E9PGT3	RPS6KA1	ENSP00000363281_reference	352	-3.53	-3.24	-2.5	-3.09	0.03	-3.98	-3.31	-2.97	-3.42	0.03	-3.02	-2.73	-2.35	-2.7	0.03	Ribosomal protein S6 kinase (EC 2.7.11.1)
S(1)VAVS(1)DEEEVEEEAER	S	ENSP00000380763	Q9Y6X9	MORC2 KIAA0852 ZCWCC1	ENSP00000380763_reference	739	-2.08	-3	-1.3	-2.13	0.06	-3.17	-4.13	-1.61	-2.97	0.08	-2.68	-3.11	-2.23	-2.67	0.03	MORC family CW-type zinc finger protein 2 (Zinc finger CW-type coiled-coil domain protein 1)
IADPEHDHTGFLT(1)EY(1)VATR	T	ENSP00000263025	P27361	MAPK3 ERK1 PRKM3	ENSP00000263025_reference	202	-2.09	-2.96	-2.7	-2.58	0.03	-2.06	0	-2.7	-2.38	0.06	-2.13	-2.99	-2.52	-2.55	0.03	Mitogen-activated protein kinase 3 (MAP kinase 3) (MAPK 3) (EC 2.7.11.24) (ERT2) (Extracellular signal-regulated kinase 1) (ERK-1) (Insulin-stimulated MAP2 kinase) (MAP kinase isoform p44) (p44-MAPK) (Microtubule-associated protein 2 kinase) (p44-ERK1)
IADPEHDHTGFLT(1)EY(1)VATR	Y	ENSP00000263025	P27361	MAPK3 ERK1 PRKM3	ENSP00000263025_reference	204	-2.09	-2.96	-2.7	-2.58	0.03	-2.06	0	-2.7	-2.38	0.06	-2.13	-2.99	-2.52	-2.55	0.03	Mitogen-activated protein kinase 3 (MAP kinase 3) (MAPK 3) (EC 2.7.11.24) (ERT2) (Extracellular signal-regulated kinase 1) (ERK-1) (Insulin-stimulated MAP2 kinase) (MAP kinase isoform p44) (p44-MAPK) (Microtubule-associated protein 2 kinase) (p44-ERK1)
KHNLFEDNMALPS(0.023)ES(0.962)VS(0.226)S(0.634)LT(0.155)DLKPPTGSNQASPAR	S	ENSP00000356481	Q9BZQ8	FAM129A C1orf24 NIBAN GIG39	ENSP00000356481_reference	579	-2.31	-2.6	-2.17	-2.36	0.02	0	-2.27	-2.02	-2.14	0.05	-2.07	-2.26	0	-2.16	0.03	Protein Niban (Cell growth-inhibiting gene 39 protein) (Protein FAM129A)
VADPDHDHTGFLT(1)EY(1)VATR	Y	ENSP00000381803	P28482	MAPK1 ERK2 PRKM1 PRKM2	ENSP00000381803_reference	187	-2.72	-3.5	-2.52	-2.91	0.03	-1.91	-1.94	-2.67	-2.18	0.05	-1.71	-2.12	-2.18	-2	0.03	Mitogen-activated protein kinase 1 (MAP kinase 1) (MAPK 1) (EC 2.7.11.24) (ERT1) (Extracellular signal-regulated kinase 2) (ERK-2) (MAP kinase isoform p42) (p42-MAPK) (Mitogen-activated protein kinase 2) (MAP kinase 2) (MAPK 2)
RASGQAFELILS(1)PR	S	ENSP00000387858	P16949	STMN1 C1orf215 LAP18 OP18	ENSP00000387858_reference	25	-1.91	-2.44	-1.65	-2	0.03	-1.68	-2.4	-1.59	-1.89	0.06	-1.55	-2	-1.91	-1.82	0.03	Stathmin (Leukemia-associated phosphoprotein p18) (Metablastin) (Oncoprotein 18) (Op18) (Phosphoprotein p19) (pp19) (Prosolin) (Protein Pr22) (pp17)
HRGS(1)EEDPLLS(1)PVETWK	S	ENSP00000452222	Q13017	ARHGAP5 RHOGAP5	ENSP00000452222_reference	1202	-1.44	0	-1.08	-1.26	0.05	-1.29	-1.9	-0.88	-1.36	0.08	-1.72	-1.69	-1.33	-1.58	0.03	Rho GTPase-activating protein 5 (Rho-type GTPase-activating protein 5) (p190-B)
KPS(1)VSEEVQATPNK	S	ENSP00000467556	Q9UKJ3	GPATCH8 GPATC8 KIAA0553	ENSP00000467556_reference	1107	-1.47	-1.49	-1.33	-1.43	0.02	-1.16	-1.36	-1.12	-1.21	0.03	-1.36	-1.66	-1.42	-1.48	0.03	G patch domain-containing protein 8
SKS(1)DGEAKPEPSPSPR	S	ENSP00000345739	P26358	DNMT1 AIM CXXC9 DNMT	ENSP00000345739_reference	143	-0.87	-0.4	-1.33	-0.87	0.08	0	-1.49	-1.33	-1.41	0.06	-0.99	-1.28	-1.23	-1.17	0.03	DNA (cytosine-5)-methyltransferase 1 (Dnmt1) (EC 2.1.1.37) (CXXC-type zinc finger protein 9) (DNA methyltransferase HsaI) (DNA MTase HsaI) (M.HsaI) (MCMT)
LS(1)PPHS(0.993)PRDFT(0.007)R	S	ENSP00000357299	Q92974	ARHGEF2	ENSP00000357299_reference	932	-0.89	-1.07	-0.81	-0.92	0.03	-1.03	-0.76	-0.96	-0.92	0.05	-1.09	-1.08	-0.9	-1.02	0.03	retired
RREEGPPPPS(1)PDGAS(1)S(1)DAEPEPPSGR	S	ENSP00000349961	Q9NTJ3	SMC4 CAPC SMC4L1	ENSP00000349961_reference	22	-0.97	-0.92	-0.96	-0.95	0.03	-1.01	-0.96	-0.91	-0.96	0.03	-0.92	-1.01	-0.95	-0.96	0.03	Structural maintenance of chromosomes protein 4 (SMC protein 4) (SMC-4) (Chromosome-associated polypeptide C) (hCAP-C) (XCAP-C homolog)
KPPAPPS(1)PVQS(0.009)QS(0.991)PSTNWS(1)PAVPVKK	S	ENSP00000391430	E9PCT1	SRRM1	ENSP00000391430_reference	793	-0.83	-0.62	-0.86	-0.77	0.04	-0.8	-0.77	-0.68	-0.75	0.05	-0.78	-0.78	-0.78	-0.78	0.03	Serine/arginine repetitive matrix protein 1
WRPHS(1)PDGPRS(1)AGWR	S	ENSP00000386537	Q6Y7W6	GIGYF2 KIAA0642 PERQ2 TNRC15	ENSP00000386537_reference	242	-4.99	-5.95	-4.34	-5.09	0.03	-5.53	-5.36	-4.78	-5.22	0.02	-3.3	-5	-3.33	-3.88	0.04	PERQ amino acid-rich with GYF domain-containing protein 2 (GRB10-interacting GYF protein 2) (Trinucleotide repeat-containing gene 15 protein)
TDGFAEAIHS(1)PQVAGVPR	S	ENSP00000356448	P12270	TPR	ENSP00000356448:map.1/186321242/T:p.V779I:n.C186321242T:c.Gta/Ata	2155	-2.38	-2.88	-2.52	-2.6	0.02	-2.15	-2.59	-2.8	-2.51	0.03	-2.2	-2.74	-1.83	-2.26	0.04	Nucleoprotein TPR (Megator) (NPC-associated intranuclear protein) (Translocated promoter region protein)
RHNS(1)AS(1)VENVSLRK	S	ENSP00000365016	Q9Y4H2	IRS2	ENSP00000365016_reference	1174	-1.49	-2.11	-1.42	-1.67	0.04	-1.63	-2.54	-1.29	-1.82	0.07	-1.67	-2.63	-1.88	-2.06	0.04	Insulin receptor substrate 2 (IRS-2)
VSMPDVELNLKS(1)PK	S	ENSP00000367263	Q09666	AHNAK PM227	ENSP00000367263:map.11/62292882/T:p.Q3003K:n.G62292882T:c.Caa/Aaa	3426	-2.45	-2.81	-1.95	-2.4	0.03	-2.12	-2.45	-2.01	-2.19	0.03	-1.7	-2.38	-1.54	-1.88	0.04	Neuroblast differentiation-associated protein AHNAK (Desmoyokin)
QS(1)LGHPPPEPGPDR	S	ENSP00000296446	P13861	PRKAR2A PKR2 PRKAR2	ENSP00000296446_reference	58	-1.6	-1.99	-1.16	-1.58	0.04	-2	-1.61	-1.46	-1.69	0.05	0	-1.67	-1.84	-1.75	0.04	cAMP-dependent protein kinase type II-alpha regulatory subunit
LSPFHGSSPPQS(0.015)T(0.02)PLS(0.965)PPPLT(1)PK	T	ENSP00000276440	Q9H7D0	DOCK5	ENSP00000276440_reference	1794	-0.93	-2.23	-1.85	-1.67	0.06	0	-1.6	-1.9	-1.75	0.06	0	-1.58	-1.8	-1.69	0.04	Dedicator of cytokinesis protein 5
LSPFHGSSPPQS(0.001)T(0.001)PLS(0.998)PPPLT(1)PK	S	ENSP00000276440	Q9H7D0	DOCK5	ENSP00000276440_reference	1789	-0.9	-2.23	-1.85	-1.66	0.06	-2.19	-0.92	-1.24	-1.45	0.09	0	-1.58	-1.79	-1.69	0.04	Dedicator of cytokinesis protein 5
HLS(1)VGAPGVVTIT(0.001)HHKS(0.999)PAAAR	S	ENSP00000379804	Q9BXB5	OSBPL10 ORP10 OSBP9	ENSP00000379804_reference	209	-2.38	0	-1.5	-1.94	0.07	-1.25	0	-1.44	-1.34	0.06	-1.15	-1.33	-1.79	-1.42	0.04	Oxysterol-binding protein-related protein 10 (ORP-10) (OSBP-related protein 10)
ERVPS(1)VAEAPQLRPAGTAAAK	S	ENSP00000467029	Q63ZY3	KANK2 ANKRD25 KIAA1518 MXRA3 SIP	ENSP00000467029_reference	540	-1.09	-1.5	-1.06	-1.22	0.04	-1.52	-1.35	-1.26	-1.38	0.03	-1.42	-1.38	0	-1.4	0.04	KN motif and ankyrin repeat domain-containing protein 2 (Ankyrin repeat domain-containing protein 25) (Matrix-remodeling-associated protein 3) (SRC-1-interacting protein) (SIP) (SRC-interacting protein) (SRC1-interacting protein)
ISMPDLDLHLKS(1)PK	S	ENSP00000367263	Q09666	AHNAK PM227	ENSP00000367263:map.11/62292882/T:p.Q3003K:n.G62292882T:c.Caa/Aaa	2397	-1.59	-1.96	-1.17	-1.57	0.04	-1.29	-2.04	-1.28	-1.54	0.06	-1.07	-1.62	-1.32	-1.34	0.04	Neuroblast differentiation-associated protein AHNAK (Desmoyokin)
RIPSIVS(0.05)S(0.95)PLNS(1)PLDR	S	ENSP00000262077	P49790	NUP153	ENSP00000262077_reference	338	-0.86	-0.65	-0.69	-0.73	0.04	-0.9	-0.82	-0.71	-0.81	0.05	-1.15	-0.88	-0.84	-0.96	0.04	Nuclear pore complex protein Nup153 (153 kDa nucleoporin) (Nucleoporin Nup153)
NQKNS(1)LSDPNIDRINLVILGK	S	ENSP00000385720	Q9NRY4	ARHGAP35 GRF1 GRLF1 KIAA1722	ENSP00000385720_reference	589	-1.59	-2.77	-1.88	-2.08	0.05	-2.54	-2.86	-1.68	-2.36	0.06	-1.91	-3.43	-2.63	-2.65	0.05	Rho GTPase-activating protein 35 (Glucocorticoid receptor DNA-binding factor 1) (Glucocorticoid receptor repression factor 1) (GRF-1) (Rho GAP p190A) (p190-A)
VADPDHDHTGFLT(1)EY(1)VATR	T	ENSP00000381803	P28482	MAPK1 ERK2 PRKM1 PRKM2	ENSP00000381803_reference	185	-2.72	-3.5	-3.01	-3.08	0.03	-2.57	-3.26	-3.01	-2.95	0.03	-1.71	-3.07	-3.06	-2.61	0.05	Mitogen-activated protein kinase 1 (MAP kinase 1) (MAPK 1) (EC 2.7.11.24) (ERT1) (Extracellular signal-regulated kinase 2) (ERK-2) (MAP kinase isoform p42) (p42-MAPK) (Mitogen-activated protein kinase 2) (MAP kinase 2) (MAPK 2)
FKAEAPLPS(1)PK	S	ENSP00000367263	Q09666	AHNAK PM227	ENSP00000367263:map.11/62292882/T:p.Q3003K:n.G62292882T:c.Caa/Aaa	5110	-1.76	-2.71	-1.96	-2.14	0.04	-1.71	-2.59	-1.98	-2.09	0.05	-1.48	-2.61	-2.46	-2.18	0.05	Neuroblast differentiation-associated protein AHNAK (Desmoyokin)
HRPS(1)EADEEELAR	S	ENSP00000344055	O14617	AP3D1 PRO0039	ENSP00000344055_reference	658	-1.21	-1.74	-1.12	-1.36	0.04	-1.86	-1.33	-0.63	-1.27	0.1	-1.69	-2.02	-2.75	-2.15	0.05	AP-3 complex subunit delta-1 (AP-3 complex subunit delta) (Adaptor-related protein complex 3 subunit delta-1) (Delta-adaptin)
APASVLPAAT(1)PRQS(1)LGHPPPEPGPDR	T	ENSP00000296446	P13861	PRKAR2A PKR2 PRKAR2	ENSP00000296446_reference	54	-1.93	-1.99	0	-1.96	0.03	-2	-2.12	-1.46	-1.86	0.05	0	-2.23	-1.84	-2.03	0.05	cAMP-dependent protein kinase type II-alpha regulatory subunit
MS(1)LPDVDLDLKGPK	S	ENSP00000367263	Q09666	AHNAK PM227	ENSP00000367263:map.11/62292882/T:p.Q3003K:n.G62292882T:c.Caa/Aaa	1068	-1.72	-1.79	-0.93	-1.48	0.05	-2.02	-1.52	-1.14	-1.56	0.06	0	-1.82	-2.25	-2.03	0.05	Neuroblast differentiation-associated protein AHNAK (Desmoyokin)
ALDS(0.994)NS(0.006)LENDDLSAPGREPGHFNPESR	S	ENSP00000244815	Q32MZ4	LRRFIP1 GCF2 TRIP	ENSP00000244815_reference	742	0	-1.28	-1.4	-1.34	0.04	-1.05	0	-1.47	-1.26	0.08	0	-2.01	-1.58	-1.79	0.05	Leucine-rich repeat flightless-interacting protein 1 (LRR FLII-interacting protein 1) (GC-binding factor 2) (TAR RNA-interacting protein)
S(1)VQEGENPDDGVRGS(1)PPEDYR	S	ENSP00000355565	P42696	RBM34	ENSP00000355565_reference	9	-1.47	-1.32	-1.03	-1.28	0.03	0	-1.9	-1.14	-1.52	0.1	0	-1.17	-1.5	-1.33	0.05	retired
ALSSGGSIT(0.003)S(0.997)PPLS(1)PALPK	S	ENSP00000386537	Q6Y7W6	GIGYF2 KIAA0642 PERQ2 TNRC15	ENSP00000386537_reference	30	-1.05	-1.71	-1.21	-1.32	0.04	-0.85	-1.46	-1.22	-1.18	0.06	-0.77	-1.22	-1.38	-1.12	0.05	PERQ amino acid-rich with GYF domain-containing protein 2 (GRB10-interacting GYF protein 2) (Trinucleotide repeat-containing gene 15 protein)
S(0.002)AES(0.998)PTS(1)PVTSETGSTFK	S	ENSP00000346702	Q02952	AKAP12 AKAP250	ENSP00000346702:map.6/151670172/C:p.K118Q:n.A151670172C:c.Aag/Cag	188	-0.6	-1.53	-0.63	-0.92	0.09	-0.61	-0.66	-0.97	-0.75	0.06	0	-1.02	-1.18	-1.1	0.05	A-kinase anchor protein 12 (AKAP-12) (A-kinase anchor protein 250 kDa) (AKAP 250) (Gravin) (Myasthenia gravis autoantigen)
KLS(1)LGQYDNDAGGQLPFSK	S	ENSP00000381854	Q68CZ2	TNS3	ENSP00000381854:map.7/47331594/A:p.T1296M:n.G47331594A:c.aCg/aTg	776	-1.15	-0.87	-0.53	-0.85	0.06	-1.19	-0.81	-0.7	-0.9	0.07	-1.18	-0.8	-1.29	-1.09	0.05	retired
SQS(1)WEER	S	ENSP00000386537	Q6Y7W6	GIGYF2 KIAA0642 PERQ2 TNRC15	ENSP00000386537_reference	160	-0.92	-0.82	-0.49	-0.74	0.05	-1.07	-1.04	-0.61	-0.91	0.06	-1.02	-0.77	-1.18	-0.99	0.05	PERQ amino acid-rich with GYF domain-containing protein 2 (GRB10-interacting GYF protein 2) (Trinucleotide repeat-containing gene 15 protein)
RREEGPPPPS(1)PDGAS(1)S(1)DAEPEPPSGR	S	ENSP00000349961	Q9NTJ3	SMC4 CAPC SMC4L1	ENSP00000349961_reference	28	-0.93	-0.78	-0.92	-0.88	0.03	-1.02	-0.62	-0.78	-0.81	0.06	-0.92	-0.95	0	-0.94	0.05	Structural maintenance of chromosomes protein 4 (SMC protein 4) (SMC-4) (Chromosome-associated polypeptide C) (hCAP-C) (XCAP-C homolog)
MEDLDQS(1)PLVSSS(0.002)DS(0.998)PPRPQPAFK	S	ENSP00000337838	Q9NQC3	RTN4 KIAA0886 NOGO My043 SP1507	ENSP00000337838_reference	7	-0.57	-0.99	-0.59	-0.72	0.05	-0.72	-0.97	-0.6	-0.76	0.06	-0.72	-0.94	-0.66	-0.77	0.05	Reticulon-4 (Foocen) (Neurite outgrowth inhibitor) (Nogo protein) (Neuroendocrine-specific protein) (NSP) (Neuroendocrine-specific protein C homolog) (RTN-x) (Reticulon-5)
S(0.993)IT(0.007)S(0.045)T(0.954)PLSGK	S	ENSP00000422377	Q9P0K7	RAI14 KIAA1334 NORPEG	ENSP00000422377_reference	264	0	-3.95	-4.49	-4.22	0.03	0	-3.48	-4.03	-3.76	0.05	0	-2.32	-1.62	-1.97	0.06	Ankycorbin (Ankyrin repeat and coiled-coil structure-containing protein) (Novel retinal pigment epithelial cell protein) (Retinoic acid-induced protein 14)
RREEGPPPPS(1)PDGAS(1)S(1)DAEPEPPSGR	S	ENSP00000349961	Q9NTJ3	SMC4 CAPC SMC4L1	ENSP00000349961_reference	27	-0.91	-0.67	-0.9	-0.83	0.04	-0.96	-0.81	-0.78	-0.85	0.05	0	-0.9	-1	-0.95	0.06	Structural maintenance of chromosomes protein 4 (SMC protein 4) (SMC-4) (Chromosome-associated polypeptide C) (hCAP-C) (XCAP-C homolog)
S(0.066)QIRS(0.973)RT(0.962)PS(0.998)AS(0.001)NDDQQE	S	ENSP00000221566	O43765	SGTA SGT SGT1	ENSP00000221566_reference	305	-0.69	-0.96	-0.55	-0.74	0.05	-0.72	-1.11	-0.85	-0.89	0.06	-0.86	-0.82	0	-0.84	0.06	Small glutamine-rich tetratricopeptide repeat-containing protein alpha (Alpha-SGT) (Vpu-binding protein) (UBP)
IIS(1)PGSS(0.002)T(0.005)PS(0.247)S(0.247)T(0.247)RS(0.247)PPPGRDES(0.004)YPR	S	ENSP00000462536	Q5VT52	RPRD2 KIAA0460 HSPC099	ENSP00000462536_reference	732	-0.82	-0.8	-0.54	-0.72	0.04	-1.1	-0.86	-0.56	-0.84	0.07	-0.82	-1.01	-0.51	-0.78	0.06	Regulation of nuclear pre-mRNA domain-containing protein 2
KT(0.009)S(0.984)AS(0.008)DVTNIYPGDAGK	S	ENSP00000264158	Q15042	RAB3GAP1 KIAA0066 RAB3GAP	ENSP00000264158_reference	537	0	-1	-0.92	-0.96	0.05	-1.06	-1.68	-1	-1.25	0.06	0	-1.61	-1.14	-1.37	0.07	Rab3 GTPase-activating protein catalytic subunit (RAB3 GTPase-activating protein 130 kDa subunit) (Rab3-GAP p130) (Rab3-GAP)
T(0.001)VS(0.126)S(0.874)PPT(0.048)S(0.952)PRPGSAATVSASTSNIIPPR	S	ENSP00000342181	O76094	SRP72	ENSP00000342181_reference	625	-0.86	-0.93	-0.72	-0.84	0.03	-0.7	0	-0.71	-0.71	0.08	0	-0.87	-0.76	-0.81	0.07	Signal recognition particle subunit SRP72 (SRP72) (Signal recognition particle 72 kDa protein)
RHS(0.996)T(0.053)S(0.151)S(0.151)LS(0.649)PQR	S	ENSP00000471365	Q03164	KMT2A	ENSP00000471365_reference	2158	0	-1.4	-1.02	-1.21	0.05	0	-1.8	-1.09	-1.45	0.1	0	-1.9	-1.26	-1.58	0.08	retired
LKS(1)EDGVEGDLGETQSR	S	ENSP00000367263	Q09666	AHNAK PM227	ENSP00000367263:map.11/62292882/T:p.Q3003K:n.G62292882T:c.Caa/Aaa	135	-4.35	-4.62	-3.91	-4.29	0.02	-4.41	-5.24	-4.18	-4.61	0.03	-2.32	-4.51	-1.92	-2.92	0.09	Neuroblast differentiation-associated protein AHNAK (Desmoyokin)
SSSQSTFHIPLS(1)PVEVKPGNVR	S	ENSP00000354644	O15085	ARHGEF11 KIAA0380	ENSP00000354644:map.1/156907081/C:p.H1427R:n.T156907081C:c.cAt/cGt	556	-0.89	-2.23	-1.64	-1.59	0.06	-0.94	-2.06	-1.87	-1.62	0.08	-1.3	-2.1	0	-1.7	0.09	Rho guanine nucleotide exchange factor 11 (PDZ-RhoGEF)
