# Supplementary material for: Global view of the RAF-MEK-ERK module and its immediate downstream effectors
Source: Sci Rep. 2019 Jul 26;9:10865. doi: 10.1038/s41598-019-47245-x (PMC6659682; doi:10.1038/s41598-019-47245-x)
Supplement: Supplementary file 5 — Supplementary table 4 [file 41598_2019_47245_MOESM5_ESM.xlsx]

## Sheet: TableS4.csv
Name	Position	Tree	NetPhorest Group	Kinase/Phosphatase/Phospho-binding domain	NetworKIN score	NetPhorest probability	STRING score	Target STRING ID	Kinase/Phosphatase/Phospho-binding domain STRING ID	Target description	Kinase/Phosphatase/Phospho-binding domain description	Target Name	Kinase/Phosphatase/Phospho-binding domain Name	Peptide sequence window	Intermediate nodes
ENSP00000262077_reference	S338	KIN	MAPK3_MAPK1_MAPK7_NLK_group	MAPK3	2.0256	0.1917	0.4127	ENSP00000262077	ENSP00000263025	NUP153	MAPK3	nucleoporin 153kDa	mitogen-activated protein kinase 3	SSPLNsPLDRS	ENSP00000262160
ENSP00000262077_reference	S338	KIN	CDK2_CDK3_CDK1_CDK5_group	CDK1	1.245	0.2532	0.3805	ENSP00000262077	ENSP00000306043	NUP153	CDK1	nucleoporin 153kDa	cyclin-dependent kinase 1	SSPLNsPLDRS	ENSP00000195419
ENSP00000262077_reference	S338	KIN	CDK2_CDK3_CDK1_CDK5_group	CDK2	0.9821	0.2532	0.3795	ENSP00000262077	ENSP00000266970	NUP153	CDK2	nucleoporin 153kDa	cyclin-dependent kinase 2	SSPLNsPLDRS	ENSP00000341551
ENSP00000262077_reference	S338	KIN	CDK2_CDK3_CDK1_CDK5_group	CDK3	0.406	0.2532	0.2184	ENSP00000262077	ENSP00000400088	NUP153	CDK3	nucleoporin 153kDa	cyclin-dependent kinase 3	SSPLNsPLDRS	ENSP00000362937
ENSP00000262077_reference	S338	KIN	CDK2_CDK3_CDK1_CDK5_group	CDK5	0.3121	0.2532	0.2181	ENSP00000262077	ENSP00000297518	NUP153	CDK5	nucleoporin 153kDa	cyclin-dependent kinase 5	SSPLNsPLDRS	ENSP00000333982, ENSP00000261396
ENSP00000276440_reference	S1789	KIN	MAPK3_MAPK1_MAPK7_NLK_group	MAPK3	2.569	0.3278	0.42	ENSP00000276440	ENSP00000263025	DOCK5	MAPK3	dedicator of cytokinesis 5	mitogen-activated protein kinase 3	QSTPLsPPPLT
ENSP00000276440_reference	S1789	KIN	MAPK3_MAPK1_MAPK7_NLK_group	MAPK3	2.569	0.3278	0.42	ENSP00000276440	ENSP00000263025	DOCK5	MAPK3	dedicator of cytokinesis 5	mitogen-activated protein kinase 3	QSTPLsPPPLT
ENSP00000276440_reference	S1789	KIN	MAPK3_MAPK1_MAPK7_NLK_group	MAPK1	2.0919	0.3278	0.3906	ENSP00000276440	ENSP00000215832	DOCK5	MAPK1	dedicator of cytokinesis 5	mitogen-activated protein kinase 1	QSTPLsPPPLT	ENSP00000418447
ENSP00000276440_reference	S1789	KIN	MAPK3_MAPK1_MAPK7_NLK_group	NLK	0.5237	0.3278	0.1679	ENSP00000276440	ENSP00000384625	DOCK5	NLK	dedicator of cytokinesis 5	nemo-like kinase	QSTPLsPPPLT	ENSP00000358335, ENSP00000346300
ENSP00000276440_reference	S1789	KIN	MAPK3_MAPK1_MAPK7_NLK_group	MAPK7	0.0002	0.3278	0.158	ENSP00000276440	ENSP00000311005	DOCK5	MAPK7	dedicator of cytokinesis 5	mitogen-activated protein kinase 7	QSTPLsPPPLT	ENSP00000263025
ENSP00000342181_reference	S625	KIN	MAPK3_MAPK1_MAPK7_NLK_group	MAPK1	1.8959	0.2943	0.286	ENSP00000342181	ENSP00000215832	SRP72	MAPK1	signal recognition particle 72kDa	mitogen-activated protein kinase 1	SSPPTsPRPGS	ENSP00000319060
ENSP00000342181_reference	S625	KIN	CDK2_CDK3_CDK1_CDK5_group	CDK1	1.0324	0.3243	0.3464	ENSP00000342181	ENSP00000306043	SRP72	CDK1	signal recognition particle 72kDa	cyclin-dependent kinase 1	SSPPTsPRPGS	ENSP00000388107
ENSP00000342181_reference	S625	KIN	CDK2_CDK3_CDK1_CDK5_group	CDK2	0.9399	0.3243	0.3468	ENSP00000342181	ENSP00000266970	SRP72	CDK2	signal recognition particle 72kDa	cyclin-dependent kinase 2	SSPPTsPRPGS	ENSP00000388107
ENSP00000342181_reference	S625	KIN	CDK2_CDK3_CDK1_CDK5_group	CDK3	0.5236	0.3243	0.1176	ENSP00000342181	ENSP00000400088	SRP72	CDK3	signal recognition particle 72kDa	cyclin-dependent kinase 3	SSPPTsPRPGS	ENSP00000335357, ENSP00000282999
ENSP00000342181_reference	S625	KIN	CDK2_CDK3_CDK1_CDK5_group	CDK5	0.3121	0.3243	0.2938	ENSP00000342181	ENSP00000297518	SRP72	CDK5	signal recognition particle 72kDa	cyclin-dependent kinase 5	SSPPTsPRPGS	ENSP00000348986
ENSP00000346702:map.6/151670172/C:p.K118Q:n.A151670172C:c.Aag/Cag	S188	KIN	MAPK3_MAPK1_MAPK7_NLK_group	MAPK3	1.5045	0.184	0.3723	ENSP00000253332	ENSP00000263025	AKAP12	MAPK3	A kinase (PRKA) anchor protein 12	mitogen-activated protein kinase 3	AESPTsPVTSE	ENSP00000284384
ENSP00000346702:map.6/151670172/C:p.K118Q:n.A151670172C:c.Aag/Cag	S188	KIN	RCK_group	MOK	0.4598	0.2665	0.2267	ENSP00000253332	ENSP00000355304	AKAP12	MOK	A kinase (PRKA) anchor protein 12	renal tumor antigen	AESPTsPVTSE	ENSP00000361125
ENSP00000346702:map.6/151670172/C:p.K118Q:n.A151670172C:c.Aag/Cag	S188	KIN	RCK_group	ICK	0.4545	0.2665	0.1338	ENSP00000253332	ENSP00000263043	AKAP12	ICK	A kinase (PRKA) anchor protein 12	intestinal cell (MAK-like) kinase	AESPTsPVTSE	ENSP00000265724, ENSP00000284384
ENSP00000346702:map.6/151670172/C:p.K118Q:n.A151670172C:c.Aag/Cag	S188	KIN	RCK_group	MAK	0.4545	0.2665	0.1148	ENSP00000253332	ENSP00000313021	AKAP12	MAK	A kinase (PRKA) anchor protein 12	male germ cell-associated kinase	AESPTsPVTSE	ENSP00000301653, ENSP00000265563
ENSP00000349961_reference	S22	KIN	CDK2_CDK3_CDK1_CDK5_group	CDK1	4.7706	0.2438	0.477	ENSP00000341382	ENSP00000306043	SMC4	CDK1	structural maintenance of chromosomes 4	cyclin-dependent kinase 1	GPPPPsPDGAS
ENSP00000349961_reference	S22	KIN	MAPK3_MAPK1_MAPK7_NLK_group	MAPK1	1.8959	0.3042	0.1876	ENSP00000341382	ENSP00000215832	SMC4	MAPK1	structural maintenance of chromosomes 4	mitogen-activated protein kinase 1	GPPPPsPDGAS	ENSP00000216797, ENSP00000286398
ENSP00000349961_reference	S22	KIN	MAPK3_MAPK1_MAPK7_NLK_group	MAPK3	1.7579	0.3042	0.1909	ENSP00000341382	ENSP00000263025	SMC4	MAPK3	structural maintenance of chromosomes 4	mitogen-activated protein kinase 3	GPPPPsPDGAS	ENSP00000216797, ENSP00000286398
ENSP00000349961_reference	S22	KIN	MAPK3_MAPK1_MAPK7_NLK_group	NLK	0.5231	0.3042	0.1055	ENSP00000341382	ENSP00000384625	SMC4	NLK	structural maintenance of chromosomes 4	nemo-like kinase	GPPPPsPDGAS	ENSP00000344456, ENSP00000368976
ENSP00000349961_reference	S22	KIN	MAPK3_MAPK1_MAPK7_NLK_group	MAPK7	0.0002	0.3042	0.1528	ENSP00000341382	ENSP00000311005	SMC4	MAPK7	structural maintenance of chromosomes 4	mitogen-activated protein kinase 7	GPPPPsPDGAS	ENSP00000256442
ENSP00000356448:map.1/186321242/T:p.V779I:n.C186321242T:c.Gta/Ata	S2155	KIN	MAPK3_MAPK1_MAPK7_NLK_group	MAPK1	4.2408	0.1001	0.92	ENSP00000356448	ENSP00000215832	TPR	MAPK1	translocated promoter region (to activated MET oncogene)	mitogen-activated protein kinase 1	AEAIHsPQVAG
ENSP00000356448:map.1/186321242/T:p.V779I:n.C186321242T:c.Gta/Ata	S2155	BRCT	any_group	MDC1	1.5754	0.21	0.2532	ENSP00000356448	ENSP00000373060	TPR	MDC1	translocated promoter region (to activated MET oncogene)	mediator of DNA-damage checkpoint 1	AEAIHsPQVAG	ENSP00000273853
ENSP00000356448:map.1/186321242/T:p.V779I:n.C186321242T:c.Gta/Ata	S2155	BRCT	any_group	BRCA1	1.5754	0.21	0.398	ENSP00000356448	ENSP00000350283	TPR	BRCA1	translocated promoter region (to activated MET oncogene)	breast cancer 1, early onset	AEAIHsPQVAG	ENSP00000367208
ENSP00000356448:map.1/186321242/T:p.V779I:n.C186321242T:c.Gta/Ata	S2155	BRCT	any_group	BARD1	1.5754	0.21	0.398	ENSP00000356448	ENSP00000260947	TPR	BARD1	translocated promoter region (to activated MET oncogene)	BRCA1 associated RING domain 1	AEAIHsPQVAG	ENSP00000367208
ENSP00000356448:map.1/186321242/T:p.V779I:n.C186321242T:c.Gta/Ata	S2155	BRCT	any_group	PTIP	1.5754	0.21	0.2187	ENSP00000356448	ENSP00000384048	TPR	PAXIP1	translocated promoter region (to activated MET oncogene)	PAX interacting (with transcription-activation domain) protein 1	AEAIHsPQVAG	ENSP00000323421
ENSP00000356448:map.1/186321242/T:p.V779I:n.C186321242T:c.Gta/Ata	S2155	BRCT	any_group	MCPH1	1.5754	0.21	0.2343	ENSP00000356448	ENSP00000342924	TPR	MCPH1	translocated promoter region (to activated MET oncogene)	microcephalin 1	AEAIHsPQVAG	ENSP00000380378
ENSP00000363281_reference	S352	KIN	MAPK3_MAPK1_MAPK7_NLK_group	MAPK1	28.0398	0.27	0.996	ENSP00000363277	ENSP00000215832	RPS6KA1	MAPK1	ribosomal protein S6 kinase, 90kDa, polypeptide 1	mitogen-activated protein kinase 1	RTPKDsPGIPP
ENSP00000363281_reference	S352	KIN	MAPK3_MAPK1_MAPK7_NLK_group	MAPK1	28.0398	0.27	0.996	ENSP00000363277	ENSP00000215832	RPS6KA1	MAPK1	ribosomal protein S6 kinase, 90kDa, polypeptide 1	mitogen-activated protein kinase 1	RTPKDsPGIPP
ENSP00000363281_reference	S352	KIN	MAPK3_MAPK1_MAPK7_NLK_group	MAPK3	16.8625	0.27	0.98	ENSP00000363277	ENSP00000263025	RPS6KA1	MAPK3	ribosomal protein S6 kinase, 90kDa, polypeptide 1	mitogen-activated protein kinase 3	RTPKDsPGIPP
ENSP00000363281_reference	S352	KIN	MAPK3_MAPK1_MAPK7_NLK_group	MAPK7	5.1251	0.27	0.911	ENSP00000363277	ENSP00000311005	RPS6KA1	MAPK7	ribosomal protein S6 kinase, 90kDa, polypeptide 1	mitogen-activated protein kinase 7	RTPKDsPGIPP
ENSP00000363281_reference	S352	KIN	MAPK3_MAPK1_MAPK7_NLK_group	NLK	0.4958	0.27	0.2647	ENSP00000363277	ENSP00000384625	RPS6KA1	NLK	ribosomal protein S6 kinase, 90kDa, polypeptide 1	nemo-like kinase	RTPKDsPGIPP	ENSP00000262367
ENSP00000368884_reference	S375	KIN	MAPK3_MAPK1_MAPK7_NLK_group	MAPK1	4.5514	0.0605	0.99	ENSP00000368884	ENSP00000215832	RPS6KA3	MAPK1	ribosomal protein S6 kinase, 90kDa, polypeptide 3	mitogen-activated protein kinase 1	PGIPPsANAHQ
ENSP00000368884_reference	S375	KIN	RCK_group	ICK	0.3317	0.1326	0.2495	ENSP00000368884	ENSP00000263043	RPS6KA3	ICK	ribosomal protein S6 kinase, 90kDa, polypeptide 3	intestinal cell (MAK-like) kinase	PGIPPsANAHQ	ENSP00000354558
ENSP00000368884_reference	S375	KIN	RCK_group	MOK	0.325	0.1326	0.1773	ENSP00000368884	ENSP00000355304	RPS6KA3	MOK	ribosomal protein S6 kinase, 90kDa, polypeptide 3	renal tumor antigen	PGIPPsANAHQ	ENSP00000309845
ENSP00000368884_reference	S375	KIN	RCK_group	MAK	0.325	0.1326	0.1117	ENSP00000368884	ENSP00000313021	RPS6KA3	MAK	ribosomal protein S6 kinase, 90kDa, polypeptide 3	male germ cell-associated kinase	PGIPPsANAHQ	ENSP00000346001, ENSP00000369757
ENSP00000386537_reference	S30	KIN	MAPK3_MAPK1_MAPK7_NLK_group	MAPK1	2.1219	0.3101	0.3935	ENSP00000387170	ENSP00000215832	GIGYF2	MAPK1	GRB10 interacting GYF protein 2	mitogen-activated protein kinase 1	TSPPLsPALPK	ENSP00000381793
ENSP00000386537_reference	S30	KIN	MAPK3_MAPK1_MAPK7_NLK_group	MAPK1	2.1219	0.3101	0.3935	ENSP00000387170	ENSP00000215832	GIGYF2	MAPK1	GRB10 interacting GYF protein 2	mitogen-activated protein kinase 1	TSPPLsPALPK	ENSP00000381793
ENSP00000386537_reference	S30	KIN	MAPK3_MAPK1_MAPK7_NLK_group	MAPK3	1.7733	0.3101	0.3196	ENSP00000387170	ENSP00000263025	GIGYF2	MAPK3	GRB10 interacting GYF protein 2	mitogen-activated protein kinase 3	TSPPLsPALPK	ENSP00000381793
ENSP00000386537_reference	S30	KIN	MAPK3_MAPK1_MAPK7_NLK_group	NLK	0.5233	0.3101	0.1391	ENSP00000387170	ENSP00000384625	GIGYF2	NLK	GRB10 interacting GYF protein 2	nemo-like kinase	TSPPLsPALPK	ENSP00000339992, ENSP00000273064
ENSP00000386537_reference	S30	KIN	MAPK3_MAPK1_MAPK7_NLK_group	MAPK7	0.0002	0.3101	0.1483	ENSP00000387170	ENSP00000311005	GIGYF2	MAPK7	GRB10 interacting GYF protein 2	mitogen-activated protein kinase 7	TSPPLsPALPK	ENSP00000215832, ENSP00000381793
ENSP00000452222_reference	S1202	KIN	MAPK3_MAPK1_MAPK7_NLK_group	MAPK3	1.8012	0.2452	0.371	ENSP00000371897	ENSP00000263025	ARHGAP5	MAPK3	Rho GTPase activating protein 5	mitogen-activated protein kinase 3	EDPLLsPVETW	ENSP00000340944
ENSP00000452222_reference	S1202	KIN	MAPK3_MAPK1_MAPK7_NLK_group	MAPK3	1.8012	0.2452	0.371	ENSP00000371897	ENSP00000263025	ARHGAP5	MAPK3	Rho GTPase activating protein 5	mitogen-activated protein kinase 3	EDPLLsPVETW	ENSP00000340944
ENSP00000452222_reference	S1202	KIN	MAPK3_MAPK1_MAPK7_NLK_group	MAPK1	1.1727	0.2452	0.3666	ENSP00000371897	ENSP00000215832	ARHGAP5	MAPK1	Rho GTPase activating protein 5	mitogen-activated protein kinase 1	EDPLLsPVETW	ENSP00000340944
ENSP00000452222_reference	S1202	KIN	MAPK3_MAPK1_MAPK7_NLK_group	NLK	0.4639	0.2452	0.3068	ENSP00000371897	ENSP00000384625	ARHGAP5	NLK	Rho GTPase activating protein 5	nemo-like kinase	EDPLLsPVETW	ENSP00000355652
ENSP00000452222_reference	S1202	KIN	MAPK3_MAPK1_MAPK7_NLK_group	MAPK7	0.0002	0.2452	0.2688	ENSP00000371897	ENSP00000311005	ARHGAP5	MAPK7	Rho GTPase activating protein 5	mitogen-activated protein kinase 7	EDPLLsPVETW	ENSP00000340944
ENSP00000462536_reference	S732	KIN	MAPK3_MAPK1_MAPK7_NLK_group	MAPK3	1.7579	0.2539	0.0654	ENSP00000358064	ENSP00000263025	RPRD2	MAPK3	regulation of nuclear pre-mRNA domain containing 2	mitogen-activated protein kinase 3	LSKIIsPGSST	ENSP00000356248, ENSP00000340766, ENSP00000262803
ENSP00000462536_reference	S732	KIN	MAPK3_MAPK1_MAPK7_NLK_group	MAPK3	1.7579	0.2539	0.0654	ENSP00000358064	ENSP00000263025	RPRD2	MAPK3	regulation of nuclear pre-mRNA domain containing 2	mitogen-activated protein kinase 3	LSKIIsPGSST	ENSP00000356248, ENSP00000340766, ENSP00000262803
ENSP00000462536_reference	S732	KIN	MAPK3_MAPK1_MAPK7_NLK_group	MAPK1	1.4541	0.2539	0.0654	ENSP00000358064	ENSP00000215832	RPRD2	MAPK1	regulation of nuclear pre-mRNA domain containing 2	mitogen-activated protein kinase 1	LSKIIsPGSST	ENSP00000356248, ENSP00000340766, ENSP00000262803
ENSP00000462536_reference	S732	KIN	MAPK3_MAPK1_MAPK7_NLK_group	NLK	0.4028	0.2539	0.0462	ENSP00000358064	ENSP00000384625	RPRD2	NLK	regulation of nuclear pre-mRNA domain containing 2	nemo-like kinase	LSKIIsPGSST	ENSP00000341551, ENSP00000294241, ENSP00000262803
ENSP00000462536_reference	S732	KIN	MAPK3_MAPK1_MAPK7_NLK_group	MAPK7	0.0002	0.2539	0.0478	ENSP00000358064	ENSP00000311005	RPRD2	MAPK7	regulation of nuclear pre-mRNA domain containing 2	mitogen-activated protein kinase 7	LSKIIsPGSST	ENSP00000309503, ENSP00000262803
