# Supplementary material for: Global view of the RAF-MEK-ERK module and its immediate downstream effectors
Source: Sci Rep. 2019 Jul 26;9:10865. doi: 10.1038/s41598-019-47245-x (PMC6659682; doi:10.1038/s41598-019-47245-x)
Supplement: Supplementary file 6 — Supplementary table 5 [file 41598_2019_47245_MOESM6_ESM.xlsx]

## Sheet: TableS5.csv
Phospho..STY..Probabilities	AA	Protein ENSP	Uniprot	Gene Names	Protein	Position	Description	ERK1 Z-score	ERK2 Z-score
FKAEAPLPS(1)PK	S	ENSP00000367263	Q09666	AHNAK PM227	ENSP00000367263:map.11/62292882/T:p.Q3003K:n.G62292882T:c.Caa/Aaa	5110	Neuroblast differentiation-associated protein AHNAK (Desmoyokin)	-13.4869	-6.44915
IADPEHDHTGFLT(1)EY(1)VATR	T	ENSP00000263025	P27361	MAPK3 ERK1 PRKM3	ENSP00000263025_reference	202	Mitogen-activated protein kinase 3 (MAP kinase 3) (MAPK 3) (EC 2.7.11.24) (ERT2) (Extracellular signal-regulated kinase 1) (ERK-1) (Insulin-stimulated MAP2 kinase) (MAP kinase isoform p44) (p44-MAPK) (Microtubule-associated protein 2 kinase) (p44-ERK1)	15.1306	69648.5
IADPEHDHTGFLT(1)EY(1)VATR	Y	ENSP00000263025	P27361	MAPK3 ERK1 PRKM3	ENSP00000263025_reference	204	Mitogen-activated protein kinase 3 (MAP kinase 3) (MAPK 3) (EC 2.7.11.24) (ERT2) (Extracellular signal-regulated kinase 1) (ERK-1) (Insulin-stimulated MAP2 kinase) (MAP kinase isoform p44) (p44-MAPK) (Microtubule-associated protein 2 kinase) (p44-ERK1)	15.1306	69648.5
ISMPDLDLHLKS(1)PK	S	ENSP00000367263	Q09666	AHNAK PM227	ENSP00000367263:map.11/62292882/T:p.Q3003K:n.G62292882T:c.Caa/Aaa	2397	Neuroblast differentiation-associated protein AHNAK (Desmoyokin)	-13.4869	-6.44915
KT(0.009)S(0.984)AS(0.008)DVTNIYPGDAGK	S	ENSP00000264158	Q15042	RAB3GAP1 KIAA0066 RAB3GAP	ENSP00000264158_reference	537	Rab3 GTPase-activating protein catalytic subunit (RAB3 GTPase-activating protein 130 kDa subunit) (Rab3-GAP p130) (Rab3-GAP)	10.1698
LKS(1)EDGVEGDLGETQSR	S	ENSP00000367263	Q09666	AHNAK PM227	ENSP00000367263:map.11/62292882/T:p.Q3003K:n.G62292882T:c.Caa/Aaa	135	Neuroblast differentiation-associated protein AHNAK (Desmoyokin)	-13.4869	-6.44915
LS(1)PPHS(0.993)PRDFT(0.007)R	S	ENSP00000357299	Q92974	ARHGEF2	ENSP00000357299_reference	932	retired	12.0266	6.84943
MS(1)LPDVDLDLKGPK	S	ENSP00000367263	Q09666	AHNAK PM227	ENSP00000367263:map.11/62292882/T:p.Q3003K:n.G62292882T:c.Caa/Aaa	1068	Neuroblast differentiation-associated protein AHNAK (Desmoyokin)	-13.4869	-6.44915
NNS(1)VSGLSVK	S	ENSP00000358716	Q9UHI6	DDX20 DP103 GEMIN3	ENSP00000358716_reference	500	Probable ATP-dependent RNA helicase DDX20 (EC 3.6.4.13) (Component of gems 3) (DEAD box protein 20) (DEAD box protein DP 103) (Gemin-3)	4.35383	12.0698
RASGQAFELILS(1)PR	S	ENSP00000387858	P16949	STMN1 C1orf215 LAP18 OP18	ENSP00000387858_reference	25	Stathmin (Leukemia-associated phosphoprotein p18) (Metablastin) (Oncoprotein 18) (Op18) (Phosphoprotein p19) (pp19) (Prosolin) (Protein Pr22) (pp17)		2.83197
RIPSIVS(0.05)S(0.95)PLNS(1)PLDR	S	ENSP00000262077	P49790	NUP153	ENSP00000262077_reference	338	Nuclear pore complex protein Nup153 (153 kDa nucleoporin) (Nucleoporin Nup153)	7.52899	3.94577
RREEGPPPPS(1)PDGAS(1)S(1)DAEPEPPSGR	S	ENSP00000349961	Q9NTJ3	SMC4 CAPC SMC4L1	ENSP00000349961_reference	22	Structural maintenance of chromosomes protein 4 (SMC protein 4) (SMC-4) (Chromosome-associated polypeptide C) (hCAP-C) (XCAP-C homolog)	2.36474	3.53902
RREEGPPPPS(1)PDGAS(1)S(1)DAEPEPPSGR	S	ENSP00000349961	Q9NTJ3	SMC4 CAPC SMC4L1	ENSP00000349961_reference	27	Structural maintenance of chromosomes protein 4 (SMC protein 4) (SMC-4) (Chromosome-associated polypeptide C) (hCAP-C) (XCAP-C homolog)	2.36474	3.53902
RREEGPPPPS(1)PDGAS(1)S(1)DAEPEPPSGR	S	ENSP00000349961	Q9NTJ3	SMC4 CAPC SMC4L1	ENSP00000349961_reference	28	Structural maintenance of chromosomes protein 4 (SMC protein 4) (SMC-4) (Chromosome-associated polypeptide C) (hCAP-C) (XCAP-C homolog)	2.36474	3.53902
S(0.993)IT(0.007)S(0.045)T(0.954)PLSGK	S	ENSP00000422377	Q9P0K7	RAI14 KIAA1334 NORPEG	ENSP00000422377_reference	264	Ankycorbin (Ankyrin repeat and coiled-coil structure-containing protein) (Novel retinal pigment epithelial cell protein) (Retinoic acid-induced protein 14)		5.58636
T(1)PKDS(1)PGIPPS(1)AGAHQLFR	S	ENSP00000363281	E9PGT3	RPS6KA1	ENSP00000363281_reference	352	Ribosomal protein S6 kinase (EC 2.7.11.1)	2329.02	2191.76
T(1)PKDS(1)PGIPPS(1)AGAHQLFR	S	ENSP00000363281	E9PGT3	RPS6KA1	ENSP00000363281_reference	358	Ribosomal protein S6 kinase (EC 2.7.11.1)	2329.02	2191.76
TPKDS(1)PGIPPS(1)ANAHQLFR	S	ENSP00000368884	P51812	RPS6KA3 ISPK1 MAPKAPK1B RSK2	ENSP00000368884_reference	375	Ribosomal protein S6 kinase alpha-3 (S6K-alpha-3) (EC 2.7.11.1) (90 kDa ribosomal protein S6 kinase 3) (p90-RSK 3) (p90RSK3) (Insulin-stimulated protein kinase 1) (ISPK-1) (MAP kinase-activated protein kinase 1b) (MAPK-activated protein kinase 1b) (MAPKAP kinase 1b) (MAPKAPK-1b) (Ribosomal S6 kinase 2) (RSK-2) (pp90RSK2)	7325.95	73818.4
VADPDHDHTGFLT(1)EY(1)VATR	T	ENSP00000381803	P28482	MAPK1 ERK2 PRKM1 PRKM2	ENSP00000381803_reference	185	Mitogen-activated protein kinase 1 (MAP kinase 1) (MAPK 1) (EC 2.7.11.24) (ERT1) (Extracellular signal-regulated kinase 2) (ERK-2) (MAP kinase isoform p42) (p42-MAPK) (Mitogen-activated protein kinase 2) (MAP kinase 2) (MAPK 2)	19823.7
VADPDHDHTGFLT(1)EY(1)VATR	Y	ENSP00000381803	P28482	MAPK1 ERK2 PRKM1 PRKM2	ENSP00000381803_reference	187	Mitogen-activated protein kinase 1 (MAP kinase 1) (MAPK 1) (EC 2.7.11.24) (ERT1) (Extracellular signal-regulated kinase 2) (ERK-2) (MAP kinase isoform p42) (p42-MAPK) (Mitogen-activated protein kinase 2) (MAP kinase 2) (MAPK 2)	19823.7
VSMPDVELNLKS(1)PK	S	ENSP00000367263	Q09666	AHNAK PM227	ENSP00000367263:map.11/62292882/T:p.Q3003K:n.G62292882T:c.Caa/Aaa	3426	Neuroblast differentiation-associated protein AHNAK (Desmoyokin)	-13.4869	-6.44915
YQPLAS(0.99)T(0.012)AS(0.998)DNDFVTPEPR	S	ENSP00000325017	Q15021	NCAPD2 CAPD2 CNAP1 KIAA0159	ENSP00000325017:map.12/6619284/G:p.Q83E:n.C6619284G:c.Caa/Gaa	1330	Condensin complex subunit 1 (Chromosome condensation-related SMC-associated protein 1) (Chromosome-associated protein D2) (hCAP-D2) (Non-SMC condensin I complex subunit D2) (XCAP-D2 homolog)	11.4455	20.7366
