# Supplementary material for: Global view of the RAF-MEK-ERK module and its immediate downstream effectors
Source: Sci Rep. 2019 Jul 26;9:10865. doi: 10.1038/s41598-019-47245-x (PMC6659682; doi:10.1038/s41598-019-47245-x)
Supplement: Supplementary file 7 — Supplementary table 6 [file 41598_2019_47245_MOESM7_ESM.xlsx]

## Sheet: TableS6.csv
	Dabrafenib					Trametinib					SCH772984
Protein ENSP	Biological Replicate 1	Biological Replicate 2	Biological Replicate 3	Average logFC	Adjusted P Value	Biological Replicate 1	Biological Replicate 2	Biological Replicate 3	Average logFC	Adjusted P Value	Biological Replicate 1	Biological Replicate 2	Biological Replicate 3	Average logFC	Adjusted P Value
ENSP00000233242_reference	-3.54227	-3.59824	-3.46563	-3.53538	0.000104707	-3.39926	-1.57844	-1.65916	-2.21229	0.444388	-3.72248	-2.07383	-1.95903	-2.58511	0.539725
ENSP00000260356_reference	-1.65832	-1.58446	-1.94436	-1.72905	0.0162453	-1.28426	-1.2719	-1.81554	-1.45723	0.255944	-1.40518	-1.45958	-0.81499	-1.22659	0.539725
ENSP00000342222_reference	1.14587	NA	1.1896	1.16773	0.101406	0.508789	0.407718	0.0503223	0.322277	0.484175	NA	NA	NA	NA	NA
ENSP00000253107_reference	0.487476	0.530912	0.4859	0.501429	0.140157	0.474021	0.339381	0.0157743	0.276392	0.484175	0.463928	0.381637	0.184465	0.343343	0.539725
ENSP00000014930_reference	0.245962	0.175173	0.14112	0.187418	0.211346	0.143974	0.0806789	NA	0.112327	0.550827	NA	0.105437	0.10892	0.107179	0.593097
ENSP00000037869_reference	0.282719	0.143696	0.243759	0.223391	0.211346	0.44182	0.102808	0.275601	0.27341	0.484175	0.184937	0.179343	0.0681511	0.144144	0.539725
ENSP00000184266_reference	-0.156963	-0.249429	-0.349621	-0.252004	0.211346	-0.158478	-0.260289	-0.189683	-0.202817	0.484175	-0.17094	-0.191056	-0.0346219	-0.132206	0.539725
ENSP00000215957_reference	-0.249457	-0.154325	-0.237477	-0.213753	0.211346	-0.314257	-0.195673	-0.35014	-0.28669	0.444388	-0.0158218	-0.266292	-0.358572	-0.213562	0.539725
ENSP00000216160_reference	-0.124028	-0.330171	-0.292816	-0.249005	0.211346	0.185042	0.0398866	-0.0169727	0.0693187	0.652233	-0.384614	0.175263	0.0743699	-0.0449935	0.885338
ENSP00000216297_reference	-0.265486	-0.134447	-0.180369	-0.193434	0.211346	-0.282361	0.0406492	-0.0950748	-0.112262	0.567275	-0.134048	-0.0269279	-0.0204727	-0.0604828	0.678367
ENSP00000216951_reference	0.305239	0.187415	0.290219	0.260957	0.211346	0.29447	0.108535	0.206712	0.203239	0.484175	0.199873	0.124504	0.187856	0.170744	0.539725
ENSP00000220822_reference	-0.308256	-0.382809	-0.253452	-0.314839	0.211346	-0.0277022	0.0957141	-0.1722	-0.0347295	0.838422	-0.326367	-0.0477715	0.476293	0.0340515	0.939309
ENSP00000221114_reference	0.321737	NA	0.356209	0.338973	0.211346	0.186097	NA	NA	NA	NA	0.307468	0.391249	0.126805	0.275174	0.539725
ENSP00000221504_reference	-0.35005	-0.179599	-0.187601	-0.239083	0.211346	-0.420997	-0.136083	-0.14059	-0.232557	0.484175	-0.239032	-0.130471	-0.173341	-0.180948	0.539725
ENSP00000221801_reference	0.416643	0.173836	0.294573	0.295017	0.211346	0.590718	0.0724098	0.0323352	0.231821	0.502225	0.596282	0.276094	-0.107047	0.255109	0.573765
ENSP00000221856_reference	-0.244462	-0.144819	-0.195924	-0.195068	0.211346	-0.332794	0.0942456	0.242894	0.00144851	0.99553	-0.25563	0.106883	NA	-0.0743737	0.817686
ENSP00000223641_reference	-0.502614	-0.340221	-0.210845	-0.351227	0.211346	-0.489168	-0.210871	-0.212181	-0.304073	0.484175	-0.46787	-0.255102	-0.00961927	-0.244197	0.539725
ENSP00000225174_reference	0.269626	0.307248	0.473618	0.350164	0.211346	0.353633	0.0506171	0.380164	0.261471	0.484175	0.136318	0.377817	0.252836	0.255657	0.539725
ENSP00000225655_reference	0.257785	0.184364	0.410709	0.284286	0.211346	0.265451	0.117547	0.468176	0.283725	0.484175	0.211816	0.139666	0.530317	0.293933	0.539725
ENSP00000225719_reference	-0.37589	-0.185318	-0.236068	-0.265758	0.211346	-0.388289	-0.203198	-0.258035	-0.283174	0.444388	-0.316377	-0.197493	-0.144403	-0.219424	0.539725
ENSP00000228284_reference	-0.219357	-0.240881	-0.175196	-0.211811	0.211346	-0.249496	-0.0264373	0.0104237	-0.0885032	0.619009	-0.21861	-0.0312336	-0.0407913	-0.0968781	0.59167
ENSP00000229179_reference	-0.177715	-0.293334	-0.141369	-0.204139	0.211346	-0.357016	-0.142479	-0.172372	-0.223955	0.484175	-0.238466	-0.131005	-0.138287	-0.169253	0.539725
ENSP00000230340:map.6/41900406/T:p.P426S:n.C41900406T:c.Ccc/Tcc	-0.317033	-0.191507	-0.227491	-0.245344	0.211346	-0.345064	-0.196871	-0.176389	-0.239441	0.484175	-0.280765	-0.152169	-0.242095	-0.22501	0.539725
ENSP00000230449_reference	-0.360751	-0.324397	-0.120122	-0.268424	0.211346	-0.194518	0.0809791	-0.221948	-0.111829	0.57294	-0.477656	-0.287286	-0.113598	-0.292847	0.539725
ENSP00000230771_reference	0.269626	0.287357	0.258152	0.271711	0.211346	0.028401	0.219434	NA	0.123917	0.572472	0.639018	-0.119977	0.0333938	0.184145	0.676348
ENSP00000230901_reference	0.355888	0.44463	0.182287	0.327601	0.211346	0.169262	-0.063108	-0.213609	-0.0358183	0.865928	0.266608	0.0469847	-0.0820819	0.0771704	0.718885
ENSP00000231061_reference	-0.165675	-0.341119	-0.162915	-0.223237	0.211346	-0.134497	-0.282487	-0.505979	-0.307654	0.484175	-0.41755	-0.386493	0.566638	-0.0791349	0.885338
ENSP00000232888_reference	0.406469	0.194025	0.203912	0.268135	0.211346	0.44171	-0.0362453	0.274904	0.226789	0.492227	0.4991	0.00549396	-0.00262944	0.167321	0.622945
ENSP00000233616_reference	-0.276983	-0.195856	-0.172553	-0.215131	0.211346	-0.391255	-0.0411553	-0.133983	-0.188798	0.492227	-0.273218	0.0077715	-0.0281229	-0.0978565	0.642565
ENSP00000236051_reference	0.476613	0.18277	0.2716	0.310328	0.211346	0.449966	0.0745214	0.127619	0.217369	0.492227	0.687421	0.334404	-0.148673	0.291051	0.576236
ENSP00000237536_reference	-0.327783	-0.210656	-0.36342	-0.30062	0.211346	-0.351152	-0.111285	0.0405286	-0.140636	0.543377	0.482693	-0.342621	-0.317065	-0.0589978	0.902382
ENSP00000243077_reference	-0.522896	-0.940035	-0.642125	-0.701685	0.211346	-0.440439	0.162766	-0.261955	-0.179876	0.567275	-0.455807	0.511767	-0.156907	-0.0336492	0.952009
ENSP00000243498_reference	0.150923	0.149829	0.216065	0.172272	0.211346	0.223947	0.101486	0.181714	0.169049	0.484175	0.186121	-0.0824395	0.184277	0.0959862	0.65067
ENSP00000247665_reference	0.301583	0.145607	0.451455	0.299548	0.211346	0.27552	0.228419	0.473168	0.325702	0.444388	0.22571	0.199719	0.370387	0.265272	0.539725
ENSP00000253247_reference	0.402856	NA	0.638491	0.520673	0.211346	0.235709	0.393432	0.231442	0.286861	0.444388	-0.216764	0.467151	NA	0.125193	0.815332
ENSP00000253462_reference	0.143146	0.279795	0.168551	0.197164	0.211346	0.27155	0.0830782	0.138252	0.164294	0.484175	NA	0.203633	-0.0999027	0.0518652	0.856597
ENSP00000254286_reference	-0.368354	-0.253506	-0.185192	-0.269017	0.211346	-0.279792	0.0396323	-0.269338	-0.169833	0.492944	-0.0457375	0.172703	-0.0931656	0.0112667	0.954802
ENSP00000254630_reference	-0.338683	-0.11019	-0.235516	-0.22813	0.211346	-0.489589	-0.0686977	-0.0659047	-0.208064	0.492944	-0.143228	-0.10312	-0.0450856	-0.0971444	0.565175
ENSP00000254940_reference	0.136323	0.268441	0.207695	0.204153	0.211346	0.511631	0.210812	0.0327806	0.251741	0.492227	0.49028	0.298653	-0.0708382	0.239365	0.550325
ENSP00000256996_reference	-0.375163	NA	-0.251162	-0.313162	0.211346	NA	0.0202285	-0.1774	-0.0785859	0.700566	-0.0157612	0.118953	0.132971	0.0787211	0.628993
ENSP00000257347_reference	-0.286888	-0.103609	-0.265658	-0.218718	0.211346	-0.293417	-0.112173	-0.374411	-0.26	0.484175	-0.272079	-0.0883891	-0.146483	-0.168984	0.539725
ENSP00000257665_reference	-0.292301	-0.504225	-0.318922	-0.371816	0.211346	-0.596977	-0.452349	-0.476827	-0.508718	0.393373	-0.420472	-0.527622	-0.300925	-0.41634	0.539725
ENSP00000260818_reference	-0.317169	-0.335797	-0.213803	-0.288923	0.211346	-0.365027	-0.106935	-0.178297	-0.216753	0.484175	-0.459632	-0.0549817	-0.00447583	-0.17303	0.579568
ENSP00000261015_reference	0.538713	0.248258	0.303242	0.363404	0.211346	0.588128	0.245971	0.132814	0.322304	0.484175	0.685002	0.208657	0.119417	0.337692	0.539725
ENSP00000261245_reference	0.216385	0.312361	0.273205	0.267317	0.211346	0.46536	0.179664	0.302939	0.315988	0.444388	0.254736	0.00130284	0.110915	0.122318	0.573252
ENSP00000261313_reference	0.248035	0.120982	0.176865	0.181961	0.211346	0.206511	0.0335886	0.284494	0.174865	0.492227	0.0945815	0.103658	0.147607	0.115282	0.539725
ENSP00000261531_reference	0.256184	0.0987509	0.318741	0.224559	0.211346	0.361007	0.0633605	0.0817364	0.168701	0.492227	0.154725	-0.0218923	0.0728039	0.0685457	0.666637
ENSP00000262033_reference	0.292796	0.152818	0.175292	0.206968	0.211346	0.274776	0.182727	0.139539	0.199014	0.484175	0.247061	0.252138	0.0386507	0.179283	0.539725
ENSP00000262187_reference	-0.34185	-0.176611	-0.175397	-0.231286	0.211346	-0.278755	-0.12417	-0.236307	-0.213077	0.484175	-0.313751	0.0854608	-0.317742	-0.18201	0.571773
ENSP00000262315:map.16/840378/G:p.K244R:n.A840378G:c.aAg/aGg	-0.58861	-0.255648	-0.28488	-0.376379	0.211346	-0.56207	-0.0763748	-0.0806925	-0.239713	0.492753	-0.35787	-0.188168	-0.173647	-0.239895	0.539725
ENSP00000262461_reference	-0.411279	-0.221399	-0.142938	-0.258539	0.211346	-0.279555	-0.206685	-0.0865752	-0.190939	0.484175	-0.280256	-0.155591	-0.10615	-0.180665	0.539725
ENSP00000263025_reference	-0.377505	-0.125794	-0.290324	-0.264541	0.211346	-0.380129	NA	-0.195391	-0.28776	0.484175	-0.300451	0.246489	-0.110329	-0.0547636	0.861908
ENSP00000263239:map.2/118575215/G:p.T94S:n.C118575215G:c.aCc/aGc	0.361111	0.110958	0.279476	0.250515	0.211346	0.352342	0.0668052	-0.0946243	0.108174	0.650362	0.501745	0.264743	0.0279465	0.264812	0.539725
ENSP00000263897_reference	-0.27133	-0.197308	-0.201116	-0.223252	0.211346	-0.189585	-0.184066	-0.0987742	-0.157475	0.484175	-0.263553	-0.0783151	0.0579624	-0.0946351	0.658089
ENSP00000264052_reference	0.315929	NA	0.241437	0.278683	0.211346	0.308703	0.149562	NA	0.229133	0.486343	0.23146	-0.0612689	0.142066	0.104086	0.622985
ENSP00000264254_reference	0.223895	0.213935	0.138715	0.192182	0.211346	0.397433	0.171414	0.0915404	0.220129	0.484175	0.0675483	0.0424028	-0.464912	-0.11832	0.716934
ENSP00000264279_reference	0.201842	0.153632	0.258152	0.204542	0.211346	0.273909	0.207	0.0648168	0.181908	0.484175	0.50407	0.496028	-0.0902938	0.303268	0.5427
ENSP00000264595_reference	0.343014	NA	0.262199	0.302607	0.211346	NA	-0.0174701	NA	NA	NA	NA	-0.0928225	0.29086	0.099019	0.757342
ENSP00000264638_reference	-0.441457	NA	-0.72151	-0.581484	0.211346	0.089777	0.427984	NA	0.258881	0.492227	NA	NA	-0.614767	NA	NA
ENSP00000264689_reference	-0.546198	-0.173715	-0.23544	-0.318451	0.211346	-0.463512	-0.211001	-0.153819	-0.276111	0.484175	-0.360713	-0.139305	-0.235689	-0.245236	0.539725
ENSP00000264750_reference	-0.131061	-0.685211	-0.684034	-0.500102	0.211346	NA	-0.145078	-0.186972	-0.166025	0.492227	NA	0.152108	-0.359169	-0.10353	0.804838
ENSP00000265471_reference	-0.179881	-0.271752	-0.222901	-0.224845	0.211346	-0.269924	-0.0181696	-0.146834	-0.144976	0.492227	-0.701147	-0.0626589	-0.0438459	-0.269217	0.573765
ENSP00000266087_reference	-0.53022	-0.234352	-0.228721	-0.331098	0.211346	-0.463967	-0.38392	-0.12713	-0.325006	0.484175	-0.293333	-0.0480236	-0.199017	-0.180124	0.539725
ENSP00000267116_reference	-0.332801	-0.226263	-0.143117	-0.23406	0.211346	-0.367288	0.0342634	-0.0323517	-0.121792	0.596149	-0.510807	-0.337565	0.395086	-0.151095	0.756955
ENSP00000272424_reference	0.260755	0.169684	0.219678	0.216705	0.211346	0.0920295	0.0555842	0.0825015	0.0767051	0.549391	0.1919	0.0955185	0.282978	0.190132	0.539725
ENSP00000273075_reference	-0.202839	-0.175623	-0.181559	-0.186674	0.211346	-0.105253	-0.0708926	0.126893	-0.0164176	0.920703	-0.587225	-0.139615	-0.00887779	-0.245239	0.553978
ENSP00000275428_reference	0.168056	0.131764	0.214813	0.171544	0.211346	0.275148	0.0241632	0.267073	0.188795	0.486343	0.121806	0.0850365	0.125331	0.110724	0.539725
ENSP00000279281_reference	-0.336766	NA	-0.273859	-0.305312	0.211346	-0.335062	0.787204	-0.00351391	0.149543	0.771057	-0.477198	-0.0831149	-0.224909	-0.26174	0.539725
ENSP00000281111_reference	-0.576391	-0.237799	-0.370797	-0.394996	0.211346	-0.406417	-0.109935	-0.145639	-0.220664	0.484175	-0.152351	-0.181156	-0.0823282	-0.138612	0.539725
ENSP00000284268_reference	-0.79088	NA	-0.344606	-0.567743	0.211346	-0.875644	NA	NA	NA	NA	NA	NA	-0.147878	NA	NA
ENSP00000287022_reference	0.336317	0.140961	0.320295	0.265858	0.211346	0.203389	0.0805553	0.249154	0.1777	0.484175	0.242639	0.0550947	0.204625	0.167453	0.539725
ENSP00000291458_reference	0.283842	0.13877	0.208254	0.210289	0.211346	0.270432	0.042137	0.211514	0.174694	0.486343	0.24643	-0.010607	0.163101	0.132975	0.561565
ENSP00000292616_reference	-0.544383	-0.208231	-0.222392	-0.325002	0.211346	-0.476283	0.0075609	-0.280936	-0.249886	0.492227	-0.270976	-0.359028	-0.0296064	-0.21987	0.539725
ENSP00000293760_reference	-0.653929	-0.487882	-0.109763	-0.417191	0.211346	-0.448212	-0.0674646	-0.224982	-0.246886	0.484175	-0.427382	-0.331015	-0.281377	-0.346591	0.539725
ENSP00000294383_reference	-0.289525	-0.189889	-0.140781	-0.206731	0.211346	-0.373179	0.173684	-0.130395	-0.109964	0.684309	-0.478637	0.0341477	-0.117673	-0.187387	0.579568
ENSP00000296121_reference	-0.831579	NA	-0.350671	-0.591125	0.211346	-0.200605	-0.275531	NA	-0.238068	0.484175	1.00879	NA	NA	NA	NA
ENSP00000296181_reference	-0.227207	-0.256819	-0.261352	-0.248459	0.211346	-0.279483	-0.272731	-0.182657	-0.244957	0.444388	-0.273254	-0.366698	NA	-0.319976	0.539725
ENSP00000296215_reference	0.35268	0.253204	NA	0.302942	0.211346	0.562569	-0.179385	-0.0451257	0.112686	0.756101	0.493368	0.140058	NA	0.316713	0.539725
ENSP00000297258_reference	0.151661	0.192441	0.243076	0.195726	0.211346	0.119754	0.127512	0.345658	0.197641	0.484175	0.178733	0.124555	0.0781581	0.127149	0.539725
ENSP00000297440_reference	-0.163377	-0.30938	-0.287284	-0.253347	0.211346	-0.600769	-0.223591	-0.135984	-0.320115	0.484175	-0.335708	-0.171386	-0.0614001	-0.189498	0.539725
ENSP00000298229_reference	-0.284805	-0.151172	-0.182348	-0.206108	0.211346	-0.477744	-0.264073	-0.147526	-0.296447	0.484175	-0.680388	0.0133939	-0.492195	-0.386397	0.539725
ENSP00000298717_reference	-0.512173	-0.234618	-0.591311	-0.446034	0.211346	-0.0590205	0.253963	0.0661552	0.0870324	0.644877	0.315912	0.194238	-0.335344	0.0582689	0.876209
ENSP00000298912_reference	NA	-0.337626	-0.227586	-0.282606	0.211346	NA	NA	NA	NA	NA	NA	NA	NA	NA	NA
ENSP00000299138_reference	-0.344659	-0.150652	-0.185376	-0.226896	0.211346	-0.383196	-0.0487834	-0.0570304	-0.163003	0.502225	-0.287145	-0.0378415	-0.0477084	-0.124232	0.576236
ENSP00000300249_reference	-0.130642	-0.218605	-0.182329	-0.177192	0.211346	-0.294759	0.252709	0	-0.0140165	0.959176	-0.123359	0.160237	0.162772	0.0665499	0.744595
ENSP00000304411_reference	0.192064	0.140551	0.179008	0.170541	0.211346	0.567738	0.0278858	-0.283008	0.104205	0.796968	0.191769	0.0890093	0.143277	0.141352	0.539725
ENSP00000304898_reference	-0.325161	-0.549241	-0.264221	-0.379541	0.211346	-0.46347	-0.264387	0.0306844	-0.232391	0.492227	NA	-0.384019	-0.275944	-0.329982	0.539725
ENSP00000305161_reference	-0.382164	-0.291745	NA	-0.336955	0.211346	0.0091618	-0.300448	-0.04631	-0.112532	0.567451	-0.854179	0.306545	0.83292	0.0950953	0.910601
ENSP00000306123:map.15/41822163/T:p.V320M:n.C41822163T:c.Gtg/Atg	-0.283357	-0.149029	-0.159717	-0.197367	0.211346	-0.303244	-0.0195505	-0.145378	-0.156057	0.492227	-0.230013	0.0343309	-0.0899223	-0.0952015	0.628993
ENSP00000307513_reference	-0.2032	-0.172729	-0.137756	-0.171228	0.211346	NA	0.0089533	-0.0630815	-0.0270641	0.878711	-0.193687	-0.0602321	0.0101332	-0.081262	0.64114
ENSP00000307705_reference	-0.36906	-0.445555	NA	-0.407307	0.211346	-0.303522	NA	NA	NA	NA	NA	-0.187207	-0.0991341	-0.143171	0.564013
ENSP00000308931_reference	0.28373	0.613606	NA	0.448668	0.211346	0.523154	-0.0490152	NA	0.237069	0.57294	0.599842	NA	-0.284184	0.157829	0.815332
ENSP00000310406_reference	-0.539488	-0.247762	-0.27599	-0.354413	0.211346	-0.362191	-0.0959778	-0.146535	-0.201568	0.484175	-0.447433	-0.165001	-0.178137	-0.263524	0.539725
ENSP00000310668_reference	-0.307275	-0.260719	-0.095122	-0.221039	0.211346	-0.324359	-0.0750958	-0.16611	-0.188522	0.484175	-0.196429	-0.0462409	0.0124224	-0.0767493	0.658039
ENSP00000310842_reference	-0.390651	-0.374081	-0.182623	-0.315785	0.211346	-0.467901	-0.0795874	0.0980185	-0.149823	0.60677	-0.483883	-0.012857	-0.114437	-0.203726	0.561565
ENSP00000312311_reference	0.192064	0.216405	0.205874	0.204781	0.211346	0.181873	0.0516803	0.205966	0.146507	0.492227	0.235917	0.0270421	0.294612	0.185857	0.539725
ENSP00000313584_reference	NA	1.11054	0.671432	0.890985	0.211346	1.03207	0.880523	0.68666	0.866418	0.255944	1.06862	1.14553	-0.807573	0.468858	0.681752
ENSP00000315190_reference	-0.179912	-0.217307	-0.155535	-0.184251	0.211346	-0.188799	0.0269698	-0.022772	-0.0615338	0.689463	-0.135165	-0.11902	0.159668	-0.0315057	0.87863
ENSP00000315700_reference	0.449144	0.501264	0.320942	0.423783	0.211346	NA	-0.0921512	0.173494	0.0406714	0.865429	NA	0.00272619	0.574862	0.288794	0.579568
ENSP00000317362_reference	-0.224618	-0.120388	-0.3758	-0.240268	0.211346	-0.0943594	-0.0390243	-0.0364471	-0.0566103	0.650569	-0.540594	0.246932	0.610981	0.105773	0.865602
ENSP00000317376_reference	NA	0.227015	0.377013	0.302014	0.211346	NA	NA	-0.0375897	NA	NA	NA	NA	0.0640026	NA	NA
ENSP00000318804_reference	-0.290594	-0.438258	-0.145635	-0.291496	0.211346	-0.0280538	-0.131801	-0.0443772	-0.0680774	0.607634	0.000658608	-0.235827	-0.2896	-0.174923	0.539725
ENSP00000318883_reference	-0.302969	-0.11775	-0.212473	-0.211064	0.211346	-0.470912	-0.261362	0.0387228	-0.231184	0.492227	-0.386158	-0.25309	-0.0135476	-0.217599	0.539725
ENSP00000320968_reference	0.37993	NA	0.528083	0.454007	0.211346	0.238762	0.0596389	0.299105	0.199168	0.484175	0.359741	0.105541	-0.167058	0.099408	0.734779
ENSP00000321449_reference	0.804208	0.435064	NA	0.619636	0.211346	0.64925	0.10583	0.286571	0.347217	0.484175	0.688815	0.0974305	0.495948	0.427398	0.539725
ENSP00000324287_reference	-0.612819	-0.595252	NA	-0.604035	0.211346	NA	0.0874606	-1.09502	-0.50378	0.548542	-0.413636	NA	0.0589864	-0.177325	0.662147
ENSP00000324628_reference	0.473269	0.305906	0.14602	0.308399	0.211346	0.603801	0.243323	0.0874331	0.311519	0.484175	0.124005	-0.0256101	0.386109	0.161501	0.576236
ENSP00000326305_reference	-0.185264	-0.29611	-0.425324	-0.302233	0.211346	-0.628131	0.559735	-0.131652	-0.0666824	0.905476	-0.0776765	NA	0.405443	0.163883	0.683888
ENSP00000328236:map.12/123030788/T:p.K245N:n.G123030788T:c.aaG/aaT	-0.344624	-0.249734	-0.247954	-0.280771	0.211346	-0.475094	-0.0435588	-0.0156928	-0.178115	0.531897	-0.281274	-0.128665	-0.117736	-0.175892	0.539725
ENSP00000330074_reference	-0.282625	-0.171318	-0.134577	-0.196173	0.211346	-0.101918	-0.0743288	-0.0543122	-0.0768531	0.550282	-0.0712602	-0.073334	0.0742778	-0.0234388	0.876771
ENSP00000330694_reference	-0.33318	NA	-0.460644	-0.396912	0.211346	0.201956	-0.622836	-0.561847	-0.327576	0.502225	NA	-0.0246941	NA	NA	NA
ENSP00000333551_reference	0.601858	0.342185	0.431106	0.458383	0.211346	NA	0.255965	0.154443	0.205204	0.490903	0.276531	0.548904	NA	0.412717	0.539725
ENSP00000336994_reference	-0.331321	-0.322943	-0.177168	-0.277144	0.211346	-0.333172	0.0177776	-0.151456	-0.155617	0.502225	-0.0603379	-0.0264312	-0.0741001	-0.0536231	0.681976
ENSP00000338862_reference	0.372031	0.282527	0.27561	0.310056	0.211346	0.453364	0.259339	0.124975	0.279226	0.484175	0.49092	0.426981	-0.171746	0.248718	0.579554
ENSP00000339109_reference	-0.437898	-0.186777	-0.196943	-0.273873	0.211346	-0.616567	0.0259982	-0.496236	-0.362268	0.484175	-0.320615	-0.183539	-0.360089	-0.288081	0.539725
ENSP00000339145_reference	-0.262007	-0.209574	-0.216786	-0.229456	0.211346	-0.175801	-0.212709	-0.105076	-0.164529	0.484175	-0.138441	-0.0220256	-0.0845673	-0.081678	0.59167
ENSP00000339299_reference	-0.21147	-0.23444	-0.178319	-0.208076	0.211346	-0.564197	0.0729247	-0.041318	-0.17753	0.592208	-0.473451	-0.1112	0.0890079	-0.165214	0.623571
ENSP00000339720_reference	0.161594	0.225467	0.154726	0.180596	0.211346	NA	0.267831	0.1995	0.233666	0.484175	0.204038	0.22134	0.189336	0.204905	0.539725
ENSP00000339883_reference	-0.269764	-0.198001	-0.289909	-0.252558	0.211346	-0.372888	-0.0450992	-0.216586	-0.211524	0.484175	-0.34848	-0.0828566	-0.324936	-0.252091	0.539725
ENSP00000341917_reference	-0.442237	-0.0998041	-0.318539	-0.28686	0.211346	-0.214542	0.131727	-0.453072	-0.178629	0.558126	-0.294967	NA	NA	NA	NA
ENSP00000342276_reference	-0.323415	-0.306205	NA	-0.31481	0.211346	0.0322915	-0.277884	NA	-0.122796	0.646133	-0.346727	-0.363051	-0.224705	-0.311494	0.539725
ENSP00000343701_reference	-0.209998	-0.173341	-0.18692	-0.190087	0.211346	-0.229072	-0.0283403	-0.0400337	-0.0991488	0.549391	-0.222884	-0.0388237	-0.275874	-0.179194	0.539725
ENSP00000345445_reference	-0.287555	-0.125728	-0.176273	-0.196519	0.211346	-0.113697	-0.0344658	0.0526018	-0.0318535	0.818122	-0.3685	0.0358135	-0.293207	-0.208631	0.5427
ENSP00000345498_reference	-0.212372	-0.18071	-0.190677	-0.194586	0.211346	-0.335743	-0.0553651	-0.0294039	-0.140171	0.516422	-0.298977	-0.0824991	0.0313274	-0.116716	0.606472
ENSP00000346037_reference	0.276526	0.170488	0.138142	0.195052	0.211346	0.236727	0.0503106	0.212825	0.166621	0.484175	0.193079	0.138184	0.109478	0.146914	0.539725
ENSP00000346874_reference	-0.454528	-0.266497	-0.26764	-0.329555	0.211346	-0.188799	0.00566509	-0.17475	-0.119295	0.502225	-0.204774	-0.0591766	-0.0603081	-0.108086	0.566704
ENSP00000347375_reference	-0.409354	NA	-0.708012	-0.558683	0.211346	NA	NA	0.030007	NA	NA	NA	NA	NA	NA	NA
ENSP00000347532_reference	0.337724	0.390638	0.366774	0.365045	0.211346	0.250531	-0.116802	1.338	0.490577	0.517867	0.155935	-0.201132	0.0706824	0.00849515	0.970016
ENSP00000347988_reference	0.18835	0.181839	0.140519	0.170236	0.211346	0.137583	0.0183123	0.000337425	0.0520775	0.693651	0.169444	0.0487989	0.162338	0.126861	0.539725
ENSP00000349509_reference	-0.889298	-2.22614	-2.25484	-1.79009	0.211346	-4.1623	-1.70854	-1.38486	-2.41857	0.446545	-3.46241	-0.866424	-2.65273	-2.32719	0.539725
ENSP00000349679_reference	0.308884	0.203753	0.417862	0.310166	0.211346	0.241047	0.0765591	0.408916	0.242174	0.484175	0.234136	0.130136	0.446725	0.270332	0.539725
ENSP00000351022_reference	0.265424	0.254848	0.120162	0.213478	0.211346	0.214286	-0.292582	-0.257611	-0.111969	0.686236	0.196742	0.134653	-0.418878	-0.0291613	0.938949
ENSP00000351141_reference	0.38077	0.139729	0.19843	0.239643	0.211346	0.504568	0.167845	-0.0114346	0.220326	0.492944	0.415808	0.0328101	0.372201	0.273606	0.539725
ENSP00000351175_reference	0.230201	0.26518	0.109133	0.201505	0.211346	0.356329	-0.160397	-0.00968392	0.0620829	0.815202	0.792895	-0.0646973	0.017124	0.248441	0.639062
ENSP00000353660_reference	0.25332	0.144515	0.194058	0.197298	0.211346	0.235072	0.120092	0.0959361	0.150367	0.484175	0.346731	0.0681947	-0.0226178	0.130769	0.599818
ENSP00000354040_reference	0.405025	0.164981	0.309774	0.29326	0.211346	0.423939	0.265115	0.0101556	0.23307	0.492227	0.578946	0.477963	-0.0732023	0.327902	0.539725
ENSP00000354762_reference	-0.3067	NA	-0.343642	-0.325171	0.211346	-0.968031	0.261957	-0.333673	-0.346582	0.558185	-3.16036	0.0547155	-0.00727907	-1.03764	0.602036
ENSP00000354876_reference	-0.381078	-0.21326	-0.273332	-0.289223	0.211346	-0.384918	-0.231702	-0.0892113	-0.235277	0.484175	-0.358292	-0.366625	-0.149082	-0.291333	0.539725
ENSP00000355571_reference	0.252632	0.211592	0.331896	0.265373	0.211346	0.178963	-0.00835175	0.130227	0.100279	0.535021	0.420179	0.00969155	0.24855	0.22614	0.539725
ENSP00000355637_reference	-0.549555	-0.172899	-0.239288	-0.32058	0.211346	NA	-0.206987	-0.633042	-0.420014	0.484175	-0.136613	0.1374	NA	0.000393696	0.998864
ENSP00000355759_reference	-0.356983	-0.212001	-0.289889	-0.286291	0.211346	-0.262872	-0.0305699	-0.133428	-0.14229	0.492227	-0.160979	-0.0769495	-0.0410506	-0.0929931	0.576236
ENSP00000356218_reference	-0.444319	-0.487713	-0.310201	-0.414077	0.211346	0.0837061	-0.186783	NA	-0.0515387	0.82994	-0.0564093	-0.0771078	0.190356	0.0189461	0.921824
ENSP00000356224_reference	0.233809	0.446735	0.421245	0.367263	0.211346	-0.0535796	NA	NA	NA	NA	-0.0708827	-0.274526	-0.525548	-0.290319	0.539725
ENSP00000356705_reference	-0.396091	-0.184923	-0.164508	-0.248507	0.211346	NA	-0.0807717	NA	NA	NA	NA	-0.247735	0.229643	-0.00904604	0.982662
ENSP00000357051_reference	-0.24532	-0.109294	-0.261468	-0.205361	0.211346	-0.220208	-0.417567	-0.36471	-0.334161	0.444388	-0.180715	-0.343216	-0.202738	-0.242223	0.539725
ENSP00000357804_reference	0.156452	0.195475	0.251788	0.201238	0.211346	0.336161	0.0372688	0.297183	0.223538	0.484175	0.155398	0.141419	0.191612	0.16281	0.539725
ENSP00000358283_reference	-0.499519	-0.229107	-0.217142	-0.315256	0.211346	-0.450955	0.305546	-0.141538	-0.0956492	0.789256	0.0681197	0.0630695	-0.0566537	0.0248452	0.867893
ENSP00000358812_reference	0.279119	0.200474	0.173574	0.217722	0.211346	0.278984	0.102756	-0.0450386	0.112234	0.567275	0.404994	0.212142	-0.0507576	0.188793	0.564013
ENSP00000359346_reference	-0.318771	-0.251636	-0.287659	-0.286022	0.211346	-0.340462	-0.0740733	-0.116774	-0.177103	0.492227	-0.298884	-0.299536	-0.469683	-0.356035	0.539725
ENSP00000359531_reference	-0.510186	-0.220573	-0.371466	-0.367408	0.211346	-0.572623	-0.217478	0.050974	-0.246376	0.500398	-0.494706	0.498022	0.103282	0.0355326	0.94954
ENSP00000360593_reference	0.319219	0.195607	0.343913	0.286246	0.211346	0.283056	0.251894	0.395767	0.310239	0.444388	0.302863	0.0815846	0.158574	0.181007	0.539725
ENSP00000360635_reference	-0.206256	-0.172014	-0.192855	-0.190375	0.211346	-0.308044	-0.15469	-0.119558	-0.194097	0.484175	-0.25165	-0.178861	-0.208104	-0.212871	0.539725
ENSP00000360645_reference	-0.429277	NA	-0.312627	-0.370952	0.211346	-0.632076	0.0167813	-0.0141754	-0.209823	0.564024	NA	NA	NA	NA	NA
ENSP00000360828_reference	0.604287	0.14874	0.334589	0.362539	0.211346	0.493854	0.100564	0.110826	0.235081	0.492227	0.584848	0.478502	-0.184733	0.292872	0.575402
ENSP00000360985_reference	-0.591367	-0.218605	-0.222638	-0.344203	0.211346	-0.507637	-0.03889	-0.0277001	-0.191409	0.522514	-0.290803	-0.180433	0.0297329	-0.147168	0.566704
ENSP00000361005_reference	-0.231662	-0.182507	-0.243585	-0.219251	0.211346	-0.247608	-0.24147	-0.362344	-0.283807	0.444388	-0.266413	-0.371664	NA	-0.319038	0.539725
ENSP00000361162_reference	0.169393	0.163769	0.402175	0.245112	0.211346	0.234308	0.195795	0.218376	0.216159	0.444388	0.154994	0.185293	0.128047	0.156112	0.539725
ENSP00000361169_reference	-0.177127	-0.223776	-0.152156	-0.184353	0.211346	-0.147592	-0.104243	-0.136281	-0.129372	0.490903	-0.185202	-0.315645	-0.0702885	-0.190378	0.539725
ENSP00000361207_reference	-0.32463	-0.249429	-0.14703	-0.240363	0.211346	-0.365857	-0.171499	-0.285762	-0.274373	0.444388	-0.16361	0.0553654	0.0659117	-0.0141108	0.940599
ENSP00000362208_reference	0.191226	0.424984	0.191372	0.269194	0.211346	0.0125993	0.0665556	NA	0.0395774	0.815205	0.120567	0.157247	NA	0.138907	0.561123
ENSP00000362361_reference	-0.268463	-0.189785	-0.302607	-0.253619	0.211346	-0.386975	-0.133398	-0.201373	-0.240582	0.484175	-0.301189	-0.135077	-0.205508	-0.213924	0.539725
ENSP00000362532_reference	0.250565	0.136439	0.157148	0.181384	0.211346	0.260203	0.117874	0.0856215	0.154566	0.491266	0.307831	0.192943	0.0946838	0.198486	0.539725
ENSP00000362751_reference	-0.349074	-0.123409	-0.349806	-0.274097	0.211346	-0.393124	-0.0865692	-0.132873	-0.204189	0.488506	-0.69636	-0.0418516	0.229842	-0.169457	0.732106
ENSP00000362803_reference	0.156207	0.174371	0.221619	0.184066	0.211346	0.190571	0.286567	0.186274	0.221137	0.484175	0.226222	0.131454	0.157688	0.171788	0.539725
ENSP00000362931_reference	-0.25888	-0.369902	-0.360658	-0.329813	0.211346	-0.266691	-0.10774	0.0390184	-0.111804	0.558185	-0.462105	0.0263609	0.103463	-0.11076	0.737456
ENSP00000363638_reference	0.190747	0.125277	0.287176	0.201067	0.211346	0.197517	0.0956617	0.272391	0.188523	0.484175	0.139583	0.0935512	0.527899	0.253678	0.539725
ENSP00000363641_reference	0.20718	0.140688	0.194482	0.180783	0.211346	0.226256	0.0929157	0.217621	0.178931	0.484175	0.18164	0.164795	0.00943999	0.118625	0.553158
ENSP00000363899_reference	0.126339	0.209114	0.214813	0.183422	0.211346	0.107003	0.19155	-0.368016	-0.0231543	0.933598	0.485155	-0.018241	0.114125	0.19368	0.575402
ENSP00000364345:map.1/19565344/G:p.S344T:n.C19565344G:c.aGt/aCt	-0.343375	-0.214765	-0.260035	-0.272725	0.211346	-0.624127	0.0517344	-0.139864	-0.237419	0.517867	-0.235203	-0.193091	-0.0641947	-0.164163	0.539725
ENSP00000365402:map.6/31238942/A:p.A176V:n.G31238942A:c.gCg/gTg	-0.144127	-0.265426	-0.250547	-0.220033	0.211346	-0.173263	-0.134525	-0.359137	-0.222308	0.484175	-0.28762	-0.151377	0.152935	-0.0953538	0.714397
ENSP00000365567_reference	-0.333025	-0.246633	-0.250201	-0.27662	0.211346	-0.260302	-0.0831433	-0.0510395	-0.131495	0.492944	-0.488517	-0.0319237	-0.0113574	-0.177266	0.59027
ENSP00000366603_reference	-0.322851	NA	-0.280399	-0.301625	0.211346	-0.432485	0.0408308	-0.0850709	-0.158908	0.549391	-0.237178	-0.274299	-0.217856	-0.243111	0.539725
ENSP00000366748_reference	-0.350102	-0.204436	-0.210153	-0.254897	0.211346	-0.309344	-0.197	0.0299243	-0.158806	0.500398	-0.432081	-0.164307	-0.23063	-0.275673	0.539725
ENSP00000367558_reference	-0.418879	-0.302628	-0.212922	-0.311476	0.211346	-0.311705	0.121723	-0.0910613	-0.0936812	0.679901	-0.361905	-0.0215115	-0.166123	-0.18318	0.539725
ENSP00000367562_reference	-0.653241	-0.357052	-0.248491	-0.419595	0.211346	-0.585052	-0.169083	-0.192688	-0.315608	0.484175	-0.55907	-0.216783	-0.0372059	-0.27102	0.539725
ENSP00000367721_reference	-0.217528	-0.21305	-0.194038	-0.208205	0.211346	-0.360477	0.0101404	-0.265399	-0.205245	0.492227	-0.292104	0.018217	0.146521	-0.0424552	0.871591
ENSP00000367787_reference	-0.211106	-0.126107	-0.222392	-0.186535	0.211346	-0.137117	-0.0608665	-0.162272	-0.120085	0.492227	-0.0703482	-0.263543	-0.0690677	-0.13432	0.545065
ENSP00000367992:map.13/47354101/T:p.G190E:n.C47354101T:c.gGa/gAa	0.235203	0.14697	0.257611	0.213261	0.211346	0.21906	0.125391	0.218651	0.187701	0.484175	0.149066	0.140449	0.20953	0.166348	0.539725
ENSP00000368020_reference	0.114646	0.210288	0.268652	0.197862	0.211346	0.289204	0.0591371	0.216112	0.188151	0.484175	-0.692847	0.261195	0.250573	-0.0603596	0.912155
ENSP00000369217_reference	0.18222	0.233575	0.403886	0.273227	0.211346	0.0305458	0.236049	0.389082	0.218559	0.486343	0.0556412	0.679351	-0.0371661	0.232609	0.600819
ENSP00000369500_reference	0.346888	0.17851	0.136468	0.220622	0.211346	0.296913	0.129357	0.121397	0.182556	0.484175	0.288225	0.114422	0.0893906	0.164012	0.539725
ENSP00000369618_reference	-0.227047	-0.518117	-0.17392	-0.306361	0.211346	-0.382179	0.437942	0.183483	0.0797489	0.840615	-0.238572	0.477694	0.0874577	0.10886	0.769034
ENSP00000369719_reference	-0.156688	-0.436052	-0.247493	-0.280078	0.211346	-0.161577	-0.29799	-0.220729	-0.226765	0.484175	-0.496205	-3.46113	-0.326321	-1.42789	0.545065
ENSP00000369810_reference	-0.306058	-0.143585	-0.156183	-0.201942	0.211346	0.208069	-0.18021	-0.202208	-0.0581162	0.807123	-0.0530503	-0.0515762	-0.548021	-0.217549	0.570093
ENSP00000370299_reference	0.213913	0.226886	0.159812	0.200204	0.211346	0.114086	0.0413752	0.207793	0.121085	0.492753	0.218908	0.0377149	0.2262	0.160941	0.539725
ENSP00000370384_reference	0.270759	0.131213	0.172427	0.191467	0.211346	0.538719	-0.0192099	NA	0.259755	0.54468	0.434319	0.26836	NA	0.35134	0.539725
ENSP00000371172_reference	0.283954	0.158236	0.145246	0.195812	0.211346	0.189914	-0.0967563	0.257365	0.116841	0.579229	0.0852974	0.226367	0.149846	0.153837	0.539725
ENSP00000371502_reference	-0.156018	-0.202091	-0.150935	-0.169681	0.211346	-0.42375	-0.0355371	-0.116207	-0.191831	0.492227	-0.217669	-0.0851825	-0.00352318	-0.102125	0.579568
ENSP00000371607:map.13/24411772/C:p.S488G:n.T24411772C:c.Agc/Ggc	-0.153447	-0.369317	-0.247647	-0.256804	0.211346	-0.165322	0.0624489	0.0980028	-0.00162341	0.991176	-0.258475	-0.118674	0.0396884	-0.112487	0.59508
ENSP00000373696_reference	-0.244575	-0.23547	-0.107638	-0.195894	0.211346	-0.418971	-0.0824512	-0.11312	-0.204847	0.492227	-0.297246	0.0111625	-0.0411104	-0.109065	0.628582
ENSP00000376406_reference	-0.329122	-0.191869	-0.49701	-0.339334	0.211346	-0.427092	-0.319288	0.0609076	-0.228491	0.492227	-0.408241	-0.368053	-0.19626	-0.324185	0.539725
ENSP00000377103_reference	-0.404063	-0.158395	-0.180643	-0.2477	0.211346	-0.295955	-0.123011	-0.0480708	-0.155679	0.492227	-0.204136	-0.252352	-0.0565126	-0.171	0.539725
ENSP00000377374_reference	-0.36659	-0.260321	-0.241941	-0.289617	0.211346	-0.48113	-0.0752138	-0.0926618	-0.216335	0.492227	-0.317626	-0.0791272	-0.209201	-0.201985	0.539725
ENSP00000377401_reference	-0.580309	-0.330209	-0.215641	-0.375386	0.211346	-0.560676	-0.0993343	NA	-0.330005	0.492227	-0.351018	-0.11668	-0.199796	-0.222498	0.539725
ENSP00000377446_reference	0.243771	0.25788	0.131328	0.210993	0.211346	0.348932	0.0259065	0.122777	0.165872	0.492227	0.316513	0.0943244	0.194631	0.201823	0.539725
ENSP00000377683_reference	0.195768	0.128041	0.225908	0.183239	0.211346	NA	-0.500669	0.221129	-0.13977	0.766482	0.121393	NA	1.4772	0.799295	0.550325
ENSP00000377778_reference	0.280132	0.493247	0.362759	0.378713	0.211346	0.148175	-0.125025	NA	0.0115748	0.960248	NA	-0.0944435	0.486569	0.196063	0.678367
ENSP00000378350_reference	-0.293071	-0.169297	-0.240261	-0.23421	0.211346	-0.476158	-0.0671124	-0.242461	-0.261911	0.484175	-0.0924458	-0.0506629	-0.0499747	-0.0643611	0.639339
ENSP00000378512_reference	0.230667	0.121121	0.284924	0.212237	0.211346	0.417779	0.0228406	0.157108	0.199243	0.492227	0.206636	0.340549	0.213966	0.253717	0.539725
ENSP00000378753_reference	-0.396378	-0.380863	-0.367917	-0.381719	0.211346	-0.0548873	0.225803	-0.381933	-0.070339	0.812436	-0.755868	-0.14481	0.0332801	-0.289133	0.575402
ENSP00000378812_reference	-0.400847	-0.333304	-0.53434	-0.42283	0.211346	0.0805901	-0.366483	-0.17357	-0.153154	0.54395	-0.192523	-0.313732	0.0524577	-0.151266	0.575402
ENSP00000379023_reference	0.490495	NA	0.351658	0.421076	0.211346	1.80252	0.293576	0.425218	0.840438	0.484175	NA	0.15965	1.02494	0.592294	0.539725
ENSP00000379317_reference	0.18871	0.267313	0.2828	0.246274	0.211346	-0.161762	0.249132	0.113511	0.0669603	0.756337	0.0575126	NA	-0.278787	-0.110637	0.715928
ENSP00000380340_reference	0.642527	0.615872	0.285719	0.514706	0.211346	0.658398	0.305727	0.1843	0.382809	0.484175	0.834545	0.441693	-0.00805871	0.422726	0.539725
ENSP00000380794_reference	-0.360506	-0.348113	-0.192449	-0.300356	0.211346	-0.0330462	-0.160772	-0.165259	-0.119692	0.492227	-0.18243	-0.123263	-0.366949	-0.224214	0.539725
ENSP00000380918_reference	-0.144339	-0.315995	-0.270776	-0.243703	0.211346	-0.12038	0.0232265	-0.0436988	-0.0469507	0.724376	-0.146771	-0.0791668	-0.00977542	-0.078571	0.610499
ENSP00000381859_reference	0.74973	0.884998	NA	0.817364	0.211346	0.94215	NA	NA	NA	NA	NA	1.07179	-0.660155	0.205815	0.871399
ENSP00000382239_reference	-0.175567	-0.197239	-0.349127	-0.240645	0.211346	-0.070468	-0.26237	-0.158614	-0.163817	0.484175	-0.00798705	-0.369578	-0.236146	-0.20457	0.539725
ENSP00000383003_reference	0.216385	0.320479	0.503332	0.346732	0.211346	0.228817	-0.0264563	0.606034	0.269465	0.492227	0.37379	-0.0186209	1.4097	0.588288	0.549533
ENSP00000383444_reference	-0.664246	-0.29969	-0.26459	-0.409509	0.211346	-0.437532	0.0863003	-0.213843	-0.188358	0.517867	-0.332575	-0.17621	-0.530608	-0.346464	0.539725
ENSP00000383935:map.17/45915788/C:p.M323V:n.T45915788C:c.Atg/Gtg	-0.328161	-0.272408	NA	-0.300284	0.211346	-0.47114	-0.155896	0.202231	-0.141602	0.667443	-0.172981	-0.0745381	NA	-0.123759	0.579568
ENSP00000385722_reference	-0.324117	-0.314362	-0.222713	-0.287064	0.211346	-0.155736	-0.0461205	-0.273452	-0.158436	0.492227	-0.123913	-0.214366	-0.169106	-0.169129	0.539725
ENSP00000385971_reference	NA	-0.353134	-0.266804	-0.309969	0.211346	NA	-0.080436	-0.020648	-0.050542	0.76318	NA	-0.0598997	NA	NA	NA
ENSP00000387059_reference	0.228569	0.125139	0.309644	0.221117	0.211346	0.157211	-0.0389476	0.109935	0.0760662	0.621165	0.165712	0.0487808	-0.129883	0.0282032	0.880503
ENSP00000388332_reference	0.264969	0.225338	0.24485	0.245052	0.211346	0.283056	0.1627	0.274904	0.24022	0.444388	0.205338	0.20277	-0.00451472	0.134531	0.550325
ENSP00000388638_reference	0.355567	0.153632	0.183141	0.23078	0.211346	0.312693	0.171115	0.110513	0.198107	0.484175	0.218265	0.14067	0.119221	0.159385	0.539725
ENSP00000392309_reference	-0.394976	-0.259111	-0.251662	-0.301916	0.211346	-0.515996	-0.168243	0.0619102	-0.207443	0.516422	-0.639839	-0.0538521	0.433291	-0.0867999	0.876626
ENSP00000392874_reference	-0.419299	NA	-0.42617	-0.422735	0.211346	-0.00976368	NA	NA	NA	NA	-0.548368	NA	0.165592	-0.191388	0.724459
ENSP00000393596_reference	-0.173978	-0.211739	-0.266474	-0.217397	0.211346	-0.372772	0.0615009	-0.00216139	-0.104477	0.668388	-0.2144	0.00401723	0.00508034	-0.068434	0.703224
ENSP00000394375_reference	-0.251132	-0.25455	-0.145331	-0.217004	0.211346	-0.177225	0.0411211	-0.214039	-0.116714	0.534507	-0.0750088	-0.216086	-0.075223	-0.122106	0.5427
ENSP00000394510_reference	-0.389773	-0.292816	NA	-0.341295	0.211346	-0.306801	NA	-0.399341	-0.353071	0.472183	-0.047686	NA	NA	NA	NA
ENSP00000396154:map.19/19040312/C:p.S339R:n.G19040312C:c.agC/agG	0.468437	0.198503	0.66635	0.44443	0.211346	0.510053	0.458742	0.2146	0.394465	0.444388	-0.148628	0.622501	-0.15063	0.107747	0.81882
ENSP00000398597_reference	-0.148378	-0.204054	-0.214553	-0.188995	0.211346	0.0492719	-0.259081	-0.434528	-0.214779	0.492753	-0.0418329	-0.219598	-0.284373	-0.181934	0.539725
ENSP00000399591_reference	-0.225432	-0.363676	NA	-0.294554	0.211346	NA	-0.355811	-0.43697	-0.39639	0.444388	NA	-0.485868	-0.181036	-0.333452	0.539725
ENSP00000400333_reference	-0.266275	-0.26289	-0.468716	-0.332627	0.211346	-0.152283	-0.138918	-0.124056	-0.138419	0.484175	-0.272567	-0.0844664	-0.080113	-0.145715	0.539725
ENSP00000401619_reference	-0.242795	-0.108952	-0.23352	-0.195089	0.211346	-0.269906	-0.0156947	-0.0691227	-0.118241	0.525969	-0.304051	-0.0287826	0.0270906	-0.101914	0.655875
ENSP00000402338_reference	0.49409	0.246224	0.298388	0.346234	0.211346	0.625344	0.0652713	0.164685	0.2851	0.492227	0.602507	0.504646	-0.117904	0.32975	0.545065
ENSP00000402557_reference	-0.246195	-0.121652	-0.314153	-0.227333	0.211346	-0.412072	-0.0360347	-0.116353	-0.188153	0.492227	0.339887	0.0551127	0.634401	0.343133	0.539725
ENSP00000405178_reference	-0.349719	-0.320774	-0.176602	-0.282365	0.211346	-0.381867	-0.223024	-0.285721	-0.296871	0.444388	-0.261703	-0.368222	-0.200999	-0.276975	0.539725
ENSP00000405674_reference	0.502701	0.144378	0.396417	0.347832	0.211346	0.741546	0.152018	-0.0131875	0.293459	0.502225	0.88211	0.294928	NA	0.588519	0.539725
ENSP00000406327_reference	-0.276553	NA	-0.447297	-0.361925	0.211346	NA	-0.271198	-0.370152	-0.320675	0.484175	-0.424586	-0.36392	-0.392273	-0.393593	0.539725
ENSP00000406424_reference	0.322939	0.190856	0.431106	0.314967	0.211346	0.33307	0.00141836	-0.00530795	0.109727	0.609632	NA	NA	-0.41678	NA	NA
ENSP00000407270_reference	-0.421659	-0.269458	-0.114723	-0.268614	0.211346	-0.357938	0.0344457	-0.0622709	-0.128588	0.567757	-0.28324	-0.116822	0.00121123	-0.13295	0.568621
ENSP00000411010_reference	0.176063	0.348835	0.247166	0.257355	0.211346	0.507735	0.112772	0.0465043	0.222337	0.492227	0.411312	0.230753	-0.215806	0.142086	0.687457
ENSP00000412310_reference	-0.381114	-0.221786	-0.146117	-0.249673	0.211346	-0.485973	-0.11826	-0.121392	-0.241875	0.486343	-0.265999	-0.300668	-0.03234	-0.199669	0.539725
ENSP00000413407_reference	NA	0.345276	0.712736	0.529006	0.211346	0.151013	-0.260087	0.106726	-0.000782705	0.997444	0.427767	0.455983	0.323205	0.402318	0.539725
ENSP00000416120_reference	-0.364776	-0.127573	-0.440944	-0.311098	0.211346	NA	-0.0206298	NA	NA	NA	-0.198455	-0.0132545	NA	-0.105855	0.655875
ENSP00000416968_reference	-0.166411	-0.31733	-0.197054	-0.226932	0.211346	-0.0990892	-0.196251	-0.249505	-0.181615	0.484175	-0.0157158	0.181065	-0.302406	-0.0456858	0.870157
ENSP00000418221_reference	0.390917	0.258763	0.274007	0.307896	0.211346	0.534067	0.136984	0.0995942	0.256882	0.492227	0.575434	0.341689	-0.0279648	0.296386	0.539725
ENSP00000419235_reference	-0.291431	-0.265698	-0.171588	-0.242906	0.211346	-0.0662391	0.0483618	0.0624435	0.0148554	0.913077	-0.316936	0.102435	-0.160391	-0.124964	0.639062
ENSP00000419547_reference	-0.251734	-0.537411	-0.45647	-0.415205	0.211346	-0.636194	-0.200578	0.0656716	-0.257034	0.502225	-0.377614	-0.393719	-0.0117482	-0.261027	0.539725
ENSP00000419807_reference	0.237292	0.198766	0.2317	0.222586	0.211346	-0.00600986	1.87e-05	0.452972	0.148993	0.579906	0.234136	0.174399	-0.140145	0.0894635	0.709275
ENSP00000420374_reference	0.37182	0.752543	NA	0.562181	0.211346	0.463295	NA	0.149264	0.306279	0.484175	NA	NA	-0.517866	NA	NA
ENSP00000420597_reference	-0.245061	-0.148677	-0.198388	-0.197375	0.211346	-0.317149	0.0692988	-0.0342684	-0.0940396	0.667443	-0.182447	-0.107336	-0.143482	-0.144421	0.539725
ENSP00000420745_reference	-0.261564	-0.134977	-0.311042	-0.235861	0.211346	-0.175767	0.0610535	-0.217664	-0.110793	0.558185	-0.152667	-0.0423344	0.0131911	-0.0606034	0.689798
ENSP00000423321_reference	-0.352107	-0.208528	-0.218872	-0.259835	0.211346	-0.472263	-0.141758	-0.302374	-0.305465	0.484175	-0.28162	-0.193113	0.0113264	-0.154469	0.549533
ENSP00000423673_reference	-0.217528	-0.116015	-0.267329	-0.200291	0.211346	0.0476626	-0.23572	-0.12866	-0.105573	0.564024	-0.209406	-0.275343	-0.181146	-0.221965	0.539725
ENSP00000423775_reference	-0.476572	-0.268895	-0.338872	-0.361446	0.211346	-0.331907	-0.0521092	-0.104386	-0.162801	0.492227	-0.450294	NA	-0.026878	-0.238586	0.577015
ENSP00000424926_reference	-0.295216	-0.245542	-0.190364	-0.243707	0.211346	0.766968	0.395279	0.29883	0.487026	0.444388	-0.0626659	0.0567905	-0.180113	-0.0619961	0.718775
ENSP00000425092_reference	0.285637	0.129283	0.198853	0.204591	0.211346	0.256317	0.0843468	-0.1029	0.0792546	0.688842	0.168246	0.079261	0.0296189	0.0923751	0.579554
ENSP00000427466:map.5/54459961/G:p.K131R:n.A54459961G:c.aAg/aGg	-0.251815	-0.152882	-0.215453	-0.206717	0.211346	NA	0.0580973	NA	NA	NA	NA	-0.117127	NA	NA	NA
ENSP00000428509_reference	-0.189216	-0.170468	-0.22965	-0.196445	0.211346	-0.149254	-0.223678	-0.187453	-0.186795	0.484175	-0.164297	-0.188403	-0.130138	-0.160946	0.539725
ENSP00000429225_reference	0.30557	0.147515	0.198008	0.217031	0.211346	0.292635	0.0795662	0.0899401	0.154047	0.492227	0.148525	0.0734088	0.0820463	0.101327	0.550325
ENSP00000430028_reference	0.31186	0.121814	0.204192	0.212622	0.211346	0.28244	-0.0324783	0.292782	0.180915	0.492227	0.267852	0.0670852	0.319124	0.21802	0.539725
ENSP00000435272_reference	-0.390167	-0.214835	-0.197313	-0.267439	0.211346	-0.564197	-0.0537944	-0.189779	-0.269257	0.492227	-0.402867	-0.0376874	-0.148867	-0.196474	0.539725
ENSP00000437073_reference	-0.416852	-0.278562	-0.280183	-0.325199	0.211346	-0.103512	-0.0191153	0.0841579	-0.0128232	0.928424	-0.000928549	-0.0435709	0.233837	0.0631125	0.744319
ENSP00000437180_reference	-0.226184	-0.198797	-0.202473	-0.209151	0.211346	-0.0756729	-0.315589	-0.149864	-0.180375	0.484175	-0.15285	-0.299375	0.0298279	-0.140799	0.575402
ENSP00000437236_reference	-0.474786	-0.22235	-0.173245	-0.290127	0.211346	-0.428363	-0.187123	-0.170528	-0.262005	0.484175	-0.450356	-0.20571	-0.197015	-0.28436	0.539725
ENSP00000438225_reference	-0.295568	-0.270623	-0.148336	-0.238176	0.211346	-0.130257	0.00802518	-0.0713371	-0.0645231	0.641006	-0.120557	-0.167421	-0.221446	-0.169808	0.539725
ENSP00000439243_reference	-0.255482	-0.142519	-0.20015	-0.199384	0.211346	-0.353679	-0.239529	-0.173798	-0.255669	0.451395	-0.230628	-0.157681	0.184772	-0.0678458	0.792207
ENSP00000441065_reference	-0.304943	-0.271041	-0.177954	-0.251313	0.211346	-0.525936	-0.191893	1.33379	0.205321	0.815205	NA	0.0381898	-0.0831494	-0.0224798	0.908512
ENSP00000443671_reference	-0.196309	-0.280943	-0.144991	-0.207415	0.211346	0.00209755	-0.141428	-0.20347	-0.114267	0.506149	0.117396	-0.0794838	-0.0440258	-0.00203795	0.988805
ENSP00000444421_reference	0.239377	0.221202	0.204613	0.221731	0.211346	0.295326	0.0877418	0.154306	0.179125	0.484175	0.223917	0.108241	0.0507554	0.127638	0.5427
ENSP00000444437_reference	0.536642	0.186089	0.232525	0.318419	0.211346	0.45599	0.00469764	0.11644	0.192376	0.502225	0.528979	0.148323	-0.174938	0.167454	0.666637
ENSP00000446108:map.11/68562328/T:p.A275T:n.C68562328T:c.Gcc/Acc	-0.243701	-0.108074	-0.270425	-0.2074	0.211346	-0.46221	-0.140131	-0.0917624	-0.231368	0.489357	-0.354478	0.0352646	-0.714697	-0.344637	0.539725
ENSP00000447942_reference	0.321846	0.15756	0.146181	0.208529	0.211346	0.318956	0.139631	0.128252	0.195613	0.484175	0.282082	0.151163	0.136644	0.189963	0.539725
ENSP00000450056_reference	0.159148	0.205586	0.233212	0.199315	0.211346	0.0955419	0.155358	-0.00739251	0.0811692	0.573759	0.180584	0.10247	-0.128907	0.0513822	0.806575
ENSP00000450635_reference	0.131714	0.190988	0.354062	0.225588	0.211346	0.122649	0.13338	0.334729	0.196919	0.484175	0.00218423	0.0724281	0.300795	0.125136	0.579568
ENSP00000451176_reference	0.549493	0.200605	0.207974	0.319358	0.211346	0.533239	0.0916196	0.0847149	0.236524	0.492227	0.565756	0.0728918	0.0916121	0.24342	0.547566
ENSP00000454228_reference	-0.316471	-0.197914	-0.262805	-0.259063	0.211346	-0.410417	-0.339937	-0.28747	-0.345941	0.444388	-0.434163	-0.260619	-0.295085	-0.329956	0.539725
ENSP00000454435_reference	-0.755745	-0.43222	-0.275892	-0.487952	0.211346	-0.804707	-0.106654	-0.23969	-0.383684	0.486343	-0.799996	-0.409699	-0.340269	-0.516655	0.539725
ENSP00000454496_reference	-0.652768	-1.22596	NA	-0.939365	0.211346	-0.323627	NA	NA	NA	NA	-0.221749	NA	NA	NA	NA
ENSP00000455855_reference	0.176305	0.18993	0.256665	0.207633	0.211346	0.338772	-0.0188126	0.285048	0.201669	0.492227	0.166779	0.0668167	0.202773	0.145456	0.539725
ENSP00000456222_reference	-0.420726	-0.239526	-0.357942	-0.339398	0.211346	-0.0303335	0.085755	0.158666	0.0713626	0.637141	-0.0887791	NA	NA	NA	NA
ENSP00000456259_reference	-0.368565	NA	-0.35131	-0.359938	0.211346	-0.399419	0.00947278	NA	-0.194973	0.558126	-0.518915	-0.649238	NA	-0.584077	0.539725
ENSP00000457694_reference	-0.121126	-0.190543	-0.270678	-0.194116	0.211346	0.0302081	-0.448777	-0.0518089	-0.156793	0.562044	-0.0132206	-0.0490516	0.00703031	-0.0184139	0.881443
ENSP00000457831_reference	-0.268002	-0.126486	-0.231299	-0.208596	0.211346	NA	-0.333194	0.0322362	-0.150479	0.612884	0.270337	NA	-0.0135281	0.128405	0.655875
ENSP00000457972_reference	-0.323946	-0.278947	-0.0987511	-0.233881	0.211346	-0.522809	-0.0400798	-0.10319	-0.222026	0.492944	-0.38992	-0.13413	-0.0967894	-0.206946	0.539725
ENSP00000458007_reference	0.174973	0.165654	0.2004	0.180343	0.211346	0.187941	-0.031562	0.160479	0.105619	0.543377	0.151224	-0.0544752	0.177744	0.0914977	0.636448
ENSP00000458792_reference	-0.240145	-0.150535	-0.156634	-0.182438	0.211346	-0.430928	-0.0144117	-0.0714257	-0.172255	0.510744	-0.356643	0.0139327	-0.274372	-0.205694	0.539725
ENSP00000459789_reference	0.28799	0.164712	0.154117	0.202273	0.211346	-0.265555	-0.0476829	0.119969	-0.0644232	0.752103	0.493793	0.161294	0.050044	0.235044	0.539725
ENSP00000460075_reference	-0.150379	-0.393254	-0.180332	-0.241322	0.211346	-0.0889273	0.131353	0.251141	0.0978552	0.623097	-0.155816	0.219248	0.161333	0.0749217	0.748592
ENSP00000460871_reference	0.604197	0.220555	0.260042	0.361598	0.211346	0.625636	0.167496	0.041906	0.278346	0.492227	0.664746	0.34003	-0.0762038	0.309524	0.549533
ENSP00000461416:map.17/3514028/C:p.D421E:n.G3514028C:c.gaC/gaG	-0.450581	-0.337721	-0.666001	-0.484768	0.211346	-0.716599	0.513396	-0.313822	-0.172342	0.756769	-0.286049	-0.387327	0.00967111	-0.221235	0.539725
ENSP00000462063_reference	0.249531	0.142603	0.191655	0.194596	0.211346	0.266947	0.0886727	0.122063	0.159228	0.486343	0.287489	0.0753325	0.0703686	0.144397	0.5427
ENSP00000462387_reference	0.449044	0.180641	0.429067	0.352917	0.211346	0.0869565	0.0210199	0.981627	0.363201	0.510744	0.101575	0.299857	0.195833	0.199088	0.539725
ENSP00000463527_reference	0.195052	0.114725	0.273339	0.194372	0.211346	0.200782	-0.0388133	0.12646	0.096143	0.567451	0.0980827	0.0135797	-0.0112987	0.0334546	0.813496
ENSP00000464741_reference	NA	-0.331803	-0.553018	-0.442411	0.211346	NA	-0.313174	NA	NA	NA	-1.072	0.169688	-0.267098	-0.389803	0.584598
ENSP00000465364_reference	-1.44592	NA	-0.902555	-1.17424	0.211346	-0.109145	0.278785	-0.1148	0.01828	0.934158	NA	0.134225	NA	NA	NA
ENSP00000466426_reference	-0.373249	-0.416567	-0.547411	-0.445742	0.211346	-1.11991	-0.112657	-0.301355	-0.511307	0.492227	-0.281365	-0.095445	-0.0929588	-0.15659	0.539725
ENSP00000466962_reference	0.247345	0.147787	0.212723	0.202618	0.211346	0.224845	0.0553327	0.196411	0.158863	0.484175	0.113111	0.196024	0.312566	0.207234	0.539725
ENSP00000468788_reference	0.173641	0.176776	0.170849	0.173755	0.211346	0.212476	0.0807319	0.171787	0.154998	0.484175	0.24996	0.0800951	0.0113456	0.1138	0.57704
ENSP00000468882_reference	0.464282	0.259898	0.154378	0.292853	0.211346	0.419573	0.0748406	0.0827565	0.19239	0.492227	0.420067	0.132105	-0.161215	0.130319	0.687285
ENSP00000470340_reference	1.18144	0.362278	0.738338	0.760684	0.211346	NA	0.0299356	0.259622	0.144779	0.549391	0.933341	0.180601	NA	0.556971	0.539725
ENSP00000470795_reference	-0.227879	-0.164486	-0.221733	-0.2047	0.211346	-0.422463	-0.301345	-0.0685033	-0.264104	0.484175	-0.163425	-0.187912	0.00897764	-0.11412	0.571773
ENSP00000471457:map.19/17311226/A:p.G1455S:n.G17311226A:c.Ggc/Agc	-0.24936	-0.10879	-0.265114	-0.207755	0.211346	-0.141906	0.0148422	-0.168346	-0.0984701	0.543377	-0.232861	-0.0471319	-0.261998	-0.180663	0.539725
ENSP00000472265_reference	-0.489084	-0.554306	-0.122794	-0.388728	0.211346	-0.629267	0.018552	0.107102	-0.167871	0.659891	-0.0411242	-0.187677	-0.231586	-0.153462	0.539725
ENSP00000472819_reference	-0.383358	-0.277428	-0.100378	-0.253722	0.211346	-0.483623	-0.169314	-0.218214	-0.290383	0.484175	-0.412938	-0.191506	-0.106964	-0.237136	0.539725
ENSP00000472897_reference	-0.228215	-0.165163	-0.51138	-0.301586	0.211346	0.0778936	NA	-0.135984	-0.0290452	0.895736	NA	-0.154839	0.798444	0.321802	0.666637
ENSP00000473150:map.19/17450016/C:p.V250A:n.T17450016C:c.gTg/gCg	0.53145	0.370588	0.1204	0.340813	0.211346	NA	-0.104444	0.370799	0.133178	0.692847	NA	-0.388947	-0.0882931	-0.23862	0.544199
ENSP00000473439_reference	0.256985	0.214716	0.346965	0.272889	0.211346	0.46818	0.101538	0.380942	0.316887	0.484175	0.169311	0.254907	NA	0.212109	0.539725
ENSP00000476386_reference	0.240303	0.168476	0.18186	0.19688	0.211346	0.429516	0.18575	0.260467	0.291911	0.444388	0.0623958	0.141198	0.178858	0.127484	0.539725
ENSP00000476530_reference	0.244925	0.308954	0.117558	0.223812	0.211346	0.204821	0.0104556	0.0904949	0.101924	0.531228	0.175953	0.132019	-0.00725958	0.100237	0.579568
ENSP00000476788_reference	NA	0.465651	0.341619	0.403635	0.211346	NA	NA	-0.208628	NA	NA	NA	NA	0.146381	NA	NA
ENSP00000477376_reference	-0.27546	-0.228966	-0.13408	-0.212836	0.211346	-0.190064	-0.193152	-0.100456	-0.161224	0.484175	-0.364312	0.101369	-0.0955666	-0.119503	0.666637
ENSP00000355899_reference	0.47386	0.129973	0.253686	0.28584	0.211611	0.493748	0.00709647	-0.08835	0.137498	0.652233	0.564238	0.208835	-0.219752	0.184441	0.666637
ENSP00000398273_reference	0.224948	0.245333	0.102481	0.190921	0.211611	0.228945	0.0785409	0.105864	0.137783	0.492227	0.231333	0.0563758	0.112404	0.133371	0.539725
ENSP00000233143_reference	0.259385	0.0914053	0.31368	0.22149	0.212545	0.193983	-0.0132994	0.442952	0.207879	0.492227	0.153649	0.00887165	0.394407	0.185643	0.545065
ENSP00000263097_reference	0.194336	0.15241	0.142672	0.163139	0.212545	0.188336	0.403913	-0.0020769	0.196724	0.492227	0.644105	0.277224	0.0514478	0.324259	0.539725
ENSP00000264235_reference	-0.363176	-0.269204	-0.0955881	-0.242656	0.212545	-0.435483	-0.17007	-0.0754204	-0.226991	0.484175	-0.342336	-0.156134	0.102109	-0.13212	0.633384
ENSP00000266679_reference	0.302581	0.136988	0.158799	0.199456	0.212545	0.160166	0.059388	0.0881634	0.102573	0.502225	0.198961	0.0195127	0.0530372	0.0905035	0.59508
ENSP00000268717_reference	-0.342422	-0.203776	-0.115021	-0.220406	0.212545	-0.350865	0.0207255	0.054049	-0.0920302	0.689297	-0.26059	-0.0344761	-0.0139978	-0.103021	0.606699
ENSP00000291439_reference	-0.396216	-0.179718	-0.147226	-0.241054	0.212545	-0.486897	-0.0203646	-0.0020769	-0.169779	0.556603	-0.269099	-0.0216257	0.0534669	-0.0790858	0.709275
ENSP00000323720_reference	-0.538157	-0.491463	-0.0851117	-0.371577	0.212545	-0.507978	-0.258813	-0.324305	-0.363699	0.444388	-0.316806	-0.4198	0.145102	-0.197168	0.584598
ENSP00000357429_reference	0.260869	0.23921	NA	0.250039	0.212545	0.431629	0.282259	0.19336	0.302416	0.444388	0.221864	NA	NA	NA	NA
ENSP00000361245_reference	-0.119299	-0.252553	-0.450783	-0.274212	0.212545	-0.357247	-0.388997	-0.363754	-0.369999	0.444388	NA	-0.175468	-0.173123	-0.174295	0.539725
ENSP00000383059_reference	0.347103	0.192309	0.12377	0.221061	0.212545	0.322198	-0.0865296	0.169374	0.135014	0.558405	0.164376	-0.0272337	-0.161193	-0.00801676	0.9696
ENSP00000444660_reference	0.177997	0.134378	0.168551	0.160309	0.212545	0.259076	0.166448	0.187682	0.204402	0.484175	0.131542	0.171371	0.0548674	0.11926	0.542377
ENSP00000450168_reference	-0.158213	-0.369123	-0.156634	-0.22799	0.212545	-0.496066	0.0369959	-0.314577	-0.257883	0.492227	-0.618604	-0.205862	-0.193619	-0.339362	0.539725
ENSP00000477397_reference	-0.347195	NA	-0.22017	-0.283683	0.212545	-0.857003	-0.201544	NA	-0.529274	0.484175	0.294831	-0.249986	-0.256035	-0.0703968	0.843311
ENSP00000313569_reference	-0.394185	-0.149732	-0.174102	-0.23934	0.212882	-0.524468	0.0444383	-0.203995	-0.228008	0.500398	-0.364254	0.173618	-0.122604	-0.104413	0.725225
ENSP00000473211_reference	-0.584853	-0.276295	-0.152174	-0.337774	0.212882	-0.532947	0.0163199	-0.217331	-0.244653	0.492227	-0.428651	-0.360184	-0.0503761	-0.279737	0.539725
ENSP00000298556_reference	0.190987	0.154988	0.1371	0.161025	0.212919	0.147904	0.0426628	0.172551	0.121039	0.492227	0.0439254	0.0613271	0.0304544	0.0452356	0.718775
ENSP00000443606_reference	0.266107	0.166461	0.122642	0.18507	0.212919	0.262954	-0.0853207	-0.245459	-0.0226083	0.928424	0.0638289	-0.102556	0.0602328	0.00716869	0.966909
ENSP00000023939_reference	-0.171698	-0.18261	-0.126458	-0.160255	0.213314	-0.0763367	-0.147268	-0.29988	-0.174495	0.484175	-0.18757	-0.107578	-0.0856778	-0.126942	0.539725
ENSP00000258654_reference	-0.279918	-0.10092	-0.210864	-0.197234	0.213314	-0.154734	-0.0659197	-0.103697	-0.108117	0.492783	0.0229921	-0.114769	0.331195	0.0798058	0.754902
ENSP00000265838_reference	0.25687	0.142603	0.140431	0.179968	0.213314	0.220605	0.0735459	0.131028	0.141726	0.492227	0.264616	0.110744	0.0582045	0.144521	0.539725
ENSP00000301740_reference	-0.139031	-0.224657	-0.142064	-0.168584	0.213314	-0.192924	-0.232558	-0.184305	-0.203262	0.484175	-0.217599	-0.144914	-0.240514	-0.201009	0.539725
ENSP00000307288_reference	-0.199554	-0.169229	-0.121159	-0.163314	0.213314	-0.227913	-0.194284	-0.130968	-0.184388	0.484175	-0.168363	-0.181432	-0.0137825	-0.121193	0.550325
ENSP00000346437_reference	-0.33213	-0.0857249	-0.431412	-0.283089	0.213314	-0.246523	0.0118267	0.0922528	-0.047481	0.81131	-0.237954	-0.100503	-0.0861923	-0.14155	0.539725
ENSP00000367154_reference	0.297586	0.190195	0.108953	0.198911	0.213314	0.168728	-0.107418	-0.090666	-0.0097852	0.957826	0.126888	0.0670136	0.0788008	0.0909007	0.568621
ENSP00000369176_reference	-0.537701	-0.3126	-0.115966	-0.322089	0.213314	-0.392003	-0.482789	-0.167815	-0.347536	0.444388	NA	-0.324659	0.014612	-0.155024	0.639339
ENSP00000387858_reference	0.279569	0.213805	0.0973397	0.196905	0.213314	0.241047	0.0316537	0.0432821	0.105328	0.543377	0.14067	0.097413	0.110448	0.116177	0.539725
ENSP00000396874_reference	-0.39503	-0.2541	-0.0995645	-0.249565	0.213314	-0.38721	-0.0790153	-0.117488	-0.194571	0.492227	NA	-0.257006	0.0236234	-0.116691	0.678367
ENSP00000410464_reference	0.125463	0.169147	0.185843	0.160151	0.213314	0.115609	0.0201364	0.403569	0.179771	0.492944	0.26835	0.170455	0.364134	0.267646	0.539725
ENSP00000416540_reference	-0.273576	-0.0925784	-0.232229	-0.199461	0.213314	-0.125997	-0.145016	-0.125638	-0.132217	0.484175	-0.156266	-0.0658354	-0.1206	-0.114234	0.542377
ENSP00000421625_reference	-0.640656	NA	-0.269567	-0.455112	0.213314	-0.291103	-0.52561	-0.23438	-0.350365	0.444388	0.0120468	-0.31714	-0.0363904	-0.113828	0.628993
ENSP00000425587_reference	-0.507425	-0.293371	-0.11273	-0.304509	0.213314	-0.364988	-0.519308	0.16652	-0.239259	0.525969	-0.736631	0.00409204	-0.20062	-0.311053	0.550325
ENSP00000436962_reference	-0.424867	-0.262383	-0.102094	-0.263115	0.213314	-0.473532	-0.137602	-0.110348	-0.240494	0.484175	-0.393633	-0.140772	-0.0189986	-0.184468	0.545065
ENSP00000458163_reference	0.210963	0.144651	0.135482	0.163699	0.213314	0.198824	0.0958364	0.28394	0.192867	0.484175	0.237949	0.0554918	0.114268	0.135903	0.539725
ENSP00000468656_reference	0.254008	0.142329	0.139625	0.178654	0.213314	0.337349	NA	0.210114	0.273732	0.484175	0.39079	0.103431	0.109945	0.201389	0.539725
ENSP00000296504_reference	NA	-0.218816	-0.273742	-0.246279	0.217069	NA	NA	0.219941	NA	NA	NA	NA	-0.115088	NA	NA
ENSP00000317955:map.12/93196422/G:p.K810Q:n.T93196422G:c.Aaa/Caa	0.242962	0.165519	0.115516	0.174666	0.217069	0.148986	0.00255577	0.184701	0.112081	0.502225	0.191113	0.0944649	0.105501	0.13036	0.539725
ENSP00000348116_reference	0.253435	0.0860136	0.325591	0.22168	0.217069	0.22664	0.064593	0.380812	0.224015	0.484175	0.226478	0.0934282	0.190933	0.17028	0.539725
ENSP00000363349_reference	-1.18284	NA	-0.429779	-0.80631	0.217069	NA	-0.108525	NA	NA	NA	NA	NA	NA	NA	NA
ENSP00000424609_reference	0.193858	0.137125	0.428827	0.25327	0.217069	0.346457	0.140495	0.178959	0.221971	0.484175	0.462734	0.287248	-0.12311	0.208957	0.579568
ENSP00000467000_reference	-0.214337	-0.181309	-0.109205	-0.168284	0.217069	-0.106931	0.0794778	-0.0447949	-0.0240828	0.871408	-0.066941	-0.0364751	0.0108839	-0.0308441	0.818001
ENSP00000475599_reference	-0.323073	-0.0973646	-0.509998	-0.310145	0.217069	-0.315506	0.0305755	-0.0697424	-0.118224	0.567275	-0.403817	0.0587725	0.0607905	-0.0947515	0.745651
ENSP00000257013_reference	NA	-0.270441	-0.218289	-0.244365	0.218027	-0.259297	-0.29604	-0.0204084	-0.191915	0.489357	-0.217286	NA	NA	NA	NA
ENSP00000385952_reference	0.275058	0.256491	0.0830411	0.204863	0.218511	0.124438	0.116669	0.160388	0.133832	0.484175	0.280111	0.0661719	-0.181036	0.0550823	0.840603
ENSP00000418512_reference	0.204217	0.171828	0.540467	0.305504	0.218511	0.201304	0.0878999	0.687289	0.325498	0.492227	0.161033	0.12199	1.55388	0.612302	0.558174
ENSP00000441972_reference	0.128467	0.152003	0.292727	0.191066	0.218511	-0.0330462	0.2141	0.136887	0.10598	0.548241	0.113249	0.0770403	-0.162516	0.00925783	0.965806
ENSP00000453743_reference	0.18823	0.189666	0.11069	0.162862	0.218511	0.19372	0.152942	0.108261	0.151641	0.484175	0.216591	0.190808	0.121344	0.176248	0.539725
ENSP00000469413_reference	-0.362789	-0.585845	-0.100621	-0.349752	0.218511	-0.344816	-0.059893	-0.22998	-0.211563	0.484175	-0.255148	-0.171069	-0.115655	-0.180624	0.539725
ENSP00000078429_reference	-0.372718	-0.189252	-0.113971	-0.225314	0.218903	-0.476283	0.00845219	-0.00934422	-0.159058	0.57294	-0.333423	-0.0285339	0.0144585	-0.115833	0.639062
ENSP00000221494_reference	0.167326	0.186089	0.119002	0.157472	0.218903	0.135127	0.149057	0.092696	0.125627	0.492227	0.203908	0.124383	0.0130758	0.113789	0.565175
ENSP00000230050_reference	0.25481	0.160263	0.116097	0.177057	0.218903	0.305674	0.0562847	0.152486	0.171481	0.492227	0.334791	0.104984	0.0441141	0.161296	0.5427
ENSP00000231790_reference	-0.435585	-0.134612	-0.190659	-0.253619	0.218903	-0.201053	0.142729	-0.125454	-0.0612594	0.753731	0.0957028	0.0479284	-0.260743	-0.0390371	0.870157
ENSP00000243253_reference	-0.451983	-0.251205	-0.10635	-0.269846	0.218903	-0.32016	-0.0993943	-0.179214	-0.199589	0.484175	-0.483087	-0.154233	-0.0532902	-0.230204	0.539725
ENSP00000263274_reference	-0.181043	-0.108643	-0.186258	-0.158648	0.218903	-0.12095	-0.342444	-0.0247447	-0.162713	0.492753	0.0386148	-0.0247131	0.0109224	0.00827467	0.952749
ENSP00000303222_reference	-0.256249	-0.184889	-0.102216	-0.181118	0.218903	-0.217085	-0.10927	-0.211438	-0.179264	0.484175	-0.198782	-0.0440929	-0.00542909	-0.0827679	0.637508
ENSP00000310117_reference	-0.16119	-0.116735	-0.302189	-0.193371	0.218903	-0.13259	-0.168768	-0.108692	-0.136683	0.484175	-0.33071	-0.0771474	-0.166667	-0.191508	0.539725
ENSP00000327436_reference	0.306455	NA	0.827993	0.567224	0.218903	-0.185266	0.111701	0.44258	0.123005	0.684309	0.0702603	0.156826	0.184038	0.137041	0.539725
ENSP00000331127_reference	0.18775	0.103955	0.215091	0.168932	0.218903	0.194376	0.0176854	0.224584	0.145548	0.492227	0.118913	0.0718215	0.206122	0.132286	0.539725
ENSP00000349877_reference	-0.366291	-0.259472	-0.0833473	-0.23637	0.218903	-0.3745	0.0130484	-0.135298	-0.165583	0.502225	-0.331557	-0.172464	-0.0933518	-0.199124	0.539725
ENSP00000357879_reference	0.245962	0.141235	0.126822	0.17134	0.218903	0.250405	0.152203	0.0463899	0.149666	0.492227	0.246683	0.110952	0.180484	0.179373	0.539725
ENSP00000366297_reference	0.213677	0.154039	0.119478	0.162398	0.218903	0.146956	0.184568	-0.0772884	0.0847454	0.636399	0.033504	0.393821	0.0209699	0.149432	0.584598
ENSP00000385990_reference	-0.139468	-0.137415	-0.181981	-0.152954	0.218903	-0.19921	0.0288196	-0.121062	-0.0971507	0.558405	-0.115244	0.317723	-0.109785	0.0308979	0.91058
ENSP00000390461_reference	-0.506357	NA	-0.223298	-0.364827	0.218903	-0.0537196	-0.186783	-0.0239381	-0.0881471	0.558126	NA	-0.399719	NA	NA	NA
ENSP00000391255_reference	0.202436	0.221073	0.0944217	0.172643	0.218903	-0.0986075	0.192253	0.316552	0.136733	0.561816	0.248826	0.126309	0.0464815	0.140539	0.539725
ENSP00000392547_reference	-0.178163	-0.184632	-0.111438	-0.158078	0.218903	-0.201915	-0.132661	-0.099931	-0.144836	0.484175	-0.0851217	-0.151377	-0.00618827	-0.0808957	0.604869
ENSP00000424790_reference	0.277992	0.116675	0.155104	0.183257	0.218903	0.268068	0.152959	0.0208058	0.147278	0.492227	0.263618	0.0325167	0.159095	0.151743	0.539725
ENSP00000424798_reference	0.175579	0.463902	0.157206	0.265562	0.218903	-0.0397504	-0.12297	NA	-0.0813602	0.652233	NA	NA	0.0330527	NA	NA
ENSP00000424870_reference	0.314721	0.582103	0.111214	0.336012	0.218903	0.136628	0.0182017	0.147665	0.100832	0.508398	NA	0.773968	NA	NA	NA
ENSP00000436110_reference	0.159148	0.14806	0.146721	0.151309	0.218903	0.148581	0.0507252	0.10024	0.0998485	0.502225	0.159961	0.110171	0.068373	0.112835	0.5427
ENSP00000455911_reference	-0.141275	-0.200963	-0.468403	-0.270214	0.218903	NA	-0.304616	-0.227271	-0.265944	0.484175	-0.403223	-0.10163	-0.248415	-0.251089	0.539725
ENSP00000458986_reference	-0.337094	-0.106416	-0.190143	-0.211218	0.218903	-0.46672	-0.0799228	-0.130248	-0.22563	0.492227	-0.239332	-0.0265458	-0.0517219	-0.105867	0.579568
ENSP00000459565:map.17/649935/C:p.Q439E:n.G649935C:c.Cag/Gag	-0.414117	-0.214363	-0.112171	-0.246884	0.218903	-0.363444	0.127461	-0.00652781	-0.0808372	0.745155	-0.206414	-0.0854013	-0.0279252	-0.10658	0.572036
ENSP00000462311_reference	0.157188	0.136027	0.155147	0.149454	0.218903	0.19372	0.079089	0.118446	0.130419	0.492227	0.00727289	0.0891679	-0.0160549	0.0267953	0.850011
ENSP00000475080_reference	0.245155	0.0855871	0.228807	0.186516	0.218903	0.262205	0.0143431	0.0206062	0.0990513	0.57792	0.329797	0.169572	-0.242967	0.0854673	0.792207
ENSP00000242770_reference	-0.997924	-0.0959932	-0.720684	-0.604867	0.219006	NA	-0.0189261	-0.785356	-0.402141	0.502225	NA	-0.414716	NA	NA	NA
ENSP00000246548_reference	0.137193	0.143286	0.167976	0.149485	0.219006	0.0447585	0.0456327	0.140397	0.0769293	0.567275	0.069119	0.11973	0.12565	0.104833	0.543494
ENSP00000264710_reference	-0.264632	-0.135988	-0.128576	-0.176399	0.219006	-0.24558	-0.0832818	-0.113923	-0.147595	0.492227	-0.169289	-0.049168	-0.173691	-0.130716	0.539725
ENSP00000279035_reference	-0.475508	-0.363191	-0.0692417	-0.302647	0.219006	-0.47006	-0.155855	-0.412239	-0.346051	0.444388	-0.193191	-0.339723	0.06027	-0.157548	0.576236
ENSP00000309198_reference	-0.143886	-0.345522	-0.138147	-0.209185	0.219006	-0.265754	0.0219397	-0.0750827	-0.106299	0.565964	-0.398085	0.0101944	-0.154013	-0.180634	0.553158
ENSP00000321365_reference	0.204454	0.0962124	0.198853	0.166506	0.219006	0.156404	-0.16753	0.0820393	0.0236379	0.905476	0.129627	-0.0975103	0.162841	0.0649859	0.732586
ENSP00000347872_reference	-0.180051	-0.214555	-0.100517	-0.165041	0.219006	-0.250566	-0.0996144	-0.0373126	-0.129164	0.49301	-0.272278	-0.146636	0.0426843	-0.12541	0.579568
ENSP00000365296_reference	-0.41698	-0.24803	-0.0914159	-0.252142	0.219006	-0.394228	-0.17985	-0.257854	-0.27731	0.444388	-0.339776	-0.316345	-0.198216	-0.284779	0.539725
ENSP00000372581_reference	-0.301031	-0.4112	-0.0732651	-0.261832	0.219006	-0.494967	-0.0496721	-0.223523	-0.256054	0.484175	-0.3767	-0.168496	-0.133132	-0.226109	0.539725
ENSP00000376056_reference	0.252058	0.198108	0.0915735	0.18058	0.219006	0.236727	0.0872849	0.0873378	0.137117	0.492227	0.286017	0.0817795	0.0667819	0.144859	0.5427
ENSP00000379182_reference	0.345705	0.111935	0.176579	0.211407	0.219006	0.384053	0.11548	0.138804	0.212779	0.484175	0.332415	0.179542	0.193563	0.235173	0.539725
ENSP00000392767_reference	0.224597	0.143149	0.120964	0.162904	0.219006	0.228945	0.111286	0.159104	0.166445	0.484175	0.175157	0.142948	0.123125	0.147077	0.539725
ENSP00000416396_reference	-0.533125	-0.477152	-0.0617343	-0.357337	0.219006	-0.109986	-0.154004	-0.0697778	-0.111256	0.492227	-0.24649	0.203438	-0.0936621	-0.0455715	0.866228
ENSP00000428120:map.5/71519664/T:p.G228D:n.C71519664T:c.gGt/gAt	-0.202854	-0.16906	-0.108839	-0.160251	0.219006	-0.395055	0.117598	-0.153387	-0.143615	0.583655	-0.239544	0.0100827	0.0962807	-0.0443937	0.843311
ENSP00000463503_reference	-0.253982	-0.251385	-0.0777602	-0.194376	0.219006	-0.250851	-0.125351	-0.251452	-0.209218	0.484175	-0.306826	0.0253477	NA	-0.140739	0.656134
ENSP00000360564_reference	0.297029	0.15431	0.116649	0.189329	0.219363	0.29447	0.0998145	0.139524	0.177936	0.484175	0.162906	0.140636	0.12661	0.143384	0.539725
ENSP00000244573_reference	-0.297247	NA	-0.198166	-0.247706	0.219541	-0.166971	-0.361677	-0.324812	-0.284486	0.444388	-0.33917	-0.151044	-0.332582	-0.274265	0.539725
ENSP00000285814_reference	0.538243	0.174237	0.183426	0.298635	0.219541	0.367529	0.264804	-0.0895704	0.180921	0.510627	0.568888	0.600034	-0.166406	0.334172	0.558174
ENSP00000166345_reference	-0.282509	-0.215869	-0.0819955	-0.193458	0.21979	-0.274378	0.071948	-0.0443946	-0.0822748	0.677631	-0.202222	-0.103825	0.0868372	-0.07307	0.708934
ENSP00000215574_reference	0.426338	0.152139	0.154814	0.24443	0.21979	0.188599	0.0523287	0.0440515	0.094993	0.534556	0.132908	-0.00278773	-0.122604	0.00250556	0.988805
ENSP00000234296_reference	-0.255466	-0.140422	-0.120737	-0.172208	0.21979	-0.28052	NA	NA	NA	NA	-0.0303657	NA	-0.132091	-0.0812283	0.684215
ENSP00000324135_reference	-0.4281	-0.208562	-0.112084	-0.249582	0.21979	-0.318476	0.876664	-0.154495	0.134564	0.816237	-0.405066	0.386236	NA	-0.00941507	0.988129
ENSP00000382948_reference	-0.199696	-0.0908097	-0.315962	-0.202156	0.21979	-0.190441	0.0111598	0.173314	-0.00198879	0.991176	-0.375068	0.240549	0.225072	0.0301844	0.938903
ENSP00000425760_reference	0.214031	0.102831	0.168407	0.161756	0.21979	0.208848	-0.1149	-0.0752426	0.00623504	0.970842	0.200134	0.050973	-0.00278484	0.082774	0.639339
ENSP00000434442_reference	-0.220567	-0.208214	-0.0878739	-0.172218	0.21979	-0.090475	-0.0194181	0.00283192	-0.035687	0.77336	-0.211744	0.0864856	-0.0697187	-0.0649925	0.737456
ENSP00000460242_reference	0.198987	0.167133	0.106194	0.157438	0.21979	0.199477	0.0639501	0.168098	0.143842	0.491266	0.203908	0.13769	0.0461623	0.129254	0.539725
ENSP00000463712_reference	-0.1035	-0.294722	-0.171989	-0.19007	0.21979	0.0109188	0.0664665	-0.224036	-0.0488835	0.787189	-0.196035	-0.235893	0.116684	-0.105081	0.662759
ENSP00000376940_reference	-0.30216	-0.244809	-0.0742855	-0.207085	0.220219	-0.279319	-0.0655679	-0.151006	-0.165298	0.487639	-0.300266	-0.205883	-0.00936556	-0.171838	0.539725
ENSP00000340184_reference	0.224597	0.145197	0.11468	0.161492	0.220563	0.190439	0.143084	0.115662	0.149728	0.484175	0.163441	0.0350083	-0.0354165	0.0543443	0.735166
ENSP00000204517_reference	0.150307	0.321807	0.117647	0.196587	0.220612	0.275396	0.0979489	0.141238	0.171528	0.484175	0.473772	NA	NA	NA	NA
ENSP00000215754_reference	0.10133	0.158371	0.239385	0.166362	0.220612	0.124438	0.0579897	0.272391	0.151606	0.492227	0.101296	0.126962	0.0166066	0.0816216	0.59167
ENSP00000241337_reference	NA	-0.293759	-0.193003	-0.243381	0.220612	-0.409341	-0.0406943	-0.278417	-0.242817	0.484175	-0.342336	NA	-0.26983	-0.306083	0.539725
ENSP00000261880_reference	0.154857	0.116675	0.322881	0.198138	0.220612	NA	0.25415	0.0616192	0.157885	0.511072	NA	0.123127	NA	NA	NA
ENSP00000271308_reference	0.211318	0.12223	0.134909	0.156152	0.220612	0.166726	0.115135	0.101624	0.127829	0.492227	0.197133	0.0912644	0.148289	0.145562	0.539725
ENSP00000281950_reference	-0.255074	-0.0747981	-0.235668	-0.188513	0.220612	NA	-0.311551	-0.12242	-0.216986	0.492227	NA	-0.178076	NA	NA	NA
ENSP00000304229_reference	0.18234	0.11876	0.418225	0.239775	0.220612	0.142481	-0.00418856	0.53817	0.225488	0.500398	0.142027	0.0711255	0.642372	0.285175	0.5427
ENSP00000317998_reference	-0.376457	NA	-0.193557	-0.285007	0.220612	-0.253208	0.0637715	-0.094282	-0.0945729	0.619009	NA	-0.207052	-0.304775	-0.255914	0.539725
ENSP00000340635_reference	0.307228	0.224176	0.077738	0.203047	0.220612	0.24927	0.00527446	0.155564	0.136703	0.492944	0.264865	0.072107	0.127923	0.154965	0.539725
ENSP00000346453:map.14/24653954/A:p.A513V:n.G24653954A:c.gCc/gTc	-0.32883	-0.201154	-0.0890422	-0.206342	0.220612	-0.431736	0.027318	-0.13515	-0.179856	0.506149	-0.322748	-0.0589226	-0.0965613	-0.159411	0.5427
ENSP00000353463_reference	-0.191337	-0.317348	-0.0898158	-0.199501	0.220612	0.0379544	-0.0343893	-0.060915	-0.0191166	0.883524	-0.0690126	-0.146428	-0.0977019	-0.104381	0.547566
ENSP00000356476_reference	-0.242989	-0.0738926	-0.308759	-0.208547	0.220612	-0.305522	-0.267777	-0.461992	-0.345097	0.444388	0.0862849	-0.144934	0.219921	0.0537572	0.815332
ENSP00000358789_reference	0.109461	0.156207	0.311208	0.192292	0.220612	-0.16687	0.0891818	-0.117287	-0.0649915	0.693651	0.0325383	0.061974	-0.0909957	0.00117217	0.992697
ENSP00000361446_reference	-0.351148	-0.153805	-0.121844	-0.208932	0.220612	-0.220592	-0.140522	-0.118092	-0.159735	0.484175	-0.161347	-0.218943	-0.090686	-0.156992	0.539725
ENSP00000364289_reference	-0.246714	-0.195545	-0.0841693	-0.175476	0.220612	-0.156555	0.0179989	-0.0448297	-0.0611286	0.670172	-0.0177909	-0.130471	0.305493	0.0524103	0.847198
ENSP00000379392_reference	-0.108487	-0.227516	-0.150523	-0.162175	0.220612	-0.229565	-0.213575	0.0240453	-0.139698	0.502225	-0.34492	-0.22069	-0.00395082	-0.189854	0.539725
ENSP00000384189_reference	0.197796	0.3584	0.0969318	0.217709	0.220612	0.112284	-0.0405982	0.0547965	0.0421606	0.753731	-0.0188827	0.040617	0.155253	0.0589957	0.703224
ENSP00000384510_reference	-0.331149	-0.115345	-0.157498	-0.201331	0.220612	-0.374423	-0.00291574	-0.14962	-0.175653	0.492944	-0.355244	-0.00527024	-0.0241941	-0.128236	0.610855
ENSP00000392270_reference	0.243078	0.159858	0.102496	0.168477	0.220612	0.197517	0.0524908	0.127588	0.125865	0.492227	0.209228	0.105297	0.0437192	0.119415	0.549533
ENSP00000396673_reference	0.351073	0.23152	0.0779217	0.220172	0.220612	0.381753	0.0996228	0.0753928	0.18559	0.492227	0.457401	0.115166	-0.0337087	0.179619	0.579568
ENSP00000428801_reference	0.113889	0.152818	0.189531	0.152079	0.220612	0.139626	0.00978809	0.147178	0.0988638	0.517867	0.00652787	0.302916	-0.012237	0.0990689	0.662482
ENSP00000450627_reference	-0.277381	-0.111933	-0.147459	-0.178924	0.220612	-0.204902	-0.0679538	-0.0970406	-0.123299	0.492227	-0.238519	-0.134336	-0.182641	-0.185165	0.539725
ENSP00000455398_reference	0.140049	0.229076	0.114994	0.161373	0.220612	0.456209	0.00488374	-0.019878	0.147071	0.590202	0.355886	0.0399057	0.226134	0.207308	0.539725
ENSP00000461625_reference	-0.374153	-0.191111	-0.100829	-0.222031	0.220612	-0.304132	-0.295513	-0.264527	-0.288057	0.444388	-0.275826	-0.218113	-0.091698	-0.195212	0.539725
ENSP00000466180_reference	NA	-0.450887	-0.200633	-0.32576	0.220612	-0.776927	-0.311134	-0.198563	-0.428875	0.484175	-0.196344	-0.39468	-0.45223	-0.347751	0.539725
ENSP00000476852_reference	0.16196	0.156207	0.119165	0.145777	0.220612	0.0145747	0.103243	-0.00256701	0.0384168	0.760542	0.137135	-0.091503	0.105158	0.0502632	0.769976
ENSP00000239027_reference	-0.399061	-0.126008	-0.163838	-0.229636	0.220726	-0.380265	-0.046564	-0.0383	-0.155043	0.511072	-0.196069	0.0724994	-0.0732227	-0.0655975	0.718885
ENSP00000285968_reference	-0.336369	-0.234671	-0.0741494	-0.215063	0.220726	-0.285921	-0.0779506	-0.147526	-0.170466	0.484175	-0.242464	-0.0638934	0.0612737	-0.0816945	0.685372
ENSP00000331737_reference	-0.405311	-0.146705	-0.143491	-0.231836	0.220726	-0.273961	-0.358561	-0.0983045	-0.243609	0.484175	-0.329768	-0.248626	-0.516063	-0.364819	0.539725
ENSP00000311134:map.9/139732331/C:p.E382Q:n.G139732331C:c.Gag/Cag	0.196961	0.14806	0.110196	0.151739	0.221338	0.110896	0.119972	0.0535614	0.0948096	0.502225	0.232608	-0.0364751	NA	0.0980662	0.713038
ENSP00000408963_reference	0.0884032	0.204277	0.355704	0.216128	0.221433	0.0145747	0.0756913	0.161746	0.0840041	0.558405	0.203908	0.116361	0.0528316	0.124367	0.5427
ENSP00000338964_reference	NA	-0.557834	-0.217161	-0.387497	0.221712	NA	0.251847	0.020523	0.136185	0.567275	NA	0.281273	NA	NA	NA
ENSP00000402898_reference	-0.301418	-0.0714172	-0.230464	-0.2011	0.221712	0.0903405	0.0309228	0.0209056	0.0473896	0.693651	0.0862849	0.0435678	0.170355	0.100069	0.568621
ENSP00000445926_reference	NA	0.185691	0.321977	0.253834	0.221712	NA	0.172922	0.29581	0.234366	0.484175	-0.120947	0.345325	0.371691	0.19869	0.577015
ENSP00000457813_reference	0.58519	0.230877	0.139361	0.318476	0.221712	0.611966	0.346154	0.145852	0.36799	0.484175	0.559573	0.429629	0.222748	0.403984	0.539725
ENSP00000370648_reference	0.164767	0.136164	0.12867	0.143201	0.223109	-0.173534	0.120229	0.108449	0.0183815	0.922726	-0.323085	0.0565381	NA	-0.133274	0.688404
ENSP00000351664_reference	-0.212245	NA	-0.225355	-0.2188	0.223422	-0.329248	-0.0644936	0.249722	-0.0480067	0.867615	-0.350922	NA	-0.215828	-0.283375	0.539725
ENSP00000334618_reference	0.152522	0.193497	0.105908	0.150643	0.223575	0.158018	0.0606418	0.0865911	0.10175	0.502225	0.0854385	0.0657419	0.0988718	0.0833507	0.576236
ENSP00000378394_reference	0.242269	0.0738799	0.221342	0.179164	0.223656	0.244089	0.0438769	0.138129	0.142032	0.492227	0.169577	-0.026756	0.132034	0.0916183	0.602036
ENSP00000307265_reference	-0.0563047	-0.312225	-0.300258	-0.222929	0.224195	-0.0480971	-0.174151	-0.292855	-0.171701	0.492227	0.258245	-0.191741	-0.245309	-0.0596015	0.850011
ENSP00000338718_reference	0.248841	0.089563	0.170993	0.169799	0.224195	0.179625	-0.135406	-0.139009	-0.031597	0.877914	0.251596	0.063608	-0.0914501	0.0745845	0.725368
ENSP00000350708:map.9/110084328/T:p.A249V:n.C110084328T:c.gCt/gTt	0.157433	0.100581	0.199416	0.152477	0.224195	0.166325	-0.0113974	0.0954308	0.0834529	0.57294	0.158084	-0.00124771	0.0925034	0.0831132	0.604715
ENSP00000353564_reference	-0.244008	-0.198728	NA	-0.221368	0.224195	-0.350464	0.087197	NA	-0.131633	0.684309	-0.285939	0.0731057	-0.0687423	-0.0938587	0.679081
ENSP00000419619_reference	0.142651	0.12583	0.157119	0.141867	0.224195	-0.0228653	NA	0.29979	0.138462	0.614862	-0.00112332	-0.306455	0.192681	-0.0382988	0.886989
ENSP00000466818_reference	0.132836	0.173702	0.456998	0.254512	0.224195	0.242949	0.0902697	0.553427	0.295549	0.484175	0.10923	0.0880568	0.917159	0.371482	0.553158
ENSP00000351555_reference	-0.726886	-0.0373091	-0.701769	-0.488655	0.224418	-0.183017	-0.296384	0.10486	-0.124847	0.578544	-0.238149	-0.350778	-0.108426	-0.232451	0.539725
ENSP00000370574_reference	0.234855	0.154988	0.0976418	0.162495	0.224418	0.185438	0.0978268	0.139631	0.140965	0.484175	0.185332	0.134704	0.100554	0.140197	0.539725
ENSP00000452396_reference	-0.390472	-0.201067	-0.0932591	-0.228266	0.224418	-0.349279	-0.301829	0.00846237	-0.214215	0.492227	-0.563091	-0.163803	0.102362	-0.208177	0.593097
ENSP00000253048_reference	-0.0972139	-0.154392	-0.239059	-0.163555	0.225541	-0.0128918	-0.316891	-0.184688	-0.17149	0.492227	-0.221522	-0.242445	-0.324135	-0.262701	0.539725
ENSP00000463058_reference	0.252288	0.15146	0.0993924	0.167713	0.225541	0.225102	-0.00981735	0.0432985	0.0861942	0.603834	0.29043	-0.00523259	-0.0566537	0.0761814	0.735166
ENSP00000261263_reference	-0.354517	-0.167856	-0.103812	-0.208728	0.225897	-0.293031	0.0742732	0.000708502	-0.0726831	0.724892	-0.181869	-0.0621889	-0.0720606	-0.105373	0.558174
ENSP00000441810_reference	NA	-0.20844	-0.222901	-0.215671	0.225982	-0.0613184	NA	-0.609862	-0.33559	0.49301	0.0912124	0.0263425	NA	0.0587774	0.74851
ENSP00000322396_reference	0.625086	0.0731629	0.372901	0.35705	0.226363	0.567839	-0.105127	0.0221025	0.161605	0.642755	0.698073	0.268142	-0.237036	0.24306	0.63947
ENSP00000417980_reference	-0.0901546	-0.30503	-0.173482	-0.189556	0.226605	NA	-0.284305	-0.257833	-0.271069	0.484175	0.0792163	-0.162081	0.0212183	-0.0205489	0.907874
ENSP00000273258_reference	-0.222479	-0.117046	-0.125647	-0.155057	0.226981	-0.142667	-0.163886	-0.129694	-0.145416	0.484175	-0.249032	-0.0412725	0.0716236	-0.0728937	0.721387
ENSP00000356591_reference	-0.493849	-0.220801	-0.106593	-0.273748	0.226981	-0.497166	-0.0735034	-0.234003	-0.268224	0.484175	-0.286085	0.033195	0.0358355	-0.0723517	0.744319
ENSP00000388657_reference	-0.192586	NA	-0.248165	-0.220376	0.226981	0.215707	0.0670726	-0.0215384	0.0870804	0.593107	-0.265333	0.298988	-0.320572	-0.0956388	0.797039
ENSP00000448981_reference	0.134082	0.165788	0.123473	0.141115	0.226981	0.0377207	0.168891	0.125656	0.110756	0.495802	0.228524	0.0769158	-0.0450256	0.0868048	0.655875
ENSP00000003100_reference	-0.541138	-0.158395	-0.173956	-0.291163	0.227581	-0.186255	0.216512	-0.177457	-0.0490667	0.837952	-0.395758	-0.0213783	0.0238332	-0.131101	0.64114
ENSP00000296684_reference	0.192543	0.126936	0.118897	0.146125	0.227581	0.408772	0.0872849	0.0666064	0.187554	0.492227	0.274923	-0.105357	0.0925398	0.0873684	0.704065
ENSP00000354340_reference	0.119058	0.126107	0.19547	0.146878	0.227581	0.117545	0.0989605	0.117762	0.111423	0.492227	0.157144	0.0714111	-0.0419086	0.0622156	0.697793
ENSP00000357950_reference	-0.224969	-0.177635	-0.083861	-0.162155	0.227581	-0.412451	-0.131576	-0.0675305	-0.203853	0.492227	-0.445189	-0.0367445	-0.0322607	-0.171398	0.579568
ENSP00000364549_reference	0.148459	0.230234	0.0984268	0.15904	0.227581	0.0214453	0.149175	0.0784323	0.0830176	0.555498	0.0979428	0.0458769	0.0814418	0.0750872	0.592257
ENSP00000379526_reference	-0.339548	-0.103495	-0.158237	-0.200427	0.228884	-0.240877	-0.0178482	-0.0637691	-0.107498	0.537217	-0.330295	-0.0289931	-0.0136259	-0.124305	0.599436
ENSP00000306614_reference	0.171579	0.0983281	0.16812	0.146009	0.229122	0.172059	-0.0193234	0.24816	0.133632	0.502225	0.125104	0.0487264	0.179115	0.117648	0.5427
ENSP00000418082_reference	0.11616	0.18277	0.131756	0.143562	0.229122	0.0640482	0.1638	0.177095	0.134981	0.492227	0.0339574	0.225196	0.132175	0.130443	0.5427
ENSP00000232125_reference	-0.242892	-0.17854	-0.0809355	-0.167456	0.229817	-0.336917	0.0324937	-0.00390299	-0.102775	0.644006	-0.0596044	-0.0557222	-0.0359133	-0.0504133	0.689798
ENSP00000238647_reference	0.0657281	0.269067	0.218706	0.1845	0.229817	0.195555	0.0203389	-0.0156587	0.066745	0.670172	0.246178	-0.125143	0.187107	0.102714	0.677404
ENSP00000258975_reference	0.28631	0.906247	NA	0.596278	0.229817	NA	0.0811203	0.348444	0.214782	0.492753	NA	0.249269	0.236752	0.24301	0.539725
ENSP00000275034_reference	-0.0841291	-0.192749	-0.18409	-0.153656	0.229817	-0.0866647	0.0645394	0.0715925	0.0164891	0.910792	NA	-0.215629	-0.178444	-0.197036	0.539725
ENSP00000295770_reference	-0.423253	-0.305683	-0.0521365	-0.260357	0.229817	-0.259853	-0.0717754	-0.121521	-0.15105	0.492227	-0.122462	-0.145121	0.0119226	-0.0852202	0.602036
ENSP00000296666_reference	0.184867	0.247241	0.0767884	0.169632	0.229817	0.142345	0.0849454	0.173748	0.13368	0.492227	0.0844504	-0.0226922	-0.0359332	0.00860832	0.954114
ENSP00000329357_reference	0.207061	0.214196	NA	0.210628	0.229817	0.255563	0.070135	0.0885602	0.138086	0.492227	0.298731	0.0786573	NA	0.188694	0.553158
ENSP00000346120_reference	0.332523	0.123339	0.130708	0.195523	0.229817	0.279972	-0.001046	-0.0765587	0.0674558	0.735316	0.393528	0.205196	-0.165992	0.144244	0.658089
ENSP00000364589_reference	-0.424867	-0.095171	-0.198573	-0.239537	0.229817	-0.40453	0.0694946	-0.109256	-0.148097	0.563698	-0.165321	-0.0787904	-0.0140957	-0.0860691	0.592257
ENSP00000368458_reference	0.147348	0.159047	0.113217	0.139871	0.229817	0.222405	0.119353	0.141177	0.160978	0.484175	0.222377	0.0972377	0.0685024	0.129373	0.539725
ENSP00000438415_reference	-0.496759	-0.203602	-0.113796	-0.271386	0.229817	-0.379661	-0.208777	-0.234301	-0.274246	0.444388	-0.120378	-0.0521399	-0.076858	-0.0831252	0.579568
ENSP00000416394_reference	0.162815	0.0875764	0.221203	0.157198	0.230057	0.212734	0.0770903	-0.126559	0.0544219	0.773066	0.24188	0.0120183	0.0622582	0.105385	0.584598
ENSP00000229854_reference	-0.138655	-0.193577	-0.105306	-0.145846	0.230307	-0.132655	-0.211023	-0.165561	-0.169746	0.484175	-0.113105	-0.226559	-0.0263645	-0.122009	0.553158
ENSP00000346726_reference	0.37993	0.129559	0.134923	0.214804	0.230622	0.40232	0.0453794	0.0594996	0.169066	0.502225	0.400351	0.0424028	0.0172773	0.153344	0.579568
ENSP00000423974_reference	-0.289007	-0.285883	-0.0514833	-0.208791	0.230622	-0.294023	-0.0525158	-0.186089	-0.177543	0.484175	-0.0850899	-0.0332473	-0.136197	-0.0848449	0.579568
ENSP00000440817_reference	0.0899451	0.15756	0.215926	0.154477	0.230622	-0.00452009	0.027666	0.273229	0.0987917	0.592208	-0.0300905	-0.0319812	-0.0233072	-0.0284596	0.821582
ENSP00000262809_reference	-0.138294	-0.126074	-0.143509	-0.135959	0.230751	-0.422905	-0.257049	-0.444505	-0.37482	0.444388	-0.469777	-0.111058	-0.0559683	-0.212268	0.5427
ENSP00000292431_reference	-0.110271	-0.148577	-0.156976	-0.138608	0.230751	-0.125408	-0.046969	0.210202	0.0126082	0.948166	-0.124566	0.00900212	0.0674482	-0.0160386	0.917749
ENSP00000342493_reference	-0.0459668	-0.322622	-0.307458	-0.225349	0.230751	-0.188867	-0.344814	-0.108837	-0.214173	0.484175	-0.218522	-0.40634	-0.0921733	-0.239012	0.539725
ENSP00000386569_reference	-0.47359	NA	-0.186847	-0.330218	0.230751	-0.294998	-0.172109	NA	-0.233553	0.484175	NA	NA	0.36567	NA	NA
ENSP00000433542:map.11/17333663/A:p.S303N:n.G17333663A:c.aGt/aAt	0.229502	0.0635936	0.347981	0.213692	0.230751	0.519916	-0.00132631	0.108965	0.209185	0.502225	0.411875	0.223944	0.696015	0.443945	0.539725
ENSP00000445764_reference	-0.455746	-0.183569	-0.111281	-0.250199	0.230751	-0.396278	-0.078897	-0.11533	-0.196835	0.492227	-0.197665	-0.0765144	-0.0367285	-0.103636	0.572036
ENSP00000450603_reference	NA	-0.17312	-0.310301	-0.24171	0.230751	NA	NA	NA	NA	NA	NA	NA	NA	NA	NA
ENSP00000216122_reference	-0.29006	-0.148493	-0.0961061	-0.17822	0.230758	-0.306726	-0.132886	-0.212592	-0.217401	0.484175	-0.360655	-0.148485	0.0130758	-0.165355	0.561565
ENSP00000260408_reference	-0.631713	-0.206611	-0.154654	-0.330992	0.230758	-0.800862	-0.289339	-0.0998406	-0.396681	0.484175	-0.592769	0.22712	-0.319991	-0.228546	0.628993
ENSP00000379452_reference	0.47622	0.197977	0.106449	0.260215	0.230758	0.322078	-0.0661152	NA	0.127981	0.670103	NA	0.0998651	NA	NA	NA
ENSP00000387305_reference	-0.0713054	-0.400087	-0.22821	-0.233201	0.230758	0.101144	-0.38185	-0.296477	-0.192394	0.508398	0.0448981	-0.509755	-0.164058	-0.209638	0.573765
ENSP00000386572_reference	-0.326086	-0.122193	-0.124378	-0.190886	0.231182	-0.137067	-0.0163366	-0.162178	-0.105194	0.502225	-0.119206	-0.0202557	-0.0147028	-0.0513882	0.713038
ENSP00000263956_reference	-0.497627	-0.241433	-0.0850946	-0.274718	0.231274	-0.370657	-0.172719	-0.00376765	-0.182381	0.492227	-0.115552	-0.0663263	0.060586	-0.0404308	0.79764
ENSP00000334373_reference	0.201485	0.0881443	0.159711	0.14978	0.231274	0.0449474	0.0875309	0.14373	0.0920695	0.517012	0.193341	0.101247	0.0860154	0.126868	0.539725
ENSP00000359184_reference	-0.456365	-0.174464	-0.116036	-0.248955	0.231274	-0.394326	0.0186073	-0.182178	-0.185966	0.492944	-0.40707	0.081939	-0.0879222	-0.137684	0.642565
ENSP00000384211_reference	-0.279967	-0.148527	-0.0936901	-0.174061	0.231274	-0.285245	-0.0206866	-0.163576	-0.156502	0.492227	-0.193824	-0.0631486	-0.0940759	-0.117016	0.5427
ENSP00000472461_reference	0.168664	0.0843068	0.201103	0.151358	0.231274	0.151283	0.0326762	0.199177	0.127712	0.492227	0.104224	0.0354659	0.00419136	0.0479605	0.721956
ENSP00000359256_reference	0.274154	0.0603125	0.222727	0.185731	0.231533	0.178168	0.122804	0.116954	0.139308	0.484175	0.288716	0.0502849	0.634151	0.324384	0.539725
ENSP00000376028_reference	-0.132229	-0.169993	-0.11287	-0.138364	0.231621	0.0421834	-0.149296	-0.0956516	-0.0675881	0.652233	0.0334455	-0.384362	-0.0431665	-0.131361	0.634213
ENSP00000250101_reference	0.21297	0.128041	0.105908	0.148973	0.232008	0.111867	0.0471334	0.113636	0.0908788	0.513239	0.165979	-0.0186969	0.0229939	0.0567586	0.718775
ENSP00000362308_reference	0.344952	0.0707227	0.202929	0.206201	0.232018	0.241301	0.0702773	0.154397	0.155325	0.486343	0.242259	0.000759355	0.0985459	0.113855	0.577015
ENSP00000365773_reference	0.111107	0.127074	0.296285	0.178155	0.232018	0.164587	0.0173349	0.370277	0.184067	0.492227	0.202218	0.136496	0.0716421	0.136785	0.539725
ENSP00000388320:map.16/88781040/G:p.Q416R:n.A88781040G:c.cAg/cGg	-0.496797	-0.186639	-0.117403	-0.266946	0.232018	NA	-0.260579	NA	NA	NA	-0.661865	-0.44238	NA	-0.552122	0.539725
ENSP00000397873_reference	-0.355775	-0.170944	-0.0895751	-0.205431	0.232018	-0.375784	-0.0480883	-0.077146	-0.167006	0.495802	-0.404828	-0.0818241	-0.0983244	-0.194992	0.539725
ENSP00000418232_reference	-0.404207	-0.204958	-0.0794836	-0.22955	0.232018	NA	0.288036	NA	NA	NA	-0.573057	-0.0470351	-0.20256	-0.274217	0.539725
ENSP00000455106_reference	0.382659	0.118065	0.141222	0.213982	0.232018	0.532513	0.056159	-0.0197583	0.189638	0.546018	0.399216	0.202036	-0.198906	0.134115	0.688404
ENSP00000461026_reference	-0.294495	-0.170995	NA	-0.232745	0.232018	-0.343655	0.0357942	-0.0385945	-0.115485	0.59784	-0.283149	NA	NA	NA	NA
ENSP00000469350_reference	0.143394	0.105919	0.164231	0.137848	0.232018	0.177638	0.0374326	0.191322	0.135464	0.492227	0.135636	0.0386464	0.0042107	0.0594978	0.683888
ENSP00000470428_reference	0.299142	0.370472	0.043169	0.237594	0.232018	-0.0638707	0.0304658	0.0202735	-0.00437712	0.968746	0.0705455	0.19954	NA	0.135043	0.57704
ENSP00000216038_reference	0.23125	0.118899	0.106014	0.152054	0.232557	0.152633	0.0430435	0.0969619	0.097546	0.505861	0.1733	0.0181244	0.0186368	0.0700203	0.66444
ENSP00000216832:map.14/39650234/T:p.T441S:n.A39650234T:c.Acc/Tcc	0.276413	0.0841645	0.153347	0.171308	0.232557	0.283795	-0.0254677	0.0918096	0.116712	0.549391	0.432434	0.00287594	-0.0471875	0.129374	0.671944
ENSP00000248594:map.7/77247821/A:p.V322I:n.G77247821A:c.Gtc/Atc	-0.306041	-0.177584	-0.0754087	-0.186345	0.232557	-0.252333	-0.368169	-0.0889601	-0.236487	0.484175	-0.303626	-0.118348	-0.00453417	-0.142169	0.564013
ENSP00000253861_reference	-0.459688	-0.117783	-0.165958	-0.247809	0.232557	-0.448682	-0.0877394	-0.211204	-0.249209	0.484175	-0.372875	-0.100001	-0.140059	-0.204312	0.539725
ENSP00000260746_reference	0.191346	0.160668	0.0844133	0.145476	0.232557	0.269064	0.0395415	-0.0718158	0.0789299	0.684763	0.0407268	0.0342576	0.0271476	0.034044	0.785437
ENSP00000262225_reference	-0.437232	-0.0872469	-0.201971	-0.24215	0.232557	-0.322877	0.0541103	-0.0435075	-0.104091	0.631871	-0.322074	0.044241	-0.0438059	-0.107213	0.655875
ENSP00000262519_reference	-0.592479	-0.24345	-0.104368	-0.313433	0.232557	NA	-0.193451	-0.306959	-0.250205	0.484175	-0.00400301	-0.239896	0.114984	-0.0429716	0.850011
ENSP00000265097_reference	0.212262	NA	0.191089	0.201675	0.232557	0.268566	-0.088176	0.316146	0.165512	0.517867	0.305168	0.148559	0.21425	0.222659	0.539725
ENSP00000265594_reference	-0.111703	-0.452951	-0.167826	-0.24416	0.232557	-0.240842	NA	NA	NA	NA	NA	0.0574936	-0.020512	0.0184908	0.919445
ENSP00000290949_reference	0.433845	0.288963	0.0451123	0.255974	0.232557	-0.00409902	-0.0037392	-0.0388892	-0.0155758	0.900713	-0.133719	-0.140111	-0.373766	-0.215865	0.539725
ENSP00000302916_reference	0.0769158	0.184364	0.182714	0.147998	0.232557	0.0608894	-0.0358433	0.255953	0.0936663	0.608336	0.013768	-0.195838	-0.276202	-0.152758	0.550325
ENSP00000303754_reference	0.270872	0.161073	0.0783962	0.170114	0.232557	0.173123	0.139258	0.0759852	0.129455	0.492227	0.224045	0.0398692	0.0456177	0.103177	0.579568
ENSP00000312506_reference	-0.22267	-0.0814241	-0.159266	-0.154453	0.232557	-0.281121	-0.0420778	-0.158501	-0.160567	0.492227	-0.235872	-0.152961	-0.0570772	-0.148637	0.539725
ENSP00000321537_reference	-0.172452	-0.178454	-0.0819613	-0.144289	0.232557	-0.0916728	0.164933	-0.113722	-0.0134872	0.938807	0.0054842	0.232637	-0.145303	0.0309396	0.887648
ENSP00000334703_reference	-0.0744683	-0.17295	-0.213578	-0.153665	0.232557	-0.275103	-0.201995	0.0744957	-0.134201	0.543377	0.0651175	-0.237904	0.172541	-8.19e-05	0.999747
ENSP00000365016_reference	-0.117281	-0.1241	-0.162156	-0.134512	0.232557	-0.0947916	0.00289123	-0.152243	-0.0813812	0.57065	-0.196498	0.0189205	-0.207141	-0.128239	0.566704
ENSP00000381187_reference	-0.121929	-0.143868	-0.129619	-0.131806	0.232557	-0.170291	-0.0238343	-0.181241	-0.125122	0.492227	-0.181784	0.0439863	0.0166066	-0.0403972	0.819592
ENSP00000385657_reference	0.18246	0.13534	0.103459	0.14042	0.232557	0.210145	0.0510316	0.127989	0.129722	0.492227	0.236679	0.0371667	-0.0510991	0.074249	0.704065
ENSP00000386023_reference	0.200653	0.0753127	0.176579	0.150848	0.232557	0.0731982	0.0941931	0.146172	0.104521	0.492944	0.135091	0.3848	-0.0118264	0.169355	0.566704
ENSP00000387593_reference	-0.247996	-0.180214	-0.0696317	-0.165947	0.232557	-0.280247	-0.250193	-0.466811	-0.332417	0.444388	-0.112862	-0.0512069	-0.00418413	-0.0560844	0.687457
ENSP00000396211_reference	0.272005	0.0821704	0.160608	0.171594	0.232557	0.15963	-0.0132617	0.249722	0.13203	0.502225	0.209357	0.255394	0.0962444	0.186999	0.539725
ENSP00000396704_reference	-0.298255	-0.204454	-0.063388	-0.188699	0.232557	-0.286598	-0.0142985	-0.0633107	-0.121402	0.531228	-0.0783086	-0.156238	-0.136219	-0.123589	0.539725
ENSP00000402380_reference	0.19314	0.552677	NA	0.372909	0.232557	0.197648	0.430757	-0.340494	0.0959705	0.797833	0.398648	-0.718619	0.177041	-0.0476433	0.940433
ENSP00000406952_reference	-0.256282	-0.14112	-0.0894375	-0.16228	0.232557	-0.199417	-0.0525546	-0.171953	-0.141308	0.492227	-0.145826	-0.1428	-0.0902319	-0.126286	0.539725
ENSP00000424017_reference	0.0842835	0.225467	0.149972	0.153241	0.232557	0.115332	0.163883	0.104766	0.127994	0.492227	0.146498	0.0643436	0.0474011	0.0860809	0.579568
ENSP00000438061_reference	0.387682	0.154988	0.105608	0.216093	0.232557	0.359021	0.054344	0.0732453	0.162203	0.49301	0.318796	0.0244445	-0.127975	0.071755	0.779114
ENSP00000442094_reference	0.409354	0.104797	0.158626	0.224259	0.232557	0.320038	-0.00634367	0.241753	0.185149	0.492227	0.426542	0.0364354	0.0724905	0.178489	0.566704
ENSP00000463393_reference	-0.300122	-0.106562	-0.131034	-0.179239	0.232557	-0.294465	-0.0233029	-0.0439771	-0.120582	0.540003	-0.201447	-0.0259538	0.0170091	-0.0701307	0.687457
ENSP00000467583_reference	0.296918	0.0492144	0.4658	0.270644	0.232557	0.276634	0.240196	0.495961	0.337597	0.444388	0.279247	0.214924	0.357703	0.283958	0.539725
ENSP00000472021_reference	0.16696	0.196397	0.0820034	0.148454	0.232557	0.229584	0.056967	0.0569716	0.114508	0.502225	0.15607	0.0596006	-0.0608338	0.0516122	0.750906
ENSP00000472650_reference	-0.224857	-0.064758	-0.205656	-0.16509	0.232557	-0.199227	-0.149255	-0.0205111	-0.122998	0.492944	-0.235308	-0.330355	-0.37098	-0.312214	0.539725
ENSP00000476263_reference	0.0818318	0.200211	0.427746	0.236596	0.232557	0.315707	0.0196207	0.0335392	0.122956	0.548542	0.17237	-0.0618756	0.15044	0.086978	0.650596
ENSP00000455417_reference	-0.275626	-0.342343	-0.0413046	-0.219758	0.233623	-0.744437	-0.0259429	-0.21222	-0.327533	0.492227	-0.496965	-0.00624937	-0.00860471	-0.170606	0.608544
ENSP00000312250_reference	-0.207424	-0.091726	-0.137258	-0.145469	0.234528	-0.279938	-0.00437583	0.0870836	-0.0657433	0.745155	-0.124207	0.0355757	-0.0837246	-0.057452	0.706204
ENSP00000360768_reference	-0.333387	-0.0815997	-0.164961	-0.193316	0.234528	-0.0852483	-0.221783	-0.0675835	-0.124871	0.492227	-0.484218	-0.359197	-0.407956	-0.417123	0.539725
ENSP00000396901_reference	0.173641	0.144105	0.0950269	0.137591	0.234528	0.0846961	0.194066	-0.076701	0.0673536	0.689242	0.0912124	0.104705	0.0803603	0.0920924	0.56176
ENSP00000455882:map.16/2049640/G:p.M582T:n.A2049640G:c.aTg/aCg	-0.13643	-0.114055	-0.144455	-0.131647	0.234528	-0.139031	-0.0891092	-0.187088	-0.138409	0.486343	-0.181445	0.010362	-0.561463	-0.244182	0.550325
ENSP00000473652_reference	0.240882	0.1076	0.115635	0.154706	0.234528	0.198693	0.0554585	0.0744156	0.109523	0.502225	0.228908	0.0721784	0.0337158	0.111601	0.572184
ENSP00000475301:map.11/118952173/G:p.K888R:n.A118952173G:c.aAg/aGg	-0.10569	-0.120191	-0.280948	-0.168943	0.235886	-0.330926	-0.095878	-0.0266513	-0.151152	0.500398	-0.258207	-0.00604219	-0.0417689	-0.102006	0.610047
ENSP00000013070_reference	0.264628	0.374318	1.30801	0.648987	0.236428	0.137719	-0.118787	0.172401	0.0637776	0.725332	-0.0827097	-0.047442	NA	-0.0650758	0.718775
ENSP00000233627_reference	-0.247282	-0.0480951	-0.254126	-0.183168	0.236571	-0.302597	-0.0746434	-0.0318341	-0.136358	0.502225	-0.0322476	-0.179158	-0.251043	-0.154149	0.539725
ENSP00000342300_reference	-0.0695831	-0.178608	-0.212492	-0.153561	0.236571	-0.115304	-0.123194	-0.221909	-0.153469	0.484175	-0.201138	-0.0823204	0.0518406	-0.0772058	0.678367
ENSP00000418565:map.3/49760039/C:p.Q184R:n.T49760039C:c.cAg/cGg	-0.184316	-0.0686296	-0.207371	-0.153439	0.236571	-0.206216	-0.174109	-0.0923919	-0.157572	0.484175	0.138223	0.0195497	0.16005	0.105941	0.564013
ENSP00000436287_reference	0.364937	0.0959301	0.150482	0.203783	0.236571	0.302273	0.0984548	0.131382	0.17737	0.484175	0.162639	0.150504	0.0929398	0.135361	0.539725
ENSP00000386458_reference	0.162449	0.117926	0.116381	0.132252	0.237532	0.198563	-0.0787392	0.0736462	0.0644899	0.698616	0.234645	0.0306635	0.0521212	0.10581	0.579568
ENSP00000386731_reference	0.109461	0.117509	0.302718	0.176563	0.237532	-0.0767162	-0.0875609	-0.0504802	-0.0715858	0.567508	-0.210912	-0.103281	0.188111	-0.0420274	0.86697
ENSP00000426344_reference	0.167569	0.0932452	0.146604	0.135806	0.237532	0.181345	0.0917597	0.105393	0.126166	0.492227	0.163441	0.0723568	0.0551287	0.0969755	0.568621
ENSP00000429789_reference	0.160983	0.14014	0.0997242	0.133616	0.237532	0.146279	0.0800255	0.0767694	0.101025	0.500398	0.107563	0.0501943	-0.00115404	0.0522011	0.706204
ENSP00000339191_reference	0.332523	0.0483683	0.2328	0.204564	0.23773	-0.208275	-0.0151474	0.134844	-0.0295262	0.881739	-0.131241	0.0289367	0.203296	0.0336638	0.874552
ENSP00000314499_reference	-0.163469	-0.110564	-0.122812	-0.132282	0.238366	-0.254209	-0.0485903	-0.0885294	-0.130443	0.492944	-0.244963	-0.101167	0.0358544	-0.103425	0.610855
ENSP00000435376_reference	-0.423986	-0.162661	-0.0995818	-0.228743	0.238431	-0.403935	0.124141	0.11031	-0.0564949	0.850244	-0.343285	0.0920388	0.111579	-0.046556	0.872586
ENSP00000231498_reference	-0.311187	-0.172031	-0.070378	-0.184532	0.238707	-0.422504	-0.0936647	-0.121135	-0.212434	0.492227	-0.265603	-0.135942	-0.0295866	-0.143711	0.5427
ENSP00000247020_reference	0.272571	0.260276	0.0423219	0.191723	0.238707	NA	-0.160897	-0.404625	-0.282761	0.484175	-0.564175	NA	NA	NA	NA
ENSP00000405620_reference	-0.354866	-0.111803	-0.125488	-0.197386	0.238707	-0.364525	-0.0681299	-0.0258952	-0.15285	0.506149	-0.258439	-0.0588835	0.0484326	-0.0896301	0.666637
ENSP00000469946_reference	0.264287	0.111796	0.107964	0.161349	0.238707	0.139898	0.115842	0.0720741	0.109271	0.492227	0.17144	0.0765957	0.0224977	0.0901777	0.579568
ENSP00000217971_reference	-0.146743	-0.10705	-0.136512	-0.130101	0.239479	-0.0862826	-0.132517	-0.132373	-0.117058	0.492227	-0.00940291	0.00222069	0.0339241	0.00891397	0.948798
ENSP00000368031_reference	-0.175845	-0.147373	-0.0880972	-0.137105	0.23954	-0.169447	-0.0337584	-0.103317	-0.102174	0.502225	-0.23404	-0.119183	-0.103356	-0.152193	0.539725
ENSP00000383143_reference	-0.212641	-0.0563397	-0.220904	-0.163295	0.23958	-0.399815	-0.179702	0.0592244	-0.173431	0.513239	-0.103631	0.0367828	0.0801586	0.00443681	0.977987
ENSP00000308208_reference	-0.337819	-0.0375724	-0.26426	-0.213217	0.239846	-0.171506	0.149125	0.167527	0.048382	0.815202	-0.178799	-0.0288591	0.0841511	-0.0411689	0.821923
ENSP00000327650_reference	-0.19062	-0.0586165	-0.266454	-0.171897	0.239846	0.0122276	0.0616261	-0.00578222	0.0226905	0.857721	-0.225507	-0.0605646	-0.123448	-0.136507	0.539725
ENSP00000361540_reference	-0.326223	-0.140921	-0.0908996	-0.186014	0.239846	-0.223302	-0.0561803	0.138237	-0.047082	0.815202	-0.309087	0.0112555	-0.220474	-0.172769	0.5427
ENSP00000419117_reference	0.101967	0.144924	0.144822	0.130571	0.239846	0.128833	0.13435	0.15853	0.140571	0.484175	0.067834	0.238579	0.0662265	0.124213	0.550325
ENSP00000428456_reference	0.307781	0.03991	0.504243	0.283978	0.241095	0.504779	0.0254113	-0.013988	0.172068	0.562859	-0.0782138	-0.018412	0.132653	0.012009	0.946087
ENSP00000461671_reference	0.156452	0.0834526	0.172141	0.137348	0.241095	NA	0.374977	0.0574581	0.216217	0.502225	NA	-0.0332473	0.132936	0.0498442	0.81882
ENSP00000398822_reference	-0.161924	NA	-0.256827	-0.209375	0.241901	-0.0944554	-0.0599903	-0.0563635	-0.0702698	0.57294	-0.0740156	-0.12116	0.499929	0.101585	0.779745
ENSP00000306881_reference	-0.226951	-0.0788402	-0.144277	-0.150023	0.242503	-0.291764	0.0199154	0.0118803	-0.0866561	0.667679	-0.246153	0.0362891	0.228634	0.00625691	0.982898
ENSP00000326858_reference	-0.125921	-0.161294	-0.103778	-0.130331	0.242503	-0.252958	-0.0781872	-0.0796045	-0.136917	0.492227	-0.10853	0.254231	-0.0113965	0.0447682	0.850011
ENSP00000356982_reference	0.143641	0.122369	0.117379	0.127796	0.242503	0.122925	0.0762758	0.116658	0.105286	0.492753	0.181904	0.1741	-0.0809536	0.0916836	0.655875
ENSP00000366216_reference	0.236132	0.0707227	0.157583	0.154813	0.242503	NA	0.115808	0.0365529	0.0761802	0.6701	0.0419053	NA	0.354628	0.198267	0.575402
ENSP00000369319_reference	0.185108	0.100441	0.121232	0.135593	0.242503	0.0928732	0.0856318	-0.0887447	0.0299201	0.843109	0.103528	-0.0634622	-0.0701257	-0.0100201	0.952749
ENSP00000388475_reference	0.128216	0.110678	0.145071	0.127988	0.242503	0.168595	0.0853327	0.0552837	0.10307	0.502225	0.242766	0.0433495	-0.0183701	0.0892483	0.651115
ENSP00000413137_reference	0.514806	0.0413036	0.303634	0.286581	0.242503	-0.225071	-0.0817199	-0.106256	-0.137682	0.492227	-0.0915203	0.0551308	NA	-0.0181948	0.931269
ENSP00000433681_reference	-0.115355	-0.424544	-0.136583	-0.225494	0.242503	-0.239053	-0.174467	-0.0560828	-0.156534	0.488506	-0.293406	-0.102495	0.08157	-0.104777	0.658039
ENSP00000451198_reference	0.221201	0.172498	NA	0.196849	0.242503	NA	0.314102	NA	NA	NA	NA	NA	0.15701	NA	NA
ENSP00000457850_reference	0.462398	0.256239	0.0506924	0.256443	0.242503	0.322078	-0.029045	0.161203	0.151412	0.502225	0.287244	0.215844	0.10126	0.201449	0.539725
ENSP00000371805_reference	-0.0575844	-0.251152	-0.186552	-0.165096	0.242714	-0.277228	0.00793234	0.0194247	-0.0832902	0.668388	-0.458459	0.134892	0.026215	-0.0991173	0.765862
ENSP00000354558_reference	-0.152109	-0.167296	-0.0844605	-0.134622	0.243335	-0.188423	-0.0162422	0.0976559	-0.0356698	0.840246	0.0255537	-0.157075	-0.0206497	-0.0507235	0.744319
ENSP00000383949_reference	0.511358	0.217703	0.0787023	0.269254	0.243335	0.36229	0.0201548	0.0353514	0.139265	0.543377	0.521489	0.199278	-0.146697	0.191356	0.620279
ENSP00000476763_reference	-0.229577	-0.141902	-0.0789373	-0.150139	0.243335	-0.365413	-0.0298835	-0.114836	-0.170044	0.492753	-0.106143	-0.0717957	-0.0436061	-0.0738481	0.59678
ENSP00000223500_reference	0.261097	0.125415	0.0895704	0.158694	0.243355	0.306765	0.0716282	0.086321	0.154905	0.492227	0.285157	0.158138	0.185795	0.209696	0.539725
ENSP00000359264_reference	-0.335627	NA	-0.15124	-0.243434	0.243355	NA	-0.266901	-0.235591	-0.251246	0.484175	-0.207451	-0.00655077	-1.19218	-0.468727	0.564013
ENSP00000386254_reference	-0.115963	-0.139889	-0.445404	-0.233752	0.243355	-0.299567	0.0615904	-0.0438727	-0.0939499	0.650569	-0.603443	-0.221083	0.0752167	-0.24977	0.571773
ENSP00000389624_reference	0.132213	0.158236	0.09814	0.12953	0.243355	0.189782	0.135166	0.207545	0.177498	0.484175	0.0790746	0.106535	0.00274077	0.0627833	0.659421
ENSP00000419791_reference	-0.39291	-0.0769769	-0.173209	-0.214365	0.243355	-0.116668	-0.132047	-0.199357	-0.149357	0.484175	-0.36281	-0.150065	0.223811	-0.0963546	0.760475
ENSP00000440093_reference	0.149691	0.613803	0.163799	0.309098	0.243355	0.0496051	0.165033	-0.267103	-0.0174884	0.937501	0.0709731	-0.065541	0.0751798	0.0268706	0.860145
ENSP00000445912_reference	0.115782	0.110119	0.160275	0.128725	0.243355	0.183327	0.0266032	0.198177	0.136036	0.492227	0.102552	-0.0262593	-0.113766	-0.012491	0.943572
ENSP00000454503_reference	-0.0876397	-0.143168	-0.168298	-0.133035	0.243355	-0.274378	-0.165413	-0.138861	-0.192884	0.484175	-0.0703324	-0.0643247	0.072472	-0.0207284	0.885338
ENSP00000456775_reference	-0.217019	-0.17181	NA	-0.194415	0.243355	NA	-0.00904678	0.00643122	-0.00130778	0.992659	-0.424888	-0.17746	0.0108839	-0.197155	0.550325
ENSP00000459583_reference	-0.235487	-0.163557	NA	-0.199522	0.243355	NA	-0.302243	NA	NA	NA	NA	-0.256132	NA	NA	NA
ENSP00000468349_reference	0.109334	0.307492	0.109433	0.17542	0.243355	0.205471	0.0521126	0.136641	0.131408	0.492227	0.333128	0.232143	0.19375	0.253007	0.539725
ENSP00000470617_reference	-0.127757	-0.0886421	-0.264124	-0.160174	0.243355	-0.216091	-0.10314	-0.155754	-0.158328	0.484175	-0.238572	-0.142759	0.20906	-0.0574237	0.836226
ENSP00000266079_reference	-0.223644	-0.100742	-0.110147	-0.144844	0.243525	-0.160236	-0.101636	-0.0624999	-0.108124	0.492944	-0.237672	-0.0112873	0.075695	-0.0577547	0.772409
ENSP00000413035_reference	0.363557	0.10872	0.121559	0.197945	0.243525	0.261454	-0.0114915	-0.133298	0.0388882	0.860172	0.465556	-0.0391512	0.172507	0.199637	0.568621
ENSP00000217456_reference	-0.204791	-0.0994645	-0.111787	-0.138681	0.243919	-0.241852	-0.122238	-0.00681599	-0.123635	0.502225	-0.254112	-0.123181	-0.0504564	-0.142583	0.539725
ENSP00000270142_reference	0.18763	0.0988918	0.116559	0.134361	0.243919	0.226896	0.0717171	0.171533	0.156715	0.484175	0.133454	0.0251818	0.0627409	0.0737923	0.618551
ENSP00000296135_reference	0.152276	0.135615	0.0971887	0.12836	0.243919	0.228305	0.0128819	-0.0930577	0.0493763	0.79449	0.171307	0.0861677	0.15426	0.137245	0.539725
ENSP00000307432:map.3/67426281/C:p.T396A:n.T67426281C:c.Acc/Gcc	0.146361	0.0948002	0.144238	0.128466	0.243919	0.109646	0.104042	0.140963	0.118217	0.492227	0.0415126	0.117744	-0.0689457	0.0301036	0.85341
ENSP00000381362_reference	-0.35884	-0.175861	-0.067175	-0.200625	0.243919	-0.205316	0.0642359	-0.0278893	-0.0563233	0.734413	-0.101718	-0.166179	-0.109555	-0.125817	0.539725
ENSP00000394397_reference	-0.269962	-0.106432	-0.10548	-0.160625	0.243919	-0.313195	0.094403	-0.0506725	-0.0898214	0.682406	-0.183314	-0.0790083	0.0318395	-0.0768275	0.658039
ENSP00000410613_reference	-0.173531	-0.0864457	-0.447363	-0.23578	0.243919	-0.285117	-0.00529382	-0.175703	-0.155371	0.492227	0.117534	-0.326069	0.132759	-0.0252589	0.932371
ENSP00000437822_reference	-0.212784	-0.0961544	-0.114811	-0.14125	0.243919	-0.23513	0.0385601	-0.108364	-0.101645	0.567275	-0.237743	0.00366184	0.0455613	-0.0628398	0.747864
ENSP00000457513_reference	-0.246309	-0.19852	-0.0505626	-0.16513	0.243919	-0.2421	-0.0183019	-0.114124	-0.124842	0.502225	-0.0945224	-0.10322	-0.0119828	-0.0699085	0.632579
ENSP00000281141_reference	0.142775	0.124585	0.108728	0.125363	0.244242	0.137446	0.0996228	0.0817683	0.106279	0.492662	0.148931	0.203405	0.0583348	0.13689	0.539725
ENSP00000301281_reference	0.0490463	0.205716	0.236096	0.16362	0.244242	0.190965	0.0820555	0.190139	0.154387	0.484175	0.241246	0.0916869	1.20543	0.512789	0.5427
ENSP00000365463_reference	-0.172976	NA	-0.209667	-0.191322	0.244242	-0.350158	0.568701	NA	0.109272	0.858702	0.645062	NA	NA	NA	NA
ENSP00000414624_reference	-0.249847	-0.0673801	-0.154294	-0.157174	0.244242	-0.366437	0.106698	0.0931073	-0.055544	0.837665	0.0478267	0.127099	0.0729513	0.0826257	0.579568
ENSP00000441087_reference	-0.209809	-0.112406	-0.0972465	-0.13982	0.244242	-0.194862	-0.126125	-0.161517	-0.160835	0.484175	-0.275627	-0.140814	NA	-0.20822	0.539725
ENSP00000457522_reference	-0.127891	-0.133669	-0.112189	-0.124583	0.244242	-0.27941	0.0755141	-0.297203	-0.167033	0.506149	-0.338318	0.0367279	0.0450728	-0.0855056	0.735166
ENSP00000461521_reference	-0.191899	-0.156829	-0.0721436	-0.140291	0.244242	-0.252851	-0.0298644	-0.0902348	-0.124317	0.502225	-0.205292	-0.101449	0.0170091	-0.096577	0.59508
ENSP00000254803_reference	0.2112	0.044716	0.320036	0.191984	0.244632	0.130204	-0.34866	-0.066841	-0.0950992	0.692024	0.328247	0.222916	0.265472	0.272212	0.539725
ENSP00000274137_reference	0.536171	0.0514001	0.266504	0.284692	0.245524	0.236855	-0.0656461	0.0010289	0.0574125	0.74964	0.540759	0.115149	0.206609	0.287506	0.539725
ENSP00000472050_reference	-0.31705	-0.146855	-0.0760048	-0.17997	0.245524	-0.353813	-0.0169599	0.0197909	-0.116994	0.599163	-0.232034	-0.0669155	0.147922	-0.0503425	0.829776
ENSP00000199814_reference	0.355567	0.0170842	0.301669	0.224774	0.245779	0.288836	-0.0119056	0.180047	0.152326	0.492944	0.202478	0.104757	0.00585292	0.104363	0.577015
ENSP00000223073_reference	0.403062	0.100441	0.132375	0.211959	0.245779	0.434517	0.0822495	0.0947831	0.20385	0.492227	0.567677	0.205261	0.0259866	0.266308	0.539725
ENSP00000223193_reference	NA	-0.182764	-0.188448	-0.185606	0.245779	NA	0.0657887	NA	NA	NA	NA	-0.0155655	NA	NA	NA
ENSP00000238497_reference	0.153752	0.0658297	0.206015	0.141865	0.245779	0.194507	0.000560045	0.0640907	0.0863859	0.57294	0.174096	0.00741704	-0.132622	0.016297	0.937332
ENSP00000246914_reference	-0.0585805	-0.167839	-0.30546	-0.177293	0.245779	0.106446	-0.028664	-0.0203229	0.0191531	0.891973	0.00485764	-0.0531709	-0.271233	-0.106516	0.607145
ENSP00000251143_reference	-0.191135	-0.173477	NA	-0.182306	0.245779	-0.143744	NA	0.162139	0.00919742	0.96798	-0.296455	0.220407	0.0650223	-0.00367528	0.988805
ENSP00000255194:map.5/77425028/T:p.V585E:n.A77425028T:c.gTa/gAa	-0.275626	-0.0845885	-0.12348	-0.161232	0.245779	-0.244727	-0.00209276	-0.0434901	-0.09677	0.57294	-0.276751	-0.0931425	-0.00651932	-0.125471	0.575402
ENSP00000261597_reference	-1.10993	-0.260122	NA	-0.685027	0.245779	NA	0.179284	0.342468	0.260876	0.484175	NA	0.0404529	NA	NA	NA
ENSP00000261868_reference	0.179325	0.168476	0.0673661	0.138389	0.245779	0.206771	0.0120859	0.0613281	0.0933949	0.55635	0.184014	0.0600144	0.0588375	0.100955	0.568621
ENSP00000263354_reference	-0.191837	-0.146772	-0.0742175	-0.137609	0.245779	-0.142188	0.0471696	-0.0888524	-0.0612901	0.678997	-0.0987488	-0.0127624	-0.0384597	-0.0499903	0.709275
ENSP00000265462_reference	0.147225	0.066118	0.234174	0.149172	0.245779	0.218931	-0.0333953	0.183751	0.123096	0.517012	0.169444	-0.018374	0.00577568	0.052282	0.744319
ENSP00000285667_reference	NA	-0.159085	-0.216335	-0.18771	0.245779	-0.250298	-0.0644741	NA	-0.157386	0.508398	0.137815	-0.158267	-0.252405	-0.0909522	0.707191
ENSP00000291552_reference	0.204928	0.0830254	0.121573	0.136509	0.245779	0.183063	0.0621091	0.0718012	0.105658	0.502225	0.218265	0.0409634	0.0962444	0.118491	0.551658
ENSP00000294353_reference	-0.168361	NA	-0.198833	-0.183597	0.245779	0.391959	0.00387852	0.135966	0.177268	0.494363	0.18599	NA	NA	NA	NA
ENSP00000295117_reference	0.303024	0.120705	0.0867736	0.170168	0.245779	0.725132	0.00921306	NA	0.367173	0.510648	0.261496	0.385949	NA	0.323723	0.539725
ENSP00000296597_reference	0.183063	0.0784599	0.138216	0.133246	0.245779	0.179492	0.0105668	0.0988223	0.0962938	0.534507	0.0371564	0.0129851	-0.00171684	0.0161416	0.897469
ENSP00000300648:map.12/120575549/C:p.Y2155D:n.A120575549C:c.Tat/Gat	-0.324185	-0.142169	-0.0774191	-0.181258	0.245779	-0.364679	-0.0475671	-0.109474	-0.173907	0.492227	-0.305493	-0.099679	-0.00792224	-0.137698	0.568621
ENSP00000308386_reference	0.174489	0.0928208	0.124719	0.130676	0.245779	0.117683	-0.0154871	0.0576526	0.0532829	0.686984	0.0879762	0.0804676	0.185709	0.118051	0.542377
ENSP00000313420_reference	-0.334748	-0.15077	-0.0703271	-0.185282	0.245779	-0.334457	-0.0732873	-0.0824959	-0.163413	0.492227	-0.272097	-0.108912	-0.0116701	-0.130893	0.565541
ENSP00000325312_reference	-0.184922	-0.0640165	-0.176839	-0.141926	0.245779	-0.0501448	-0.0113597	-0.15628	-0.0725949	0.604544	-0.17702	0.0090394	-0.116874	-0.0949516	0.584598
ENSP00000328287_reference	-0.446198	-0.121734	-0.124907	-0.230946	0.245779	-0.289087	-0.085598	0.178303	-0.0654605	0.781556	NA	-0.161829	NA	NA	NA
ENSP00000332973_reference	-0.240984	NA	-0.154798	-0.197891	0.245779	-0.189295	-0.893042	-0.118092	-0.400143	0.492227	-0.0812992	-0.0632466	-0.248507	-0.131018	0.544199
ENSP00000336799_reference	0.334692	0.666753	0.0368825	0.346109	0.245779	0.291778	0.805161	0.91025	0.669063	0.444388	0.462082	0.944161	-0.324645	0.360533	0.608544
ENSP00000338235_reference	-0.115711	-0.106173	-0.149411	-0.123765	0.245779	-0.117254	-0.109652	0.0250738	-0.0672775	0.639174	-0.105788	-0.143297	-0.0522646	-0.10045	0.553158
ENSP00000340691_reference	0.420733	NA	0.149943	0.285338	0.245779	0.501606	-0.163823	-0.226797	0.0369951	0.922657	-0.451379	-0.339177	NA	-0.395278	0.539725
ENSP00000348442_reference	-0.251897	-0.152144	-0.0622234	-0.155421	0.245779	-0.234248	-0.0376821	0.0102226	-0.0872359	0.608336	-0.150987	-0.0978715	0.0850836	-0.0545916	0.751397
ENSP00000354111_reference	-0.295786	-0.147607	NA	-0.221697	0.245779	-0.430079	-0.0199291	-0.303457	-0.251155	0.484175	NA	NA	NA	NA	NA
ENSP00000357928_reference	0.0566887	0.532477	0.249343	0.279503	0.245779	0.177505	-0.0439245	0.507995	0.213858	0.502225	0.0665479	0.0984294	0.446868	0.203948	0.5427
ENSP00000359989_reference	0.177151	0.10704	0.0998448	0.128012	0.245779	0.300083	-0.00936624	0.0841419	0.124953	0.537217	0.135227	0.0385003	0.0762285	0.0833187	0.579568
ENSP00000361658_reference	-0.21667	-0.105897	-0.0985607	-0.140376	0.245779	-0.420556	-0.222915	-0.16299	-0.26882	0.484175	-0.324378	-0.0677605	-0.00531233	-0.132484	0.579568
ENSP00000361731_reference	-0.150091	NA	-0.255881	-0.202986	0.245779	-0.334778	-0.0285116	-0.0865214	-0.149937	0.502225	-0.377575	-0.220297	-0.154963	-0.250945	0.539725
ENSP00000362773_reference	0.181135	0.121814	0.0929226	0.131957	0.245779	0.129244	0.105293	-0.0155222	0.0730049	0.605594	0.228396	0.0655627	0.295749	0.196569	0.539725
ENSP00000363162_reference	0.250106	0.147242	NA	0.198674	0.245779	0.171527	0.318271	0.379386	0.289728	0.444388	0.233499	0.161411	0.0501376	0.148349	0.539725
ENSP00000369456_reference	0.236944	0.127212	0.0811177	0.148425	0.245779	0.251539	0.0946653	0.0622334	0.136146	0.492227	0.177013	0.0519141	0.0916121	0.106846	0.553158
ENSP00000376800_reference	0.301029	0.0458419	0.190381	0.179084	0.245779	0.252042	0.0593343	0.201512	0.170963	0.484175	0.302985	0.157146	0.10505	0.188394	0.539725
ENSP00000378487_reference	0.202436	0.117787	0.0905572	0.136927	0.245779	0.179757	0.0623416	0.0975928	0.113231	0.492753	0.194127	0.0597445	0.0562852	0.103385	0.568621
ENSP00000380570_reference	0.185949	0.0720151	0.149754	0.135906	0.245779	0.26258	-0.00822029	0.157895	0.137418	0.502225	0.175422	0.0420567	0.0580555	0.0918449	0.579568
ENSP00000381567_reference	0.0789877	0.255607	0.12506	0.153218	0.245779	0.240794	0.059603	-0.00344625	0.0989835	0.565964	0.0644018	-0.00557144	0.0258342	0.0282215	0.834058
ENSP00000382250_reference	0.220145	0.379431	0.0421336	0.213903	0.245779	0.18636	-0.0892284	0.00303399	0.0333887	0.850203	0.145686	-0.200615	-0.040213	-0.0317139	0.880503
ENSP00000385334:map.7/1976457/T:p.R558H:n.C1976457T:c.cGc/cAc	-0.19115	-0.171759	-0.0589711	-0.140627	0.245779	-0.0991213	-0.259528	-0.121576	-0.160075	0.484175	-0.186803	-0.199322	-0.192046	-0.192724	0.539725
ENSP00000387275_reference	0.206351	0.222237	0.044282	0.157623	0.245779	0.382674	-0.0376437	0.0864481	0.143826	0.549391	0.143926	0.0442591	0.0171049	0.0684299	0.651115
ENSP00000389168_reference	0.190508	0.0771732	0.132567	0.133416	0.245779	0.165791	0.0525628	0.126182	0.114845	0.492227	0.147985	0.159314	0.00436534	0.103888	0.573765
ENSP00000408005_reference	0.0918702	0.13685	0.150365	0.126362	0.245779	0.201304	0.330677	0.130966	0.220983	0.484175	-0.129144	0.238245	0.0826323	0.0639112	0.769034
ENSP00000417402_reference	0.110474	0.0979052	0.174576	0.127652	0.245779	0.029224	0.154402	0.119099	0.100908	0.502225	0.0631125	0.094746	0.0883698	0.0820761	0.57704
ENSP00000419425_reference	0.198987	0.0512108	0.356588	0.202262	0.245779	0.183195	0.0570747	0.351621	0.197297	0.484175	0.134955	0.057115	0.344495	0.178855	0.539725
ENSP00000422377_reference	0.507132	0.0919717	0.170131	0.256412	0.245779	0.166192	0.0696191	0.173284	0.136365	0.492227	0.155801	-0.0349948	0.201425	0.10741	0.584598
ENSP00000428755_reference	0.319876	0.113331	0.0972793	0.176829	0.245779	0.315707	0.0164491	0.00977019	0.113976	0.57294	0.323469	0.0957116	0.0320671	0.150416	0.553158
ENSP00000429961_reference	0.179325	0.0540185	0.21815	0.150498	0.245779	0.248639	0.100093	0.0952412	0.147991	0.492227	0.200264	0.0782488	0.108759	0.129091	0.539725
ENSP00000433664_reference	-0.255221	-0.0339067	-0.231982	-0.173703	0.245779	-0.251387	0.0510497	0.0216039	-0.0595777	0.749318	-0.318821	0.0685882	0.0140361	-0.0787322	0.744319
ENSP00000437125_reference	0.176305	0.146834	0.0744118	0.132517	0.245779	0.193327	0.0613756	0.101797	0.118833	0.492227	0.178336	0.080308	0.0591166	0.10592	0.553158
ENSP00000438309_reference	-0.173793	-0.211914	-0.0588701	-0.148192	0.245779	-0.153083	-0.0343893	-0.00145183	-0.0629747	0.652278	-0.246899	0.0258083	NA	-0.110545	0.685372
ENSP00000440542_reference	-0.262138	-0.117635	-0.0836726	-0.154482	0.245779	-0.325091	-0.0450992	-0.0618657	-0.144019	0.502225	-0.193995	-0.0942633	-0.0210037	-0.103087	0.575402
ENSP00000441219_reference	-0.15006	-0.202994	-0.0689536	-0.140669	0.245779	-0.045557	0.0594776	-0.0911692	-0.0257495	0.855219	-0.527846	0.112792	NA	-0.207527	0.683412
ENSP00000441455_reference	-0.41855	-0.132246	-0.108369	-0.219722	0.245779	-0.406834	0.00989936	-0.0596658	-0.1522	0.54468	-0.226768	-0.0737879	-0.054236	-0.118264	0.553158
ENSP00000442920_reference	0.397158	0.131764	0.0972038	0.208709	0.245779	0.274033	-0.012753	0.100696	0.120659	0.5324	0.285771	-0.361243	0.194072	0.0395332	0.912338
ENSP00000445824_reference	-0.173485	-0.180351	-0.0629659	-0.138934	0.245779	-0.356306	-0.326131	-0.167607	-0.283348	0.444388	-0.158287	-0.285799	-0.358323	-0.26747	0.539725
ENSP00000453350_reference	0.199939	0.101988	0.101834	0.134587	0.245779	0.173655	0.00822942	0.160252	0.114046	0.502225	0.156204	0.0296718	0.143137	0.109671	0.551658
ENSP00000456626_reference	0.423691	0.107741	0.133097	0.22151	0.245779	0.362407	-0.119152	-0.907526	-0.221424	0.694862	NA	0.013301	NA	NA	NA
ENSP00000457146_reference	-0.0802512	-0.201484	-0.124801	-0.135512	0.245779	0.0433187	0.00982518	-0.279973	-0.0756097	0.693651	-0.0396768	-0.145474	-0.16867	-0.11794	0.5427
ENSP00000458954_reference	-0.0991013	-0.104631	-0.235877	-0.146536	0.245779	-0.223582	-0.0957982	-0.136967	-0.152116	0.484175	-0.135264	-0.156113	-0.238339	-0.176572	0.539725
ENSP00000462790_reference	-0.0468137	-0.187962	-0.252451	-0.162409	0.245779	-0.29942	-0.0684432	0.0182756	-0.116529	0.558185	-0.17807	0.210684	-0.121654	-0.0296802	0.902382
ENSP00000280333:map.10/129249662/A:p.A1857T:n.G129249662A:c.Gca/Aca	-0.341053	-0.101325	-0.109362	-0.183913	0.245884	-0.259494	-0.09054	0.132322	-0.0725708	0.725557	-0.331161	-0.266224	0.0678367	-0.176516	0.568621
ENSP00000355955_reference	0.295805	0.0163235	0.311859	0.207996	0.245884	0.483704	0.232191	0.385341	0.367079	0.444388	0.250841	-0.0143337	0.0714945	0.102667	0.606632
ENSP00000440543_reference	-0.235294	-0.153805	-0.0599477	-0.149682	0.245884	-0.165843	-0.0899039	-0.149078	-0.134942	0.486343	-0.0954339	-0.0924025	-0.0434862	-0.0771075	0.586715
ENSP00000477459_reference	0.634097	0.0586329	0.270261	0.320997	0.245884	0.153442	0.0725696	0.169914	0.131975	0.492227	0.0579442	-0.0487411	-0.0222042	-0.00433374	0.974955
ENSP00000014112_reference	0.170001	0.13259	0.0812399	0.127944	0.246353	0.136355	0.032165	0.0578634	0.0754613	0.57294	0.156876	0.0238174	0.0840048	0.0882326	0.579568
ENSP00000357039_reference	-0.490792	-0.171301	-0.0849232	-0.249005	0.246353	-0.411872	-0.190742	-0.286132	-0.296249	0.444388	-0.282658	-0.275502	-0.105774	-0.221311	0.539725
ENSP00000220959_reference	-0.473836	-0.149564	-0.0967107	-0.240037	0.246529	-0.351401	-0.0804953	-0.218096	-0.216664	0.484175	-0.46986	-0.0460666	-0.0836219	-0.199849	0.553158
ENSP00000304161_reference	0.815979	0.402444	0.0322918	0.416905	0.246529	-0.791334	0.0501302	-0.231564	-0.324256	0.500398	0.441834	-0.0488575	-0.169259	0.0745725	0.836264
ENSP00000344149_reference	0.249991	0.0252915	0.282933	0.186072	0.246529	0.244089	-0.206599	0.023813	0.0204343	0.928424	0.260122	-0.204694	-0.110518	-0.0183633	0.95161
ENSP00000387200_reference	-0.310119	-0.0625346	-0.151958	-0.174871	0.246529	-0.213638	-0.0231131	-0.0688926	-0.101881	0.532673	-0.11638	0.00289466	0.0181774	-0.0317692	0.833044
ENSP00000451979:map.14/20925154/G:p.D148E:n.T20925154G:c.gaT/gaG	-0.150804	-0.132031	-0.0884751	-0.12377	0.246529	-0.136771	-0.0904406	-0.0736791	-0.100297	0.500398	-0.119776	-0.139987	-0.0915947	-0.117119	0.539725
ENSP00000460089_reference	0.123331	0.124585	0.110406	0.119441	0.246529	0.126637	0.0984374	0.0420699	0.0890482	0.520378	0.103109	0.028808	-0.0450456	0.0289573	0.849824
ENSP00000325681_reference	-0.137271	-0.335302	NA	-0.236286	0.246647	-0.162735	-0.0550547	0.0101724	-0.0692058	0.638081	NA	-0.119998	NA	NA	NA
ENSP00000229794_reference	0.0860873	0.119455	0.175578	0.12704	0.248151	0.00203766	-0.0847859	0.23417	0.0504739	0.789099	0.0388626	-0.058571	0.175256	0.0518494	0.757399
ENSP00000284073_reference	0.259842	0.199291	0.0384095	0.165847	0.248151	0.229584	0.0753191	-0.0651101	0.0799311	0.655003	0.172768	-0.0117789	-0.135026	0.00865456	0.967917
ENSP00000290650_reference	-0.162796	-0.0670481	-0.165269	-0.131704	0.248151	-0.35692	-0.180549	0.0775371	-0.153311	0.539186	0.220323	-0.063913	0.0256628	0.0606908	0.74851
ENSP00000307292:map.11/6341684/G:p.R8P:n.C6341684G:c.cGg/cCg	0.0465339	0.272694	0.176007	0.165078	0.248151	0.207939	0.132307	0.115817	0.152021	0.484175	-0.0399077	0.144222	0.333366	0.145893	0.57704
ENSP00000309582_reference	-0.406017	-0.143718	-0.0828167	-0.210851	0.248151	-0.0559779	-0.0787392	-0.12198	-0.0855656	0.528199	-0.315706	-0.0643051	-0.0589139	-0.146308	0.553158
ENSP00000360526_reference	-0.240548	-0.146622	NA	-0.193585	0.248151	-0.376368	-0.0656461	-0.604695	-0.348903	0.484175	-0.275373	-0.192084	NA	-0.233728	0.539725
ENSP00000363779:map.9/111660851/T:p.G765E:n.C111660851T:c.gGa/gAa	-0.206603	-0.129619	-0.0732991	-0.136507	0.248151	-0.291525	0.106802	0.136641	-0.0160275	0.946445	-0.257741	0.0385733	0.111507	-0.0358869	0.876771
ENSP00000275820_reference	-0.430492	-0.290213	-0.0141104	-0.244938	0.248222	-0.467632	0.0199154	-0.176351	-0.208023	0.493739	NA	-0.0782953	0.0439073	-0.017194	0.932571
ENSP00000361682_reference	-0.527065	NA	-0.150756	-0.338911	0.248222	-0.80809	-0.0968361	-0.306333	-0.403753	0.484175	-0.413995	-0.192598	-1.2498	-0.618797	0.539725
ENSP00000364887_reference	-0.851517	-0.241701	-0.133655	-0.408958	0.248222	0.463947	0.0186995	0.0323187	0.171655	0.539049	-0.806449	-0.0204078	-0.175595	-0.334151	0.550325
ENSP00000432487_reference	-0.386339	-0.259725	-0.0203242	-0.222129	0.248222	-0.479248	-0.0119244	-0.21179	-0.234321	0.492227	-0.359368	-0.0716774	-0.142154	-0.191066	0.539725
ENSP00000225665_reference	-0.292569	-0.102442	-0.0946906	-0.163234	0.249444	-0.322933	-0.0230942	0.0288497	-0.105726	0.619009	-0.275989	0.0241863	0.0429478	-0.0696183	0.74675
ENSP00000262975_reference	0.128842	0.298441	0.0732143	0.166832	0.249444	0.184646	0.10432	0.0885443	0.125837	0.492227	0.145551	0.0614529	0.330532	0.179179	0.539725
ENSP00000267202_reference	0.112119	0.0905553	0.175006	0.125894	0.249444	0.429961	0.0444383	0.00827784	0.160892	0.540003	0.156473	0.123506	-0.0261276	0.0846169	0.622985
ENSP00000268482_reference	-0.185761	-0.0440914	-0.228135	-0.152662	0.249444	-0.154184	0.0308497	-0.157559	-0.0936312	0.561816	-0.180511	0.0191796	0.0340756	-0.0424187	0.812939
ENSP00000330361_reference	-0.133968	-0.259634	-0.0668195	-0.153474	0.249444	0.0441915	0.0241632	NA	0.0341773	0.841092	-0.0387384	0.0108647	-0.10805	-0.0453078	0.744106
ENSP00000354061_reference	-0.0776381	-0.148979	-0.148175	-0.124931	0.249444	-0.198401	-0.0282641	-0.056539	-0.0944014	0.54468	-0.153366	0.13982	-0.064884	-0.0261435	0.890348
ENSP00000453887_reference	0.131839	0.135752	0.092862	0.120151	0.249444	0.0731982	0.00965826	0.00909966	0.030652	0.804258	0.141077	0.0222116	0.0554646	0.0729178	0.628993
ENSP00000271638_reference	0.0669029	0.133278	0.25138	0.15052	0.249755	0.172724	0.105952	0.238896	0.172524	0.484175	0.123731	0.0532522	0.149374	0.108786	0.545065
ENSP00000246802_reference	0.521391	-0.0266801	0.521907	0.338873	0.25013	0.239778	-0.141202	0.0134358	0.0373375	0.860206	0.514274	-0.0394018	-0.262439	0.0708109	0.870157
ENSP00000318012_reference	0.177393	0.149421	0.0662245	0.131013	0.25013	0.220476	0.0683197	0.113058	0.133951	0.492227	0.159291	0.0788526	0.0218104	0.0866513	0.584598
ENSP00000405965_reference	0.179205	0.132315	0.074289	0.128603	0.250707	0.243076	0.0783995	0.179734	0.16707	0.484175	0.21272	0.216635	0.0908295	0.173395	0.539725
ENSP00000258201_reference	-0.394203	-0.0638272	-0.159843	-0.205958	0.251105	-0.429675	-0.102699	-0.160366	-0.230913	0.484175	-0.289211	-0.0563071	-0.118367	-0.154628	0.539725
ENSP00000290354_reference	0.120568	0.200605	0.0771408	0.132771	0.251105	0.0504451	0.102669	0.150267	0.101127	0.502225	0.0862849	0.0394495	0.0374988	0.0544111	0.680161
ENSP00000293350_reference	-0.113461	-0.140338	-0.101713	-0.118504	0.251105	-0.0741884	-0.0301695	-0.0685387	-0.0576322	0.64288	-0.140734	-0.07363	-0.114017	-0.10946	0.5427
ENSP00000357998_reference	-0.446999	-0.0886582	-0.142349	-0.226002	0.251105	-0.451017	-0.018283	-0.0674244	-0.178908	0.510714	-0.114061	-0.252352	-0.239804	-0.202072	0.539725
ENSP00000371638_reference	-0.298541	-0.176185	-0.044334	-0.17302	0.251105	0.0690593	-0.175247	-0.0876864	-0.0646247	0.688707	-0.0983961	-0.57461	0.03364	-0.213122	0.579568
ENSP00000384160_reference	-0.12955	-0.397342	-0.0869984	-0.20463	0.251105	-0.306986	0.372671	NA	0.0328426	0.940518	-0.262421	0.304739	0.293188	0.111835	0.744595
ENSP00000390829_reference	0.13321	NA	0.318482	0.225846	0.251105	NA	-0.23065	0.372495	0.0709223	0.865429	-0.00367276	-0.587741	0.0829069	-0.169502	0.676292
ENSP00000412698_reference	-0.324048	-0.128447	-0.0746768	-0.175724	0.251105	0.164587	-0.0319246	-0.115238	0.00580822	0.969609	-0.419551	-0.149441	0.0754191	-0.164524	0.59167
ENSP00000465404_reference	0.206232	0.0889957	0.104181	0.133136	0.251105	0.196863	0.0558178	0.115303	0.122661	0.492227	0.198178	0.0850365	0.0764123	0.119876	0.5427
ENSP00000384925_reference	0.239262	0.122508	0.0720773	0.144615	0.251739	0.224845	0.0709885	0.0957308	0.130521	0.492227	0.223404	0.0714646	-0.0505368	0.0814439	0.676348
ENSP00000263774_reference	-0.113373	-0.096719	-0.147566	-0.119219	0.252303	-0.0293079	-0.168096	-0.11332	-0.103575	0.502225	-0.0779925	-0.0949441	-0.128293	-0.10041	0.550325
ENSP00000356381_reference	0.144878	0.520746	NA	0.332812	0.252303	0.108534	0.127033	-0.0531388	0.0608093	0.682406	-0.0587465	0.215747	0.115861	0.0909541	0.649065
ENSP00000380982:map.9/2828765/G:p.R289P:n.C2828765G:c.cGa/cCa	0.381715	0.0702916	0.145933	0.199313	0.252303	0.318836	0.266233	0.0540653	0.213045	0.484175	0.379901	0.310679	0.0490886	0.246556	0.539725
ENSP00000296802_reference	0.68922	0.25219	0.0697236	0.337045	0.252887	0.932206	0.124535	-0.37945	0.225764	0.698616	0.427878	0.13607	-0.339901	0.0746825	0.857713
ENSP00000226004_reference	0.206114	0.454683	0.0449713	0.235256	0.254233	0.220476	-0.140543	NA	0.0399668	0.889756	-0.045104	0.195189	0.201273	0.117119	0.579568
ENSP00000286371_reference	-0.167762	-0.0813922	-0.121317	-0.12349	0.254233	-0.219928	-0.0425584	-0.108383	-0.123623	0.492753	-0.164566	0.00313795	0.0355896	-0.041946	0.805215
ENSP00000307491_reference	-0.0575844	-0.142885	-0.265347	-0.155272	0.254233	-0.00495633	0.0345734	0.072748	0.0341217	0.77969	-1.73973	-0.029395	0.0627595	-0.568788	0.606632
ENSP00000307939_reference	0.367906	0.140961	0.0695388	0.192802	0.254233	-0.00106492	-0.325897	0.459735	0.0442579	0.907753	0.248826	-0.103784	NA	0.0725209	0.818001
ENSP00000370449_reference	-0.247704	-0.0830854	-0.10588	-0.145556	0.254233	-0.12428	0.0445831	0.0170922	-0.0208683	0.887343	-0.148579	0.0340195	-0.230289	-0.114949	0.579568
ENSP00000419179_reference	0.133584	0.179709	0.0704624	0.127919	0.254233	-0.0497412	0.132682	0.0920629	0.0583344	0.68871	0.113664	0.0392853	-0.0320624	0.0402958	0.777038
ENSP00000358262_reference	-0.211264	NA	-0.149035	-0.180149	0.256386	-0.329644	-0.021634	-0.159424	-0.170234	0.492227	0.221222	NA	NA	NA	NA
ENSP00000440100_reference	-0.32636	-0.0998526	-0.0952946	-0.173836	0.25677	-0.265826	0.00605561	-0.221201	-0.160324	0.492227	-0.532581	-0.0876715	-0.0146048	-0.211619	0.571773
ENSP00000469651_reference	-0.263368	-0.181702	-0.0379	-0.16099	0.25677	-0.286451	-0.051219	-0.394631	-0.2441	0.484175	-0.058996	-0.238656	-0.433362	-0.243671	0.539725
ENSP00000422037_reference	-0.12967	NA	-0.388773	-0.259221	0.256845	-0.0882099	0.0754432	-0.0561004	-0.0229557	0.87374	-0.26955	-0.490366	NA	-0.379958	0.539725
ENSP00000313327_reference	0.230434	0.0774592	0.111019	0.139638	0.257077	0.251161	0.0443477	0.0626697	0.119393	0.502225	0.236044	0.0220269	0.077754	0.111942	0.575402
ENSP00000325369_reference	-0.262056	-0.281493	-0.0144531	-0.186001	0.257694	-0.365954	-0.0733855	-0.0588923	-0.166077	0.492944	-0.24103	-0.0830751	-0.0702682	-0.131458	0.5427
ENSP00000376347_reference	0.183063	0.0451986	0.194199	0.14082	0.257694	0.20781	0.0657709	0.207282	0.160287	0.484175	0.249204	0.0772892	-0.0219483	0.101515	0.614006
ENSP00000415182_reference	-0.297532	-0.0867982	-0.10324	-0.162523	0.257694	-0.0620852	-0.261765	-0.140887	-0.154913	0.492227	-0.0259231	-0.157786	-0.10192	-0.0952095	0.575402
ENSP00000445317_reference	0.456334	0.133553	NA	0.294944	0.257694	0.0523983	0.11429	0.319395	0.162028	0.492227	NA	0.112341	0.115485	0.113913	0.579568
ENSP00000215730_reference	0.124334	0.377109	0.0806135	0.194019	0.258059	-0.0475236	-0.23394	-0.0811387	-0.120868	0.500398	0.00227392	-0.194893	0.192291	-0.000109407	0.999747
ENSP00000281273_reference	-0.361173	-0.0471438	-0.16957	-0.192629	0.258059	-0.125196	-0.125555	NA	-0.125375	0.517175	-0.172069	-0.329789	0.263309	-0.0795164	0.81619
ENSP00000296350_reference	-0.0650004	-0.190026	-0.135091	-0.130039	0.258059	-0.139741	-0.0808704	-0.0400511	-0.0868874	0.534507	-0.0946983	-0.0808915	0.0395753	-0.0453382	0.750906
ENSP00000344055_reference	-0.528031	-0.194681	-0.0618692	-0.261527	0.258059	-0.546811	-0.0498461	-0.0768968	-0.224518	0.500398	-0.466856	-0.143111	0.139199	-0.156923	0.65347
ENSP00000420550_reference	-0.17421	-0.426976	-0.0545174	-0.218568	0.258059	0.137446	-0.010043	-0.172429	-0.0150084	0.93237	-0.378801	-0.212713	-0.282013	-0.291176	0.539725
ENSP00000410059:map.8/144671956/A:p.A99V:n.G144671956A:c.gCg/gTg	0.166839	0.0753127	0.126082	0.122744	0.259147	0.191621	0.122512	0.119907	0.14468	0.484175	0.206116	0.108554	0.000494304	0.105055	0.57704
ENSP00000265465_reference	0.147965	NA	0.206855	0.17741	0.259647	-0.0492447	-0.218455	0.16649	-0.0337365	0.873833	-0.145429	-0.0228256	0.0965164	-0.0239127	0.885338
ENSP00000264639_reference	-0.343115	-0.061007	-0.141529	-0.181884	0.259994	-0.336046	-0.0416741	-0.0290424	-0.135587	0.529355	-0.24507	-0.0353984	-0.0756725	-0.118714	0.568621
ENSP00000318195_reference	0.255268	0.126245	0.0639076	0.148474	0.259994	0.295204	0.0300636	0.0650749	0.130114	0.508398	0.260247	0.070822	0.0436252	0.124898	0.564013
ENSP00000408295_reference	-0.26634	-0.0459283	-0.156958	-0.156409	0.260769	-0.244638	0.290358	-0.0450212	0.000232979	0.998944	0.0192889	0.160002	-0.244	-0.0215695	0.931029
ENSP00000305494_reference	0.262237	0.0111075	0.431825	0.235056	0.261432	-0.235942	-0.224682	-0.240447	-0.23369	0.444388	0.0327432	0.0594566	0.192155	0.0947851	0.579568
ENSP00000386433_reference	0.240535	0.316849	0.0141977	0.190527	0.261432	0.728575	-0.0819175	-0.191917	0.15158	0.735938	-0.0455212	-0.040848	0.498969	0.137533	0.688404
ENSP00000270517_reference	0.414798	0.0192595	0.235547	0.223202	0.261633	0.151958	-0.316844	-0.223366	-0.129417	0.615482	-0.234674	-0.167	-0.00891681	-0.136864	0.545065
ENSP00000296328_reference	0.215562	0.0323169	0.205874	0.151251	0.261633	0.389214	-0.0276359	-0.0448645	0.105571	0.67338	0.370204	0.0194017	0.118757	0.169454	0.550325
ENSP00000311429_reference	-0.330153	NA	-0.123973	-0.227063	0.261633	-0.469229	-0.24136	-0.144053	-0.284881	0.484175	-0.47726	-0.172189	-0.22398	-0.291143	0.539725
ENSP00000337445_reference	-0.166979	-0.165045	-0.0556925	-0.129239	0.261633	-0.240098	0.00928727	-0.246639	-0.15915	0.492227	-0.159657	-0.0203888	0.056453	-0.0411977	0.810118
ENSP00000348596_reference	-0.161878	-0.467627	-0.0668195	-0.232108	0.261633	-0.207635	-0.285396	0.00817717	-0.161618	0.492227	-0.08455	-0.162165	0.206676	-0.0133463	0.955989
ENSP00000354742_reference	-0.224107	-0.114153	-0.071719	-0.136659	0.261633	-0.244496	0.0324572	-0.0897858	-0.100608	0.57294	-0.212664	-0.00728571	0.0207597	-0.0663966	0.713038
ENSP00000362060_reference	0.11616	0.091122	0.139273	0.115518	0.261633	0.138673	0.0140473	0.0162582	0.056326	0.678213	0.232735	0.0879333	0.0523642	0.124344	0.549533
ENSP00000371184_reference	-0.265289	-0.353674	-0.00582875	-0.208264	0.261633	-0.257002	-0.231943	0.0973247	-0.13054	0.559971	-0.491082	-0.275842	0.187668	-0.193085	0.628993
ENSP00000419589_reference	-0.12716	-0.279221	NA	-0.20319	0.261633	-0.0249232	-0.252416	0.00234347	-0.0916651	0.603839	0.216977	-0.0658943	-0.352519	-0.0671454	0.834927
ENSP00000432175_reference	-0.152064	-0.0662264	-0.150469	-0.12292	0.261633	0.0218146	0.0253379	0.0330775	0.0267433	0.82055	-0.166749	-0.105418	0.0357977	-0.0787897	0.649736
ENSP00000264156_reference	-0.0821599	-0.185301	-0.106019	-0.124493	0.261697	-0.117839	-0.192725	-0.162367	-0.157644	0.484175	-0.187331	-0.190371	0.0263293	-0.117124	0.576236
ENSP00000380734_reference	0.190747	0.153496	0.0529838	0.132409	0.261697	0.186887	0.145078	0.0653975	0.132454	0.492227	0.159559	0.173485	0.108759	0.147268	0.539725
ENSP00000426474_reference	0.0693801	0.162287	0.134246	0.121971	0.261889	0.342797	0.0960635	0.134844	0.191235	0.484175	0.15486	0.225966	0.0791862	0.153337	0.539725
ENSP00000348965_reference	-0.329689	-0.10988	-0.0803546	-0.173308	0.26191	-0.371277	-0.0031777	-0.112992	-0.162482	0.502225	-0.337163	-0.0757631	-0.00761036	-0.140179	0.577015
ENSP00000261308_reference	0.0285558	0.198766	0.241437	0.156253	0.262641	0.102122	-0.0744075	-0.126522	-0.0329358	0.838422	0.0306194	0.43879	-0.0765513	0.130953	0.676348
ENSP00000295901_reference	-0.4422	-0.144002	-0.0729762	-0.219726	0.262641	-0.376056	-0.0549578	-0.0665936	-0.165869	0.498402	-0.364216	-0.136973	-0.102086	-0.201092	0.539725
ENSP00000320866_reference	0.25068	0.112075	0.0708932	0.144549	0.262641	0.214415	0.0348468	0.0744477	0.107903	0.510648	0.191507	0.0521131	0.0458619	0.0964939	0.579554
ENSP00000362243_reference	-0.227079	-0.0210197	-0.420385	-0.222828	0.262641	-0.0590674	-0.190103	-0.0917984	-0.113656	0.492944	-0.0553354	-0.10324	-0.13818	-0.0989187	0.553158
ENSP00000367939_reference	-0.452076	-0.152932	-0.0682588	-0.224422	0.262641	-0.593874	-0.0906394	-0.145844	-0.276786	0.492227	-0.452567	-0.161326	0.121878	-0.164005	0.628993
ENSP00000309432_reference	-0.687633	NA	-0.154456	-0.421044	0.263102	NA	0.363223	NA	NA	NA	NA	0.637648	NA	NA	NA
ENSP00000338516_reference	0.206114	0.07101	0.114277	0.130467	0.263269	0.234818	0.0739184	0.183038	0.163925	0.484175	0.249204	0.104408	0.161299	0.171637	0.539725
ENSP00000219439_reference	-0.663228	-0.195562	-0.0849746	-0.314588	0.263364	-0.379973	-0.0537557	-0.0749049	-0.169544	0.492944	-0.199125	NA	-0.0345028	-0.116814	0.622945
ENSP00000244020_reference	0.118177	0.0902719	0.134629	0.114359	0.263364	0.143703	0.0648429	0.105048	0.104531	0.492944	0.108397	0.0799176	0.0130758	0.06713	0.641607
ENSP00000291577_reference	0.213677	0.0298212	0.206715	0.150071	0.263364	0.240159	0.0453794	0.0974509	0.127663	0.492944	0.116015	-0.0674264	-0.0726313	-0.00801425	0.964997
ENSP00000365756_reference	-0.379868	-0.121996	NA	-0.250932	0.263364	-0.47998	NA	-0.0046984	-0.242339	0.532496	-0.286158	0.0652042	-0.463574	-0.228176	0.550325
ENSP00000377612_reference	-0.185714	-0.0894767	-0.0952946	-0.123495	0.263364	-0.246523	-0.0469305	-0.0638221	-0.119092	0.502225	-0.297357	-0.0578876	0.0147655	-0.113493	0.609099
ENSP00000386548_reference	0.171943	0.0953652	0.093271	0.120193	0.263364	0.0744803	0.0455784	-0.0788202	0.0137462	0.922587	0.151898	-0.00363356	-0.080031	0.0227446	0.891746
ENSP00000466134_reference	0.241576	0.119038	0.0648039	0.141806	0.263364	0.290308	0.0335156	0.0753448	0.133056	0.502225	0.208321	0.0530715	0.0550354	0.105476	0.573207
ENSP00000225972_reference	-0.253004	-0.0757837	-0.103899	-0.144229	0.263481	-0.290058	0.000224044	-0.0681141	-0.119316	0.543377	-0.128914	-0.0460279	-0.0396749	-0.071539	0.623571
ENSP00000288670_reference	-0.542033	NA	-0.132539	-0.337286	0.263481	-0.281941	-0.329247	0.0910336	-0.173385	0.514805	0.114771	0.659304	0.526688	0.433588	0.539725
ENSP00000289619_reference	0.155471	0.0445989	0.325076	0.175048	0.263481	0.117959	-0.0125458	0.33513	0.146848	0.508225	-0.0311304	-0.0630507	0.348276	0.0846984	0.744319
ENSP00000318177_reference	0.209664	0.0921132	0.0874429	0.12974	0.263481	0.241555	-0.024271	-0.0117408	0.0685143	0.693651	0.150415	-0.089566	-0.0327366	0.00937087	0.960857
ENSP00000349205_reference	-0.149499	-0.231355	-0.0457344	-0.142196	0.263481	-0.2952	0.121242	-0.0214356	-0.0651312	0.763194	-0.134639	0.0216759	-0.00665565	-0.039873	0.793673
ENSP00000350934_reference	-0.0770612	-0.242361	-0.100708	-0.140043	0.263481	-0.259189	-0.415125	-0.174522	-0.282945	0.460507	-0.196309	-0.312288	-0.323504	-0.277367	0.539725
ENSP00000351740_reference	0.16915	0.078174	0.11244	0.119921	0.263481	0.228945	-0.095459	0.266231	0.133239	0.556603	0.134682	-0.249875	0.315997	0.0669347	0.837118
ENSP00000356541_reference	0.328284	0.18662	0.0291282	0.181344	0.263481	0.259952	0.06937	0.0553162	0.128213	0.500398	0.312902	0.0266923	0.176818	0.172137	0.539725
ENSP00000358616_reference	0.328501	0.0604283	0.129483	0.172804	0.263481	0.147904	0.254714	-0.214705	0.0626378	0.802034	0.202608	0.18653	0.11416	0.167766	0.539725
ENSP00000376107_reference	0.256985	0.0168903	0.523481	0.265785	0.263481	0.241174	0.00238801	0.132907	0.12549	0.502225	0.122768	0.323834	-0.0333714	0.137744	0.579568
ENSP00000391713_reference	-0.476782	-0.111493	-0.104646	-0.230974	0.263481	-0.303374	0.225755	-0.25097	-0.10953	0.693651	-0.182209	0.153205	-0.0520636	-0.0270226	0.896943
ENSP00000406754_reference	-0.145049	-0.179257	-0.0557933	-0.1267	0.263481	-0.115856	-0.211455	-0.218096	-0.181802	0.484175	0.0166421	-0.1666	-0.121675	-0.0905444	0.59508
ENSP00000413234_reference	-0.203185	-0.3799	-0.0246242	-0.20257	0.263481	0.0611769	0.0423728	-0.136949	-0.011133	0.940238	0.0032751	0.0147126	0.0593213	0.0257697	0.849322
ENSP00000434282_reference	-0.622109	-0.0539726	-0.225487	-0.300523	0.263481	-0.568993	0.0097139	0.125084	-0.144732	0.680899	-0.43093	-0.146407	0.10144	-0.158632	0.618551
ENSP00000446485_reference	0.104257	0.098469	0.412531	0.205086	0.263481	0.170994	-0.100555	0.0378519	0.036097	0.830992	0.0712581	0.164176	-0.0398742	0.0651866	0.689102
ENSP00000457919_reference	0.102476	0.437182	0.10376	0.214473	0.263481	0.0409889	-0.140954	-0.152037	-0.0840008	0.592208	-0.0773921	-0.139966	0.0240239	-0.0644448	0.678367
ENSP00000472141_reference	0.19314	0.0265808	0.341619	0.187114	0.263481	0.19254	0.0041392	0.319395	0.172025	0.492227	0.174494	0.0678011	-0.0316065	0.0702296	0.678367
ENSP00000473267_reference	0.127466	0.0855871	0.127813	0.113622	0.263481	0.093576	-0.0584145	-0.0819064	-0.0155817	0.91548	0.16971	0.0415466	-0.0949867	0.0387568	0.837118
ENSP00000363607_reference	0.209191	0.139318	NA	0.174255	0.263522	-0.0649839	-0.169335	0.16658	-0.0225794	0.910396	-0.311371	NA	-0.00426191	-0.157816	0.614006
ENSP00000371419:map.13/25009297/T:p.P1328T:n.G25009297T:c.Ccc/Acc	-0.500892	-0.1317	-0.0913299	-0.241307	0.263522	-0.432687	-0.258233	-0.0954713	-0.26213	0.484175	-0.398815	-0.439248	-0.0336095	-0.290558	0.539725
ENSP00000379839_reference	-0.184176	-0.053628	-0.146457	-0.128087	0.263522	-0.162987	0.00337564	-0.0531563	-0.0709224	0.623593	-0.287985	-0.0818241	-0.0731411	-0.14765	0.5427
ENSP00000416429_reference	0.198034	0.125139	0.062036	0.128403	0.263582	0.143296	0.0750887	0.0729726	0.097119	0.502225	0.226478	0.0799176	0.0541954	0.120197	0.550325
ENSP00000364912:map.1/16256007/C:p.L1091P:n.T16256007C:c.cTa/cCa	0.181497	NA	0.153637	0.167567	0.26479	0.318115	-0.278382	-0.336845	-0.0990373	0.767566	NA	NA	0.315903	NA	NA
ENSP00000376374_reference	0.139304	0.136439	0.0730453	0.116263	0.26479	0.0636179	0.016689	0.0313614	0.0372228	0.752982	0.112557	-0.0538132	-0.0156824	0.0143538	0.924813
ENSP00000455274:map.1/39914363/C:p.S6729T:n.G39914363C:c.aGt/aCt	-0.282642	-0.118847	-0.062679	-0.154723	0.264825	-0.281905	-0.00944141	-0.0683264	-0.119891	0.532496	-0.323123	-0.196311	0.087257	-0.144059	0.592257
ENSP00000434743_reference	0.151907	0.183036	NA	0.167472	0.265474	0.458829	0.0578462	0.312074	0.27625	0.484175	NA	0.155934	0.180296	0.168115	0.539725
ENSP00000203407_reference	0.171701	0.156342	0.0512851	0.126443	0.266426	0.107977	0.00834081	0.16464	0.0936525	0.537217	0.214012	0.0804676	0.135638	0.143373	0.539725
ENSP00000300651_reference	-0.0914501	-0.0860773	-0.297117	-0.158215	0.266426	0.0693451	0.039487	-0.110731	-0.000632964	0.996229	-0.227084	0.0962731	0.258082	0.0424238	0.877189
ENSP00000471959_reference	-0.372435	-0.144502	-0.0534438	-0.190127	0.266426	-0.363078	-0.0494016	-0.134335	-0.182271	0.492227	-0.347299	-0.11043	-0.00901435	-0.155581	0.564013
ENSP00000366819_reference	0.270079	0.131351	0.0524386	0.15129	0.267086	0.347047	0.0257048	0.197192	0.189981	0.492227	0.279	0.138236	-0.0890147	0.109407	0.646812
ENSP00000265631_reference	-0.208387	-0.0407351	-0.160963	-0.136695	0.267767	-0.234742	-0.105328	-0.114763	-0.151611	0.484175	-0.165287	-0.0670727	-0.0711844	-0.101182	0.558174
ENSP00000397552_reference	0.217561	0.0414356	0.156322	0.13844	0.267767	0.238126	0.162533	0.244747	0.215135	0.484175	0.0531036	0.10845	0.0172007	0.0595846	0.666637
ENSP00000297579_reference	0.182581	0.150101	NA	0.166341	0.268601	0.171793	0.191746	-0.132706	0.0769444	0.693651	0.112419	-0.033209	NA	0.0396048	0.85341
ENSP00000278100_reference	0.179325	0.157154	0.0475689	0.128016	0.26929	0.226127	0.147474	0.0848103	0.152804	0.484175	0.208321	0.143356	0.22401	0.191896	0.539725
ENSP00000371517:map.5/33998883/G:p.L201S:n.A33998883G:c.tTg/tCg	NA	-0.146254	-0.187675	-0.166964	0.26929	0.165657	-0.32967	NA	-0.0820062	0.815205	-0.0981397	-0.404427	0.339646	-0.054307	0.885338
ENSP00000418700_reference	-0.367225	-0.146722	-0.0492746	-0.18774	0.26929	-0.20987	-0.0374713	-0.204558	-0.150633	0.492227	-0.437018	-0.113673	-0.25185	-0.267514	0.539725
ENSP00000437702_reference	-0.532452	-0.136203	-0.0897126	-0.252789	0.26929	-0.307802	0.0191417	0.0684742	-0.0733955	0.728288	0.0227269	-0.0313103	0.17125	0.0542223	0.738582
ENSP00000346827_reference	-0.137016	-0.0767382	-0.126917	-0.113557	0.269321	-0.0981741	-0.0131675	-0.133631	-0.0816576	0.558126	-0.0431127	-0.0430878	-0.0524857	-0.0462287	0.715928
ENSP00000464211_reference	-0.233798	-0.273848	-0.00940239	-0.172349	0.269862	-0.174345	-0.450638	-0.0214356	-0.215473	0.492227	-0.294379	-0.28541	-0.0291315	-0.202974	0.539725
ENSP00000234590_reference	0.233693	0.129283	0.0523451	0.13844	0.270133	0.209626	0.0474226	0.144188	0.133746	0.492227	0.184673	0.0618662	-0.0355357	0.0703345	0.681752
ENSP00000313752_reference	0.0653362	0.309563	0.112948	0.162616	0.270594	0.355509	0.106073	0.278108	0.246563	0.484175	0.612334	0.159784	0.092758	0.288292	0.539725
ENSP00000341324_reference	0.0145515	0.314667	0.207555	0.178925	0.270594	NA	NA	NA	NA	NA	NA	NA	-0.115214	NA	NA
ENSP00000376899:map.1/117487711/A:p.S277T:n.T117487711A:c.Tca/Aca	-0.380277	-0.0839327	-0.10324	-0.18915	0.270594	-0.25892	-0.00703773	-0.30429	-0.190083	0.492227	-0.35182	-0.0301416	-0.14891	-0.176957	0.542377
ENSP00000446215_reference	0.113257	0.0684222	0.183995	0.121891	0.270594	0.0536557	0.0616083	0.197103	0.104122	0.508109	0.0628259	0.0439499	0.0844803	0.063752	0.63947
ENSP00000381607_reference	0.109841	0.0671265	0.306381	0.161116	0.270688	0.137037	0.0299721	0.382367	0.183125	0.492227	0.0302529	0.0440591	0.386316	0.153543	0.577613
ENSP00000384259_reference	-0.274237	NA	-0.118314	-0.196276	0.270688	-0.546986	-0.0149587	0.00077596	-0.187056	0.558185	-0.219359	NA	0.153807	-0.0327759	0.915472
ENSP00000429713_reference	0.203267	0.0534807	0.13124	0.129329	0.270688	0.311727	0.0100477	-0.0602815	0.0871643	0.682331	0.281713	0.122662	0.177624	0.193999	0.539725
ENSP00000369411_reference	-0.118305	-0.134016	-0.0823205	-0.111547	0.270694	-0.338793	0.119284	-0.0513892	-0.0902992	0.695413	-0.324453	-0.141021	0.0703316	-0.131714	0.602036
ENSP00000435386_reference	0.119184	0.0578359	0.232662	0.136561	0.270694	0.050807	-0.0156758	0.169719	0.0682833	0.64696	0.121255	0.132002	0.100554	0.117937	0.539725
ENSP00000440349_reference	-0.0803234	-0.129619	-0.124995	-0.111646	0.270743	-0.122174	0.0669478	-0.144277	-0.0665009	0.674299	-0.284389	-0.0401729	0.137367	-0.0623982	0.805215
ENSP00000225388_reference	0.198987	0.154174	0.040909	0.131357	0.270799	0.310276	0.141206	0.13681	0.196097	0.484175	0.163441	0.194451	0.00918957	0.122361	0.551658
ENSP00000225698_reference	0.230551	0.097059	0.0738285	0.133813	0.270799	0.223818	0.0299539	0.017459	0.0904104	0.576376	0.199221	0.0222116	-0.028459	0.0643246	0.713038
ENSP00000238688_reference	0.249186	0.054716	0.12034	0.141414	0.270799	0.172724	-0.013601	0.0543903	0.0711712	0.636972	0.191245	-0.0341496	-0.0553436	0.0339171	0.858298
ENSP00000262455_reference	0.191107	0.0419047	0.154	0.129004	0.270799	0.149933	-0.00433837	0.196809	0.114134	0.506149	0.0785075	0.0103434	0.126183	0.0716781	0.631443
ENSP00000262498_reference	-0.367348	-0.114136	-0.0681402	-0.183208	0.270799	-0.301266	0.298063	-0.051564	-0.0182555	0.949478	-0.137206	-0.00491264	-0.0401532	-0.0607572	0.679987
ENSP00000263280_reference	-0.137512	-0.0717978	-0.479918	-0.229742	0.270799	-0.0511542	-0.162485	-0.507801	-0.24048	0.492227	-0.0922543	-0.230624	-0.254785	-0.192555	0.539725
ENSP00000264832_reference	-1.12428	-0.222473	-0.168262	-0.505005	0.270799	-0.842789	-0.241183	-0.253703	-0.445892	0.484175	NA	-0.457288	0.178806	-0.139241	0.769976
ENSP00000265433_reference	-0.257833	-0.277611	0.00032313	-0.178374	0.270799	-0.596682	-0.268317	-0.0555742	-0.306858	0.484175	-0.0953219	-0.195473	0.0775887	-0.0710688	0.706838
ENSP00000274712_reference	0.624554	NA	0.128966	0.37676	0.270799	0.490763	0.225563	0.350827	0.355718	0.444388	NA	-0.162627	NA	NA	NA
ENSP00000299192_reference	-0.38163	-0.070704	-0.114129	-0.188821	0.270799	NA	-0.0715203	-0.0219495	-0.0467349	0.781488	-0.145429	-0.0569118	-0.293635	-0.165325	0.539725
ENSP00000306080_reference	0.116034	NA	0.273606	0.19482	0.270799	NA	-0.378448	NA	NA	NA	NA	0.0536137	0.128544	0.0910789	0.652227
ENSP00000310129_reference	-0.169129	-0.115672	-0.0679708	-0.117591	0.270799	-0.239	-0.0688544	-0.0735016	-0.127119	0.492753	-0.215234	-0.0481787	-0.0634854	-0.108966	0.568621
ENSP00000315386_reference	0.229968	0.0881443	0.0813621	0.133158	0.270799	0.18293	-0.0112092	-0.00123227	0.0568297	0.704886	0.164777	-0.0268897	0.0927034	0.0768636	0.649404
ENSP00000316114_reference	0.173035	0.101144	0.0771714	0.117117	0.270799	0.0458046	0.130636	-0.0900372	0.0288012	0.856159	NA	-0.017026	0.0408197	0.0118969	0.952009
ENSP00000327801_reference	0.196126	0.0976232	0.0767578	0.123502	0.270799	0.177372	0.0421008	0.0860508	0.101841	0.503625	0.164777	0.0572412	0.0832181	0.101745	0.558174
ENSP00000339300_reference	0.227635	0.153767	0.0368825	0.139428	0.270799	0.133214	0.112202	0.013369	0.0862617	0.54468	-0.0553043	0.143509	0.103986	0.0640635	0.694108
ENSP00000348359_reference	-0.126085	-0.128266	-0.0771293	-0.110493	0.270799	NA	-0.0195316	-0.183634	-0.101583	0.621067	-0.577317	-0.0763562	-0.190474	-0.281382	0.539725
ENSP00000355388_reference	-0.219627	-0.128876	NA	-0.174252	0.270799	-0.00570877	-0.142293	-0.092248	-0.0800834	0.567275	0.297391	-0.101589	0.143874	0.113225	0.653612
ENSP00000355802_reference	-0.466018	-0.26481	0.00271205	-0.242705	0.270799	-0.412212	-0.0311994	-0.0605278	-0.16798	0.506149	-0.879709	0.00238921	0.00185035	-0.291823	0.606632
ENSP00000359990_reference	-0.24592	-0.00795842	-0.248203	-0.16736	0.270799	-0.270502	0.0154519	-0.0608446	-0.105298	0.567757	-0.266899	-0.18772	-0.0986566	-0.184425	0.539725
ENSP00000360305_reference	0.0962241	0.189401	0.0789776	0.121534	0.270799	0.125538	0.101834	0.144173	0.123849	0.492227	-0.0252982	0.0955712	-0.0886229	-0.00611667	0.9696
ENSP00000362411_reference	0.121447	0.110678	0.0921952	0.108107	0.270799	0.0313235	0.0657709	0.0410534	0.0460493	0.693651	0.0544883	0.12897	0.0985097	0.0939892	0.566132
ENSP00000362888_reference	-0.220121	NA	-0.128135	-0.174128	0.270799	0.0451218	0.157888	NA	0.101505	0.592208	NA	NA	-0.14406	NA	NA
ENSP00000363714_reference	-0.714273	-0.141503	NA	-0.427888	0.270799	-0.334268	-0.735398	-0.308588	-0.459418	0.444388	-0.163861	-0.0354176	0.136926	-0.0207842	0.912596
ENSP00000364613_reference	-0.247152	NA	-0.119086	-0.183119	0.270799	-0.77395	-0.580311	NA	-0.67713	0.444388	-0.415651	-0.604781	-0.0965199	-0.372317	0.539725
ENSP00000376077_reference	0.49816	0.117092	NA	0.307626	0.270799	0.283795	0.164983	0.0800294	0.176269	0.484175	0.293121	0.105873	0.290385	0.229793	0.539725
ENSP00000376306_reference	0.149691	NA	0.782219	0.465955	0.270799	1.00476	0.492048	0.537822	0.67821	0.444388	NA	0.0899258	NA	NA	NA
ENSP00000412890_reference	0.115782	0.0594874	0.227013	0.134094	0.270799	0.0386114	0.122289	0.0685868	0.0764958	0.561816	0.09374	0.145884	0.0353815	0.0916684	0.575402
ENSP00000415316_reference	-0.330874	-0.0447605	-0.139178	-0.171604	0.270799	-0.415347	-0.09241	-0.116829	-0.208196	0.492227	-0.361693	-0.0393247	-0.0707771	-0.157265	0.564013
ENSP00000427100_reference	0.0810567	0.185293	0.0931498	0.119833	0.270799	0.131847	0.214245	0.101137	0.149076	0.484175	0.352489	0.336975	-0.133175	0.18543	0.582894
ENSP00000442318_reference	-0.251767	-0.117946	-0.0565661	-0.142093	0.270799	-0.333871	0.0104926	-0.0916186	-0.138332	0.525969	-0.248997	0.0269868	-0.015996	-0.0793352	0.688404
ENSP00000446007_reference	0.268832	0.102691	0.0662708	0.145931	0.270799	0.265327	0.0774265	0.0492791	0.130677	0.498402	0.251973	0.0877392	0.0792596	0.139657	0.539725
ENSP00000462407_reference	-0.462284	-0.10614	-0.0932247	-0.22055	0.270799	-0.463946	-0.195823	-0.0799255	-0.246565	0.484175	-0.0736846	-0.0135005	0.00173417	-0.0284837	0.834058
ENSP00000463637_reference	-0.118409	-0.136535	-0.0786984	-0.111214	0.270799	-0.228387	-0.0284736	-0.145714	-0.134192	0.492227	-0.285994	-0.03536	-0.00439803	-0.108584	0.614006
ENSP00000475177_reference	-0.428026	-0.254946	0.00080769	-0.227388	0.270799	-0.452575	-0.083262	-0.0170068	-0.184281	0.502225	-0.315967	-0.0755852	-0.0081367	-0.13323	0.577015
ENSP00000358727:map.10/106022789/A:p.A140D:n.C106022789A:c.gCt/gAt	0.108067	0.0861558	0.133642	0.109288	0.27147	0.167527	0.00657613	0.100964	0.091689	0.543964	0.123181	0.0637874	0.0521212	0.0796965	0.584598
ENSP00000262375_reference	0.320971	0.0806017	0.0907393	0.164104	0.271598	0.295815	0.0146758	0.125532	0.145341	0.49301	0.282574	-0.0623651	-0.0183308	0.0672928	0.761618
ENSP00000356602_reference	-0.0746122	-0.105588	-0.162644	-0.114281	0.27331	-0.00399377	-0.0857367	-0.0401378	-0.0432894	0.724376	-0.0495597	-0.114059	-0.0238393	-0.062486	0.655875
ENSP00000316042_reference	0.308774	0.0666944	0.103399	0.159622	0.273895	0.264703	-0.0302839	0.0209389	0.0851192	0.650362	0.287612	-0.00615519	0.00928589	0.0969143	0.655875
ENSP00000356548_reference	0.138311	0.173568	0.0512851	0.121055	0.273895	0.202738	0.0128634	-0.0636281	0.0506577	0.760542	0.187568	-0.108387	0.0210272	0.0334029	0.868636
ENSP00000363642_reference	0.167691	0.0441161	0.159508	0.123772	0.273895	0.352577	-0.100015	0.0782725	0.110278	0.64696	0.18967	-0.0132923	-0.287848	-0.0371567	0.885338
ENSP00000245418_reference	0.843891	0.146016	NA	0.494953	0.274654	NA	NA	NA	NA	NA	NA	NA	0.338527	NA	NA
ENSP00000259469_reference	0.0795052	0.165519	0.0967807	0.113935	0.274654	0.101703	0.118975	0.0179757	0.0795511	0.558185	0.0848739	0.171172	-0.0185468	0.0791662	0.63947
ENSP00000262776_reference	-0.102516	-0.108107	-0.105428	-0.10535	0.274654	-0.124738	-0.0268367	-0.192669	-0.114748	0.500398	-0.13635	-0.129855	0.00138556	-0.0882731	0.586715
ENSP00000269143_reference	-0.0914792	-0.112129	-0.115353	-0.106321	0.274654	-0.172722	-0.0991543	-0.0790697	-0.116982	0.492227	-0.0250849	-0.0922626	0.00997921	-0.0357894	0.794858
ENSP00000291386_reference	0.1578	0.170354	0.0418511	0.123335	0.274654	0.187151	0.0616798	0.0983653	0.115732	0.492227	0.0671196	0.0955887	0.128651	0.0971196	0.553158
ENSP00000294168_reference	-0.657611	-0.128794	NA	-0.393202	0.274654	-0.471951	-0.255778	-0.101541	-0.276423	0.484175	-0.0825353	-0.297461	-0.952299	-0.444098	0.539725
ENSP00000301843_reference	0.290898	0.129145	0.0453315	0.155125	0.274654	0.279107	0.0910061	0.0716888	0.147267	0.492227	0.270461	0.132464	0.0369698	0.146632	0.542377
ENSP00000314030_reference	0.261781	0.0588213	0.108369	0.14299	0.274654	0.147633	0.154469	0.129348	0.143817	0.484175	0.202868	0.0670315	0.0738174	0.114572	0.550325
ENSP00000323856:map.8/145001031/C:p.H1459R:n.T145001031C:c.cAc/cGc	-0.378037	-0.160164	-0.0309991	-0.189733	0.274654	-0.387818	-0.0530581	-0.0467108	-0.162529	0.502225	-0.310256	-0.0995785	0.0220204	-0.129271	0.579568
ENSP00000346702:map.6/151670172/C:p.K118Q:n.A151670172C:c.Aag/Cag	0.0814443	0.176509	0.0897375	0.115897	0.274654	0.142345	0.0456146	0.00958582	0.0658485	0.634135	0.0105464	0.0620638	-0.0300616	0.0141829	0.912338
ENSP00000351684_reference	NA	-0.156056	-0.902857	-0.529456	0.274654	0.251161	0.0549193	-0.0459615	0.0867062	0.640219	-0.365739	-0.0460085	-0.315279	-0.242342	0.539725
ENSP00000358716_reference	-0.190136	-0.105799	-0.0658721	-0.120602	0.274654	-0.13407	-0.121913	-0.0863064	-0.114096	0.492227	-0.0601818	-0.065227	0.0516723	-0.0245789	0.867155
ENSP00000362271_reference	0.123205	0.0638246	0.151122	0.112717	0.274654	-0.0115309	0.0646644	0.0445097	0.0325477	0.795001	0.149201	-0.0269088	-0.0590149	0.0210923	0.899495
ENSP00000366852_reference	-0.625205	-0.121553	NA	-0.373379	0.274654	-0.510518	-1.32433	-0.0981961	-0.644348	0.484175	0.621024	0.15617	NA	0.388597	0.539725
ENSP00000367299_reference	-0.324408	-0.162611	-0.0257094	-0.170909	0.274654	-0.155002	-0.0378162	-0.0888165	-0.0938781	0.517175	-0.336464	-0.147757	-0.0202171	-0.168146	0.5427
ENSP00000369127_reference	0.146484	0.12223	0.067181	0.111965	0.274654	0.202217	0.0476213	0.0706448	0.106828	0.50256	0.171573	0.0653656	0.111507	0.116148	0.542377
ENSP00000371789_reference	-0.326086	0.023912	-0.343765	-0.215313	0.274654	-0.33202	0.0495711	-0.202285	-0.161578	0.502225	-0.661699	0.0229316	0.0167216	-0.207349	0.63947
ENSP00000373220_reference	0.201842	0.134241	0.0455663	0.127216	0.274654	0.201826	0.00117584	0.118136	0.107046	0.517867	0.220837	0.0565561	-0.0139978	0.0877983	0.639339
ENSP00000375918_reference	-0.211723	-0.142052	-0.0409555	-0.131577	0.274654	-0.342305	-0.050194	-0.058084	-0.150194	0.502225	-0.1768	-0.103825	-0.0371661	-0.10593	0.558174
ENSP00000390681_reference	0.23125	0.0800309	0.082507	0.131263	0.274654	0.0480832	0.321174	NA	0.184628	0.508398	1.11498	NA	-0.129247	0.492866	0.622985
ENSP00000403990_reference	-0.225129	-0.0781073	-0.086964	-0.130067	0.274654	-0.103158	0.0248241	0.00554064	-0.0242644	0.860093	-0.145926	-0.0535406	-0.0667103	-0.0887256	0.576236
ENSP00000413098_reference	0.137069	0.0415968	0.31355	0.164072	0.274654	0.218287	-0.00932865	0.0854148	0.0981244	0.55635	0.203258	0.138219	0.0539713	0.131816	0.539725
ENSP00000416951_reference	-0.169544	-0.2626	-0.0227516	-0.151632	0.274654	-0.138618	-0.113021	-0.0819243	-0.111188	0.492227	-0.0884925	-0.100342	-0.0658375	-0.0848908	0.575402
ENSP00000417464_reference	0.0510266	0.157695	0.143916	0.117546	0.274654	-0.027259	0.0914969	-0.218881	-0.0515479	0.77336	NA	0.17287	0.244645	0.208757	0.539725
ENSP00000433287_reference	-0.226567	-0.0855488	-0.0776237	-0.129913	0.274654	-0.183426	0.00296576	-0.0878837	-0.0894479	0.558405	-0.229206	0.00321281	-0.0367682	-0.087587	0.642565
ENSP00000446743_reference	0.160738	0.0393962	0.179436	0.126523	0.274654	0.201565	0.021903	0.126831	0.116766	0.500398	0.121255	0.0325167	-0.0122956	0.0471587	0.739503
ENSP00000459911_reference	0.172186	0.114446	0.0644331	0.117022	0.274654	0.178035	0.0440942	0.12366	0.115263	0.492753	0.0975231	0.0599784	0.030853	0.0627848	0.649736
ENSP00000468971_reference	-0.419244	-0.204123	-0.0125774	-0.211982	0.274654	-0.286652	-0.0271601	-0.06287	-0.125561	0.517012	-0.0852646	-0.0785726	-0.126006	-0.0966144	0.553158
ENSP00000469576_reference	0.248151	0.0908387	0.0728302	0.137273	0.274654	0.296425	0.0835893	0.0634288	0.147814	0.492227	0.199352	0.111404	0.042722	0.117826	0.546553
ENSP00000199320_reference	-0.150379	-0.177857	-0.0401744	-0.122803	0.274963	-0.239053	-0.113485	-0.200675	-0.184405	0.484175	-0.203687	-0.186353	0.00413337	-0.128636	0.553158
ENSP00000225402_reference	0.595087	0.0610359	0.163655	0.273259	0.274963	0.40232	0.0499318	0.106475	0.186242	0.492227	0.758882	0.393107	-0.237676	0.304771	0.592257
ENSP00000227520_reference	0.606354	-0.0246987	0.299308	0.293654	0.274963	0.366948	-0.0579285	0.0204898	0.109836	0.64696	0.525238	0.262587	NA	0.393913	0.539725
ENSP00000228307_reference	0.155593	0.118343	0.0590301	0.110989	0.274963	0.185042	0.00698499	0.0441661	0.0787311	0.596149	0.0787911	-0.0431264	0.06841	0.0346915	0.812939
ENSP00000237530_reference	-0.303728	-0.0960899	-0.0646548	-0.154824	0.274963	-0.357765	0.0449632	-0.0229949	-0.111932	0.630434	-0.349357	0.026545	-0.0170158	-0.113276	0.655875
ENSP00000246117_reference	-0.307207	-0.0631335	-0.101037	-0.157126	0.274963	-0.163759	-0.021615	-0.00537569	-0.0635832	0.658545	-0.188235	0.0131338	0.0777357	-0.0324552	0.867155
ENSP00000249299_reference	0.234622	0.0816002	0.0736135	0.129945	0.274963	0.272668	0.071184	0.0367174	0.126856	0.502225	0.184805	0.283077	0.172902	0.213595	0.539725
ENSP00000254605_reference	0.127591	NA	0.198008	0.162799	0.274963	0.0286362	NA	-0.0296623	-0.000513048	0.997834	0.598063	0.398524	0.0213329	0.339307	0.539725
ENSP00000261681_reference	-0.329826	-0.363075	0.0360948	-0.218935	0.274963	-0.0481746	-0.687581	0.0567769	-0.226326	0.567275	-0.0284557	-0.40217	-0.0130389	-0.147888	0.593097
ENSP00000261735_reference	0.30003	0.139044	0.0308691	0.156648	0.274963	0.31221	0.000186706	0.0971197	0.136505	0.511072	0.233117	0.0102317	0.128349	0.123899	0.558174
ENSP00000262027_reference	-0.175845	-0.108611	-0.0643338	-0.116263	0.274963	-0.170611	0.0156181	-0.103915	-0.0863026	0.567757	-0.15847	-0.0422185	0.031574	-0.0563716	0.718775
ENSP00000262445_reference	-0.125757	NA	-0.188429	-0.157093	0.274963	0.543459	0.046537	0.00644802	0.198815	0.534507	NA	0.0494877	-0.129077	-0.0397946	0.858969
ENSP00000263461_reference	-0.575616	-0.0646476	-0.146511	-0.262258	0.274963	-0.168874	0.108275	0.0593053	-0.000431233	0.998116	-0.118572	-0.0257628	0.055166	-0.029723	0.850051
ENSP00000263657:map.2/68385097/G:p.R11G:n.A68385097G:c.Agg/Ggg	-0.256445	-0.129916	-0.035182	-0.140514	0.274963	-0.238364	0.0129004	-0.182044	-0.135836	0.500398	-0.150056	-0.0245224	0.0747013	-0.0332925	0.850011
ENSP00000265271_reference	0.238219	0.192837	0.0135255	0.148194	0.274963	0.161776	0.0982804	0.0680396	0.109365	0.492753	-0.00791178	0.169388	0.0309669	0.0641478	0.687457
ENSP00000265990_reference	-0.435789	0.0370305	-0.342719	-0.247159	0.274963	-0.363406	-0.25973	-0.0556619	-0.226266	0.484175	-0.256507	-0.0754666	-0.165622	-0.165865	0.539725
ENSP00000270625_reference	0.0814443	0.176242	0.0833614	0.113682	0.274963	0.0407994	0.124877	0.0877348	0.0844705	0.537609	0.0694044	0.196089	0.0989985	0.121497	0.542377
ENSP00000296490_reference	0.176305	0.0980462	0.0686147	0.114322	0.274963	0.171527	0.073741	0.0901303	0.111799	0.492227	0.247692	0.0416013	0.239514	0.176269	0.539725
ENSP00000300291_reference	0.194574	0.102831	0.0587664	0.118724	0.274963	0.238635	0.014953	0.0715443	0.108377	0.532496	0.210005	0.054553	0.0159357	0.0934978	0.59508
ENSP00000308369_reference	-0.277629	-0.233589	0.00330866	-0.169303	0.274963	-0.30491	-0.359735	-0.00403835	-0.222894	0.489889	-0.359982	-0.0460666	-0.304296	-0.236782	0.539725
ENSP00000309565_reference	0.368541	0.0426666	0.132478	0.181229	0.274963	0.342679	-0.00046687	-0.0643865	0.0926085	0.684309	0.258871	0.205488	0.41992	0.29476	0.539725
ENSP00000310966:map.19/45912002/C:p.K259T:n.A45912002C:c.aAa/aCa	0.0606258	0.0977642	0.237879	0.13209	0.274963	-0.0175739	-0.0801794	0.163962	0.0220696	0.896903	-0.0187462	-0.10451	0.0278134	-0.0318143	0.824517
ENSP00000311186_reference	-0.28186	-0.180095	-0.01261	-0.158188	0.274963	-0.270719	-0.00799497	-0.011962	-0.0968921	0.596149	-0.267584	-0.0322689	0.0343407	-0.0885041	0.676348
ENSP00000312599_reference	NA	0.152139	0.161937	0.157038	0.274963	0.114363	0.339573	0.1398	0.197912	0.484175	NA	0.496826	NA	NA	NA
ENSP00000313422_reference	-0.18095	-0.131138	NA	-0.156044	0.274963	-0.159466	-0.218411	0.136779	-0.080366	0.692024	-0.103937	-0.094884	NA	-0.0994103	0.616259
ENSP00000320309_reference	-0.110301	-0.0983334	-0.102597	-0.103744	0.274963	-0.161192	-0.087918	-0.139511	-0.12954	0.492227	-0.158838	-0.123324	-0.11822	-0.133461	0.539725
ENSP00000321971_reference	-0.0637141	-0.179941	-0.103014	-0.115556	0.274963	-0.310682	0.00581387	0.0687316	-0.0787122	0.70817	-0.0690754	-0.0130273	0.318144	0.0786806	0.744319
ENSP00000322807_reference	-0.343063	-0.0197189	-0.166229	-0.176337	0.274963	-0.219719	-0.0825303	-0.186761	-0.163003	0.484175	-0.10069	-0.141724	-0.0725498	-0.104988	0.545065
ENSP00000323782_reference	0.0440172	0.124308	0.364015	0.177447	0.274963	0.364155	0.0336433	0.0511531	0.149651	0.513063	0.101715	0.0694464	0.199856	0.123673	0.539725
ENSP00000325377_reference	-0.107544	-0.357361	-0.0618523	-0.175586	0.274963	0.0722002	0.0449089	-0.133169	-0.00535313	0.968746	-0.191377	0.500808	-0.430171	-0.040247	0.938953
ENSP00000331748_reference	NA	0.197977	1.27801	0.737994	0.274963	NA	NA	NA	NA	NA	0.0755269	NA	NA	NA	NA
ENSP00000332177_reference	0.64349	0.116953	NA	0.380221	0.274963	NA	-0.0147135	0.029445	0.00736575	0.963304	0.259121	0.16022	0.0503061	0.156549	0.539725
ENSP00000339495_reference	-0.157069	-0.0433916	-0.146636	-0.115699	0.274963	-0.165709	-0.152489	-0.137598	-0.151932	0.484175	0.0332261	-0.0424502	0.0254914	0.0054224	0.968893
ENSP00000340796_reference	0.411616	0.127627	0.0516749	0.196973	0.274963	0.334022	-0.0678951	-0.051057	0.0716899	0.754305	0.402957	0.000965531	0.0690754	0.157666	0.579568
ENSP00000345308_reference	0.227986	0.0881443	0.0719543	0.129361	0.274963	0.188862	0.0493185	0.0894961	0.109225	0.502225	0.198961	0.0984294	0.112494	0.136628	0.539725
ENSP00000345456_reference	0.291009	0.0894212	0.0704624	0.150298	0.274963	0.137855	-0.0480883	-0.0238009	0.0219887	0.885655	0.3553	-0.0528596	0.0562293	0.119557	0.64882
ENSP00000347719_reference	-0.464187	-0.171793	-0.0334281	-0.223136	0.274963	-0.454629	-0.04888	-0.0732708	-0.19226	0.500398	-0.29348	-0.189943	-0.0434662	-0.17563	0.539725
ENSP00000350813:map.7/91712698/G:p.N2804S:n.A91712698G:c.aAt/aGt	-0.150212	-0.51544	-0.0498097	-0.238487	0.274963	-0.12657	-0.0703828	-0.0981058	-0.0983528	0.502225	-0.284061	-0.132937	0.122306	-0.0982305	0.688404
ENSP00000354437_reference	0.153874	0.0770302	0.0941341	0.108346	0.274963	0.11713	0.00540469	0.00463269	0.0423892	0.7412	0.0766631	-0.00414129	0.0895729	0.0540316	0.690161
ENSP00000355217_reference	0.262009	0.0808871	0.072231	0.138376	0.274963	0.187414	0.216303	-0.0294901	0.124742	0.510714	0.213624	0.0911236	0.0888985	0.131216	0.539725
ENSP00000356652_reference	0.224831	0.110818	0.0493813	0.128343	0.274963	0.162981	0.0977745	0.0800614	0.113606	0.492227	0.211299	0.102138	0.00394003	0.105792	0.577015
ENSP00000357288_reference	0.196365	0.00761461	0.278943	0.160974	0.274963	-0.00961274	0.119542	0.047076	0.0523351	0.689297	-0.190557	0.0317464	0.00508034	-0.0512434	0.765862
ENSP00000357299_reference	-0.228616	-0.0670955	-0.0909684	-0.128893	0.274963	-0.190817	-0.0234737	0.0909068	-0.041128	0.813161	-0.119841	0.04644	-0.080154	-0.0511849	0.737456
ENSP00000357535:map.10/135184126/A:p.T75I:n.G135184126A:c.aCc/aTc	0.171822	0.0943763	0.0713085	0.112502	0.274963	0.151553	0.0373962	0.00896552	0.0659716	0.640219	0.160899	0.0731949	0.0557817	0.0966251	0.568621
ENSP00000359000_reference	-0.353957	-0.168161	-0.0180318	-0.18005	0.274963	-0.111719	-0.134422	-0.13565	-0.127264	0.492227	-0.167522	-0.154651	-0.0140566	-0.112077	0.558174
ENSP00000359385_reference	-0.124743	NA	-0.776802	-0.450773	0.274963	-0.287238	0.0609998	-0.293413	-0.173217	0.502225	-0.0532523	NA	-0.183367	-0.11831	0.59678
ENSP00000359507_reference	-0.225544	NA	-0.116071	-0.170808	0.274963	-0.224843	0.0146758	NA	-0.105084	0.651124	NA	NA	-0.522871	NA	NA
ENSP00000359991_reference	0.136447	0.0871504	0.098306	0.107301	0.274963	0.164587	0.0147682	0.147239	0.108865	0.502225	0.112419	0.0187724	-0.0320624	0.0330429	0.820413
ENSP00000360798_reference	0.184266	0.198897	0.0246081	0.135924	0.274963	0.431073	0.221501	0.230004	0.294193	0.444388	0.467939	0.0151395	0.139445	0.207508	0.550325
ENSP00000361926_reference	0.710007	0.0914053	0.152068	0.317827	0.274963	0.572282	-0.784436	0.348709	0.0455184	0.943425	0.436754	0.0725886	NA	0.254672	0.550325
ENSP00000362463:map.6/38650628/G:p.E111A:n.T38650628G:c.gAg/gCg	0.132587	0.0393816	0.237742	0.13657	0.274963	0.241174	0.0117341	0.278525	0.177144	0.492227	0.167579	0.0971149	0.104545	0.12308	0.539725
ENSP00000365757_reference	0.105147	-0.594021	-0.730946	-0.406607	0.274963	0.237745	-1.29852	-1.09077	-0.717182	0.492227	-3.10148	-1.6239	0.372889	-1.45083	0.5427
ENSP00000369594_reference	0.206588	0.0504533	0.113889	0.123643	0.274963	0.205861	-0.0344467	0.0225012	0.0646385	0.689297	0.209228	0.023596	-0.015898	0.0723086	0.684215
ENSP00000370140_reference	0.18739	0.0195126	0.222312	0.143071	0.274963	0.013669	-0.0157324	-0.0881706	-0.030078	0.815202	-0.103631	0.0864856	-0.139162	-0.0521025	0.760667
ENSP00000374529_reference	NA	-0.146237	-0.160078	-0.153158	0.274963	-0.242934	0.181114	NA	-0.0309102	0.922587	-0.269748	-0.139057	-0.180816	-0.196541	0.539725
ENSP00000377150_reference	0.260869	0.0291264	0.141574	0.143856	0.274963	0.254181	-0.0894668	-0.0820672	0.0275491	0.900177	0.267852	-0.173479	0.010499	0.0349575	0.885338
ENSP00000379494_reference	-0.272964	-0.0973484	-0.0656522	-0.145322	0.274963	-0.354886	0	-0.10993	-0.154939	0.502225	-0.235414	0.206773	-0.135047	-0.0545628	0.843311
ENSP00000380093_reference	0.191226	0.129145	0.0486941	0.123022	0.274963	0.1949	0.0183677	0.0739989	0.0957555	0.543377	0.153649	0.00405463	-0.00819519	0.0498362	0.744319
ENSP00000384257_reference	-0.105381	-0.125877	-0.0873417	-0.1062	0.274963	-0.100744	-0.0424046	-0.11208	-0.0850762	0.532496	-0.0797636	-0.0992169	-0.0205907	-0.0665237	0.639339
ENSP00000385679_reference	-0.190635	-0.170044	-0.0291513	-0.129943	0.274963	-0.126766	-0.115466	-0.0452823	-0.0958383	0.502225	-0.0910099	-0.11343	-0.00566264	-0.0700341	0.639062
ENSP00000387654_reference	-0.197892	-0.232844	-0.0119092	-0.147548	0.274963	-0.336973	-0.083816	-0.0762563	-0.165682	0.492227	-0.228785	0.132738	-0.208417	-0.101488	0.679987
ENSP00000391176_reference	-0.0935924	0.601823	0.627865	0.378698	0.274963	-0.56777	0.168227	-0.00393683	-0.134493	0.703725	0.410411	0.0755283	0.446298	0.310746	0.539725
ENSP00000396646_reference	0.18775	0.0550065	0.111079	0.117945	0.274963	0.23418	-0.108203	0.197147	0.107708	0.609632	0.125928	-0.0219304	0.217489	0.107162	0.579568
ENSP00000397797_reference	0.261439	0.11361	0.0465054	0.140518	0.274963	0.261829	0.0215351	0.066848	0.116738	0.521156	0.304077	0.0654373	-0.0109861	0.119509	0.59508
ENSP00000398599_reference	0.136696	0.091122	0.0874277	0.105082	0.274963	0.128147	0.083924	0.125331	0.112468	0.492227	0.132498	0.0979563	0.0202627	0.0835725	0.584598
ENSP00000400065_reference	-0.20935	-0.0662264	-0.094035	-0.123204	0.274963	-0.143611	-0.0741912	0.0763693	-0.0471444	0.756337	-0.106368	-0.000553362	0.00693384	-0.0333293	0.817686
ENSP00000401470_reference	0.0922549	0.120149	0.102361	0.104922	0.274963	0.106864	0.0906555	0.0798379	0.0924524	0.502225	0.0749585	0.0760265	0.0958998	0.0822949	0.577015
ENSP00000408389_reference	-0.474064	-0.540766	0.0687996	-0.315343	0.274963	-0.475741	-0.0268747	0.530831	0.00940531	0.980968	-0.397335	-0.146117	-0.155265	-0.232906	0.539725
ENSP00000416340_reference	0.459717	0.0824555	0.106134	0.216102	0.274963	0.403794	-0.0109834	0.0190751	0.137295	0.575763	0.458818	-0.0279601	0.0358544	0.155571	0.623128
ENSP00000418401_reference	-0.241906	-0.0410766	-0.130963	-0.137982	0.274963	-0.161024	-0.0310659	0.0302879	-0.053934	0.707044	-0.186888	-0.0440929	0.0604559	-0.0568417	0.744319
ENSP00000422040_reference	0.402856	0.097059	0.0727995	0.190905	0.274963	0.345632	0.0350837	-0.0728803	0.102612	0.654472	0.405898	0.0799354	0.065115	0.18365	0.545065
ENSP00000430674_reference	-0.287188	-0.133983	-0.0332627	-0.151478	0.274963	-0.278373	-0.0635762	-0.0683971	-0.136782	0.492944	-0.179578	-0.0738866	-0.0994664	-0.117644	0.542377
ENSP00000435678_reference	0.168056	0.145607	NA	0.156831	0.274963	0.20443	-0.0570736	0.284771	0.144043	0.517012	0.208969	0.0886742	0.287465	0.195036	0.539725
ENSP00000439633_reference	0.463687	0.052288	0.131343	0.215773	0.274963	0.0603144	0.145365	-0.340942	-0.0450877	0.865086	0.335147	-0.203895	0.408659	0.179971	0.639339
ENSP00000440282:map.7/95041016/C:p.A169G:n.G95041016C:c.gCa/gGa	-0.0198179	-0.179018	-0.205078	-0.134638	0.274963	-0.0636983	-0.0788575	-0.061267	-0.067941	0.579359	0.0361931	-0.0435129	-0.0386788	-0.0153329	0.907951
ENSP00000441518_reference	0.0580022	0.140003	0.141208	0.113071	0.274963	0.0332442	0.0271897	0.090986	0.0504733	0.682413	-0.0608688	0.0360696	-0.00694784	-0.0105824	0.940433
ENSP00000449236_reference	-0.127175	-0.0547246	-0.152982	-0.111627	0.274963	-0.109372	-0.0854593	0.13638	-0.0194836	0.910792	-0.142798	-0.240649	-0.0776148	-0.153687	0.539725
ENSP00000450385_reference	NA	0.498383	0.104767	0.301575	0.274963	NA	0.0171135	-0.0505152	-0.0167009	0.922726	0.210264	-0.0472482	NA	0.0815077	0.74851
ENSP00000452877_reference	-0.101064	NA	-0.50151	-0.301287	0.274963	-0.88633	NA	NA	NA	NA	0.169178	0.0362342	NA	0.102706	0.642565
ENSP00000456935_reference	0.32763	0.123616	0.0439059	0.165051	0.274963	0.24586	0.09197	0.100665	0.146165	0.492227	0.315671	0.1662	0.156888	0.21292	0.539725
ENSP00000459611_reference	0.184266	0.120705	0.0520957	0.119022	0.274963	0.202086	0.048434	0.0362732	0.0955978	0.543377	0.202348	0.120334	0.103156	0.141946	0.539725
ENSP00000459968_reference	-0.236404	-0.158664	-0.0286238	-0.141231	0.274963	-0.0507814	-0.336632	0.0578147	-0.109866	0.621165	0.0689763	0.0097847	-0.0235634	0.0183992	0.885338
ENSP00000466670_reference	0.390917	0.177976	0.015589	0.194828	0.274963	0.266823	0.0407763	0.102457	0.136685	0.492753	0.189145	0.0384455	0.0541393	0.0939099	0.579568
ENSP00000466845_reference	0.0793759	0.104516	0.13236	0.105418	0.274963	-0.0982543	-0.0259429	0.0315431	-0.0308847	0.815202	0.111449	0.109667	-0.0982829	0.0409442	0.818001
ENSP00000467141:map.2/179451420/A:p.T21403I:n.G179451420A:c.aCt/aTt	0.640512	1.42347	-0.0570367	0.66898	0.274963	0.22009	0.104112	0.0401348	0.121446	0.492944	1.16785	0.887706	0.0567327	0.704095	0.539725
ENSP00000469603_reference	-0.144218	-0.174158	-0.0421362	-0.120171	0.274963	-0.0192596	0.000168036	-0.138285	-0.0524588	0.693651	-0.227592	-0.0360905	0.195037	-0.0228817	0.926185
ENSP00000470652_reference	-0.471143	-0.0814241	-0.10232	-0.218296	0.274963	-0.666882	-0.256871	0.0291308	-0.298207	0.492227	-0.397808	-0.149816	0.220071	-0.109184	0.744319
ENSP00000474349:map.14/23549379/G:p.A389P:n.C23549379G:c.Gct/Cct	0.149445	0.0681344	0.114695	0.110758	0.274963	0.265077	-0.0912559	0.0144886	0.0627699	0.749318	0.408157	-0.0680554	-0.0566739	0.0944758	0.74851
ENSP00000469441_reference	-0.542431	-0.29956	0.0312328	-0.270253	0.275921	NA	0.194767	-0.106056	0.0443556	0.863339	-0.375709	0.372206	0.0359868	0.010828	0.978332
ENSP00000263694_reference	0.255383	0.0141886	0.170993	0.146855	0.276735	0.262455	-0.0802386	-0.125344	0.0189574	0.930634	0.372981	-0.173817	0.075971	0.0917116	0.756955
ENSP00000299886_reference	-0.0130437	-0.324208	-0.169351	-0.168868	0.276735	-0.083055	0.0277942	-0.150294	-0.0685183	0.642755	-0.404214	-0.287538	0.141152	-0.183533	0.592257
ENSP00000349358_reference	0.125713	0.0698604	0.11921	0.104928	0.276735	-0.100969	0.0100477	0.206639	0.0385724	0.832744	NA	0.175296	NA	NA	NA
ENSP00000378403_reference	-0.4058	-0.163523	-0.0213406	-0.196888	0.276735	-0.355097	-0.0101746	-0.106637	-0.157303	0.502225	-0.103921	0.00526974	0.0378766	-0.0202581	0.885338
ENSP00000229214_reference	0.514423	0.264176	-0.0200457	0.252851	0.27743	0.0458627	-0.182751	-0.291967	-0.142952	0.511072	0.105338	0.27792	0.0589491	0.147402	0.539725
ENSP00000222968_reference	0.18907	0.125554	0.0430278	0.119217	0.277928	0.125951	0.029899	0.0562739	0.0707079	0.585088	0.23044	-0.00853031	0.0144393	0.0787829	0.678367
ENSP00000269886_reference	0.193977	0.14697	0.0317387	0.124229	0.277928	0.152498	0.110058	0.0366187	0.0997248	0.502225	0.289328	0.174865	0.0697221	0.177972	0.539725
ENSP00000345739_reference	-0.235358	-0.0723529	-0.0787496	-0.12882	0.277928	-0.236013	-0.0539107	-0.0445861	-0.111503	0.516422	-0.243155	-0.0539494	-0.00733752	-0.101481	0.595372
ENSP00000360031_reference	-0.191431	-0.113761	-0.0496592	-0.118284	0.277928	-0.168958	0.0796898	-0.110731	-0.0666665	0.686531	-0.0572346	0.0664943	-0.0745696	-0.02177	0.880503
ENSP00000365336_reference	0.233925	0.0465433	0.111004	0.130491	0.277928	0.132257	-0.169482	-0.125528	-0.0542507	0.766482	0.278507	0.0440227	0.11756	0.146696	0.5427
ENSP00000400032_reference	-0.18917	-0.00833777	-0.239784	-0.145764	0.277928	-0.0488569	0.0180173	0.0834255	0.0175287	0.89944	0.14257	-0.112193	0.0162616	0.0155463	0.932571
ENSP00000473638_reference	0.107433	0.051633	0.204192	0.121086	0.277928	0.148716	-0.159833	0.0140375	0.000973346	0.995107	0.0513131	0.00950525	-0.110246	-0.0164757	0.910601
ENSP00000303427_reference	-0.212324	-0.145069	-0.0291018	-0.128832	0.278004	-0.270611	0.011271	-0.0894088	-0.11625	0.543377	-0.136712	-0.0852422	0.0866911	-0.0450876	0.795707
ENSP00000278849_reference	-0.322338	NA	-0.0954154	-0.208877	0.279269	-0.0819119	-0.248861	-0.0581367	-0.129637	0.492783	-0.0984763	-0.0180511	-0.132941	-0.0831561	0.586715
ENSP00000256216_reference	-0.132933	-0.0674117	-0.11315	-0.104498	0.281232	-0.116945	-0.0406367	-0.0339919	-0.0638578	0.621165	-0.174467	-0.0405587	-0.154423	-0.12315	0.542418
ENSP00000380244_reference	0.0173903	0.159182	0.249479	0.142017	0.281232	-0.20696	0.15032	0.606145	0.183168	0.641176	-0.0308398	0.171771	0.279532	0.140155	0.570093
ENSP00000395260_reference	-0.16226	-0.21501	-0.0204062	-0.132559	0.281232	-0.0966823	-0.0778324	-0.158689	-0.111068	0.492227	-0.166144	0.0369473	0.0368942	-0.0307675	0.862683
ENSP00000360473_reference	0.204691	0.0818853	0.070247	0.118941	0.281651	0.145873	-0.00555621	0.0688925	0.0697363	0.620385	0.17913	-0.023607	-0.0415893	0.0379779	0.834058
ENSP00000216181_reference	-0.255498	-0.109473	-0.0443507	-0.136441	0.281859	-0.289728	-0.0435203	-0.0393053	-0.124185	0.520163	-0.239385	-0.0798406	-0.0140174	-0.111081	0.577015
ENSP00000267199_reference	-0.162276	-0.0953644	-0.0674967	-0.108379	0.281859	-0.333134	0.00726368	0.0458016	-0.0933563	0.673571	0.0417017	-0.000553362	0.128863	0.0566706	0.689798
ENSP00000320917:map.19/10670992/T:p.E272K:n.C10670992T:c.Gag/Aag	0.239493	0.0868663	0.0622526	0.129537	0.281859	0.394128	-0.0258099	0.165181	0.177833	0.502225	0.33965	0.0966415	0.147852	0.194715	0.539725
ENSP00000324842_reference	-0.438287	-0.114626	-0.0553399	-0.202751	0.281859	-0.185897	0.0908133	-0.112025	-0.0690362	0.689297	-0.207451	0.0971675	-0.105941	-0.0720748	0.717963
ENSP00000358417_reference	0.222607	0.101988	0.0511759	0.125257	0.281859	0.150743	0.0322015	0.0781286	0.0870244	0.543377	0.116706	-0.013122	-0.0224602	0.0270411	0.857713
ENSP00000363315_reference	0.202673	0.0398073	0.12377	0.122084	0.281859	0.184251	0.0719658	0.0380163	0.0980776	0.518573	0.244662	0.0665301	0.178121	0.163105	0.539725
ENSP00000405984_reference	-0.187176	-0.231833	-0.00826437	-0.142425	0.281859	-0.14927	0.168759	-0.238057	-0.0728561	0.738558	-0.141146	-0.166895	-0.0196863	-0.109242	0.558174
ENSP00000463154_reference	0.179929	0.190327	0.0184794	0.129578	0.281859	0.147092	0.096832	0.0584306	0.100785	0.502225	0.0979428	0.109041	0.0194022	0.075462	0.602421
ENSP00000217402_reference	0.239146	0.0395284	0.114367	0.131014	0.282578	0.212087	0.0496071	-0.0660989	0.0651985	0.696449	0.228013	0.154435	0.0247102	0.13572	0.5427
ENSP00000262982_reference	-0.305737	-0.0670797	-0.081021	-0.151279	0.282578	-0.321077	-0.00345842	-0.0458919	-0.123476	0.549391	-0.251793	-0.0467057	-0.0126281	-0.103709	0.59508
ENSP00000288266_reference	-0.149499	-0.0259272	-0.423069	-0.199499	0.282578	0.0101597	-0.170007	-0.0835683	-0.0811384	0.579906	-0.178477	-0.129855	-0.149813	-0.152715	0.539725
ENSP00000291568_reference	0.11616	0.0496518	0.427266	0.197693	0.282578	0.127873	0.0454337	0.436359	0.203222	0.492227	0.0739632	0.05486	0.796101	0.308308	0.568621
ENSP00000305459:map.16/69373224/C:p.Q78E:n.G69373224C:c.Cag/Gag	-0.462962	NA	-0.0909512	-0.276957	0.282578	-0.0649525	-0.033166	0.129718	0.0105331	0.943317	NA	-0.0554104	0.354325	0.149457	0.678367
ENSP00000344672_reference	0.172793	0.208984	0.0158288	0.132535	0.282578	-0.0785357	-0.110821	0.0882428	-0.0337048	0.823317	0.0423561	-0.0624826	0.0196891	-0.000145821	0.999452
ENSP00000351209_reference	-0.568038	-0.167246	-0.0332792	-0.256188	0.282578	-0.481926	-0.0305508	-0.0457525	-0.186076	0.517012	-0.23228	-0.179201	-0.0641947	-0.158559	0.539725
ENSP00000361947_reference	0.167812	0.066118	0.0938767	0.109269	0.282578	0.168195	0.106021	0.125965	0.133394	0.486343	0.135636	0.0799176	0.0195552	0.0783697	0.600947
ENSP00000362492_reference	-0.145986	NA	-0.14959	-0.147788	0.282578	-0.459898	-0.158207	NA	-0.309053	0.484175	NA	NA	NA	NA	NA
ENSP00000363914:map.17/79173184/C:p.T397A:n.T79173184C:c.Act/Gct	-1.45174	-0.178574	NA	-0.815157	0.282578	-1.2996	-1.77492	NA	-1.53726	0.444388	0.47021	0.488161	NA	0.479186	0.539725
ENSP00000363999:map.9/104152846/A:p.L127F:n.G104152846A:c.Ctt/Ttt	0.0446799	0.127765	0.162356	0.1116	0.282578	0.093576	-0.0255818	-0.0721173	-0.00137437	0.991176	-0.163442	-0.131703	-0.0373053	-0.110817	0.550325
ENSP00000368884_reference	-0.326943	-0.0933991	-0.0571039	-0.159149	0.282578	-0.308044	0.0650036	-0.0474953	-0.0968451	0.647387	-0.279201	0.0358135	-0.0603283	-0.101239	0.642565
ENSP00000380702_reference	0.116287	0.150916	0.0554582	0.107554	0.282578	0.122787	-0.0297691	0.219478	0.104165	0.549391	0.0985023	-0.0715986	-0.0457859	-0.00629406	0.968893
ENSP00000381490_reference	0.13769	0.091122	0.0807511	0.103188	0.282578	0.0481702	-0.0285307	-0.0540319	-0.0114641	0.928112	0.0213851	0.0802902	0.134014	0.0785631	0.59678
ENSP00000383695_reference	0.125087	0.22972	0.0337763	0.129528	0.282578	0.313658	0.114204	0.115693	0.181185	0.484175	0.0593817	0.117588	0.217972	0.131647	0.539725
ENSP00000385228_reference	0.290227	0.0530008	0.0960704	0.146433	0.282578	0.120582	-0.0303601	-0.109893	-0.00655707	0.964141	0.281836	-0.0431264	0.184891	0.1412	0.575402
ENSP00000391935:map.3/184041256/C:p.A677P:n.G184041256C:c.Gcc/Ccc	-0.253672	-0.110418	-0.041604	-0.135231	0.282578	-0.23939	-0.0424046	-0.0761495	-0.119315	0.502225	-0.202722	-0.101167	-0.0234254	-0.109105	0.568621
ENSP00000408186_reference	-0.0953874	-0.30656	-0.0549034	-0.152284	0.282578	-0.168234	0.123078	0.0722506	0.00903171	0.959509	-0.403936	0.114456	0.318269	0.00959624	0.981734
ENSP00000419607_reference	-0.373426	-0.515807	0.063753	-0.27516	0.282578	-0.0127405	-0.400214	0.0237964	-0.129719	0.596534	-0.218871	0.0879686	0.367625	0.0789075	0.810118
ENSP00000424765_reference	0.106163	0.22508	NA	0.165622	0.282578	0.0952612	0.174114	0.23503	0.168135	0.484175	0.348967	0.0954132	0.0946475	0.179676	0.539725
ENSP00000447824_reference	0.149814	0.100159	0.0676282	0.105867	0.282578	0.241047	0.0123081	0.0954624	0.116273	0.510744	0.227374	0.00252027	-0.0318047	0.0660297	0.725635
ENSP00000462669_reference	-0.781922	NA	-0.112922	-0.447422	0.282578	NA	NA	NA	NA	NA	NA	-0.209197	-0.33669	-0.272943	0.539725
ENSP00000471507_reference	0.212144	0.0685661	0.0794671	0.120059	0.282578	0.309793	-0.0404446	0.0890679	0.119472	0.564397	0.343903	0.134208	-0.0346418	0.147823	0.577015
ENSP00000265562_reference	-0.219834	-0.168924	-0.0139146	-0.134224	0.2833	-0.215534	0.00330113	-0.164975	-0.125736	0.502225	-0.118751	-0.105115	-0.0602676	-0.0947113	0.561565
ENSP00000319664_reference	0.227052	0.0993144	0.0501463	0.125504	0.2833	0.134171	-0.00224236	0.0274763	0.053135	0.690434	0.161434	0.0398692	0.0106145	0.0706393	0.654993
ENSP00000362261_reference	-0.329551	-0.626847	0.0481316	-0.302755	0.2833	-0.149387	0.0103629	-0.0259124	-0.0549787	0.691017	-0.248303	-0.105559	-0.320572	-0.224811	0.539725
ENSP00000446317_reference	-0.0271811	-0.4225	-0.144438	-0.19804	0.283533	0.244089	-0.0207434	-0.313508	-0.0300541	0.913077	0.00551403	0.0123716	-0.295942	-0.0926853	0.678367
ENSP00000270066_reference	-0.549635	-0.17535	-0.0226531	-0.249213	0.284116	-0.189756	-0.0279023	0.00857978	-0.069693	0.652233	-0.158704	-0.0365136	-0.291972	-0.162397	0.539725
ENSP00000463510_reference	0.201961	0.0708663	0.0774624	0.116763	0.284116	0.151553	-0.068267	0.0529434	0.0454099	0.762691	0.244789	0.0474204	0.0195934	0.103934	0.59167
ENSP00000316651_reference	-0.353381	-0.119749	-0.0369216	-0.170017	0.284143	0.0347526	0.0517524	0.0436259	0.043377	0.70817	-0.0394614	-0.058864	-0.106901	-0.0684088	0.628614
ENSP00000262415_reference	-0.238628	-0.101195	-0.0472696	-0.129031	0.284319	-0.015966	0.0824082	-0.017707	0.0162451	0.903674	0.0175594	0.090102	-0.0139195	0.0312473	0.819592
ENSP00000361206_reference	-0.142406	-0.0270798	-0.417037	-0.195508	0.284378	-0.0936713	-0.129001	-0.225751	-0.149475	0.484175	-0.062275	-0.0452729	NA	-0.053774	0.76011
ENSP00000266732_reference	-0.160854	-0.0442781	-0.126335	-0.110489	0.28525	-0.183051	-0.135222	-0.073981	-0.130751	0.492227	-0.134113	-0.162396	-0.126662	-0.141057	0.539725
ENSP00000301180_reference	-0.230138	-0.0734003	-0.0708362	-0.124792	0.28525	-0.221501	0.00473486	-0.125896	-0.114221	0.514805	-0.142055	0.00745436	-0.165166	-0.0999221	0.579568
ENSP00000364255_reference	0.408118	0.0320513	0.132994	0.191055	0.28525	0.328062	0.014491	0.0263832	0.122979	0.558126	0.360674	-0.0135005	0.0574594	0.134878	0.59508
ENSP00000470898_reference	NA	-0.37545	-0.0875133	-0.231482	0.28525	NA	NA	0.0185088	NA	NA	NA	NA	NA	NA	NA
ENSP00000261716_reference	-0.178705	-0.0172584	-0.183044	-0.126336	0.285286	0.127736	-0.0395999	-0.0511969	0.012313	0.93214	-0.210081	0.035722	0.0242337	-0.0500417	0.790726
ENSP00000290231_reference	0.235435	0.0479597	0.0993773	0.127591	0.285286	0.134444	-0.237084	0.110763	0.00270789	0.989715	0.0941608	-0.200464	-0.116516	-0.0742732	0.709275
ENSP00000373657:map.17/3743450/A:p.S100L:n.G3743450A:c.tCg/tTg	0.505593	0.179842	0.0120521	0.232496	0.285321	0.325791	-0.172046	-0.0758472	0.0259661	0.922587	0.48355	0.0842407	0.253161	0.273651	0.539725
ENSP00000370113_reference	0.223895	0.0559357	0.0899804	0.12327	0.285399	0.255187	0.214293	0.0861779	0.185219	0.484175	0.0989217	0.123678	0.0435311	0.0887102	0.575402
ENSP00000228425:map.12/27800746/T:p.V148L:n.G27800746T:c.Gtg/Ttg	0.0957126	0.0773162	0.128449	0.100492	0.285458	0.094138	0.0981234	0.123644	0.105302	0.492227	0.0654037	0.0328834	0.0975678	0.0652849	0.639339
ENSP00000290158_reference	-0.223452	-0.070498	-0.0735712	-0.122507	0.285458	-0.211362	-0.00891527	-0.0884756	-0.102918	0.532496	-0.177088	0.0428762	-0.00961927	-0.0479437	0.772409
ENSP00000432279_reference	0.191705	NA	0.114621	0.153163	0.285865	NA	NA	-0.101578	NA	NA	NA	NA	NA	NA	NA
ENSP00000285930_reference	0.0835097	0.0616721	0.214116	0.119766	0.28615	-0.0599736	-0.0386982	0.216809	0.0393789	0.829081	0.0346007	0.0221008	0.0995053	0.0520689	0.693091
ENSP00000440692_reference	-0.16876	-0.258298	-0.00704604	-0.144702	0.28615	-0.43993	-0.0287783	-0.145527	-0.204745	0.492227	-0.260536	0.130307	-0.128611	-0.08628	0.715928
ENSP00000441413_reference	-0.213037	-0.0561671	-0.0902458	-0.119817	0.28615	-0.0148295	0.0194918	0.147939	0.0508672	0.712456	-0.244112	-0.065384	-0.261695	-0.190397	0.539725
ENSP00000244571_reference	-0.0452615	-0.164284	-0.662313	-0.290619	0.286363	-0.27157	-0.0943024	-0.597324	-0.321066	0.484175	-0.14346	-0.189344	-0.0859659	-0.13959	0.539725
ENSP00000280326_reference	0.148952	0.116257	0.052719	0.105976	0.286363	0.094138	0.0490297	0.0554948	0.0662208	0.592208	0.0909312	0.0609136	0.0378577	0.0632342	0.643663
ENSP00000379773_reference	1.46542	0.218481	0.176007	0.61997	0.286363	0.89544	0.0766654	0.133414	0.368507	0.492753	NA	0.307515	0.291494	0.299505	0.539725
ENSP00000387730:map.9/135470414/C:p.I670V:n.T135470414C:c.Atc/Gtc	-0.0407552	-0.549904	-0.143938	-0.244866	0.286632	-0.23483	-0.148116	0.00894875	-0.124666	0.502225	-0.110953	0.0636977	-0.152612	-0.0666223	0.69388
ENSP00000397068_reference	0.151292	0.202835	0.0212047	0.125111	0.286632	0.115055	-0.0185856	0.20459	0.100353	0.5486	0.169444	0.0259373	-0.00235754	0.0643413	0.685372
ENSP00000407375_reference	0.197438	0.10662	0.0456446	0.116568	0.286632	-0.112448	0.0361949	-0.0223778	-0.032877	0.81131	-0.0314976	-0.0686453	0.0937757	-0.00212239	0.988805
ENSP00000475744_reference	-0.202225	-0.148945	-0.022128	-0.124433	0.286632	0.00239695	-0.0352501	-0.385477	-0.139443	0.558126	0.0196729	-0.0758817	-0.17391	-0.0767062	0.649736
ENSP00000380557:map.19/15508362/C:p.H458Q:n.G15508362C:c.caC/caG	0.328066	0.0609057	0.0833461	0.157439	0.286748	0.304946	0.229884	0.015357	0.183396	0.492227	0.333128	-0.0723674	-0.163341	0.0324733	0.91058
ENSP00000439919_reference	0.752166	NA	0.101849	0.427008	0.287151	NA	0.424928	NA	NA	NA	NA	NA	NA	NA	NA
ENSP00000367893_reference	0.285076	0.14697	0.0146616	0.148903	0.287237	0.160569	0.0988036	0.176767	0.14538	0.484175	0.159291	0.108937	0.070664	0.112964	0.5427
ENSP00000253925_reference	-0.0746122	-0.105832	-0.56887	-0.249771	0.288454	-0.203485	0.0131594	-0.196879	-0.129068	0.502225	-0.112474	-0.0373602	-0.133962	-0.0945985	0.568621
ENSP00000262061_reference	-0.157953	-0.0863656	-0.0697674	-0.104695	0.288604	-0.152016	-0.103501	-0.0907379	-0.115418	0.492227	-0.102345	-0.0147316	-0.0484901	-0.0551888	0.684947
ENSP00000343435_reference	-0.70415	NA	-0.0967799	-0.400465	0.2888	NA	NA	0.0278073	NA	NA	NA	NA	-0.208081	NA	NA
ENSP00000357873_reference	0.326977	0.0922548	0.0517684	0.157	0.2888	0.245481	-0.0799623	-0.00199242	0.0545087	0.77152	0.0465081	0.134584	0.00434601	0.0618128	0.677404
ENSP00000301764_reference	-0.132259	-0.0575169	-0.116807	-0.102194	0.290488	-0.177767	0.0297893	-0.0426383	-0.0635387	0.676555	-0.210046	0.0307553	-0.0491319	-0.076141	0.677929
ENSP00000313829_reference	0.227635	0.0734497	0.0668725	0.122653	0.290488	0.180683	-0.0159967	0.0491812	0.0712893	0.641806	0.145145	-0.0248849	0.0618496	0.0607032	0.689798
ENSP00000346566_reference	-0.279735	-0.107375	-0.0371371	-0.141416	0.291184	-0.192529	0.00787663	-0.00537569	-0.0633428	0.683889	-0.196309	-0.00111632	0.0313084	-0.0553724	0.748592
ENSP00000296456_reference	0.0638986	0.128731	0.108788	0.100473	0.291304	0.158421	0.0198602	0.146096	0.108126	0.502225	0.0289622	0.0363439	0.0320102	0.0324388	0.800091
ENSP00000471808_reference	-0.35298	-0.0377737	-0.110391	-0.167048	0.291532	-0.453561	0.066413	0.00124808	-0.128633	0.650569	-0.155683	0.0734266	-0.0383005	-0.0401855	0.817851
ENSP00000346050_reference	0.107052	0.078317	0.106794	0.0973876	0.292196	0.0858268	0.0408852	0.077697	0.0681363	0.580399	0.0800664	0.0856199	0.052869	0.0728517	0.59508
ENSP00000358867_reference	-0.461211	-0.815848	0.0996488	-0.39247	0.292196	-0.680323	-0.287491	-0.0631344	-0.34365	0.484175	-0.754655	-0.494667	0.0799568	-0.389788	0.539725
ENSP00000359424_reference	-0.299096	-0.0212034	-0.130698	-0.150332	0.292196	-0.208241	-0.0538526	-0.201179	-0.154424	0.486343	-0.248232	-0.102938	-0.148372	-0.166514	0.539725
ENSP00000450697_reference	-0.422245	-0.172201	-0.00231249	-0.19892	0.292196	-0.487548	-0.0136387	-0.0386812	-0.179956	0.537217	-0.328809	-0.0013228	-0.0293689	-0.119834	0.616188
ENSP00000458999_reference	-0.223867	-0.031206	-0.119525	-0.124866	0.292196	-0.141592	0.127461	0.00936791	-0.00158785	0.991176	-0.183076	-0.0236261	-0.116853	-0.107852	0.564013
ENSP00000222247_reference	0.104893	0.504033	0.0601154	0.223014	0.292395	0.0767567	0.366211	0.0339677	0.158978	0.502225	0.0672625	0.746061	0.0172581	0.276861	0.57704
ENSP00000244230_reference	0.333174	-0.0227507	0.223973	0.178132	0.292395	0.363922	-0.0162988	-0.043351	0.101424	0.669913	0.391475	0.0466579	-0.363328	0.0249351	0.952749
ENSP00000312617_reference	-0.493888	-0.0827178	NA	-0.288303	0.292395	-0.28636	-0.175605	-0.0602815	-0.174082	0.484175	-0.318018	NA	NA	NA	NA
ENSP00000371554_reference	NA	-0.0847645	-0.31564	-0.200202	0.292395	-0.578769	-0.241646	-0.0302135	-0.283543	0.492227	-0.332462	0.0162712	-0.0138999	-0.11003	0.653612
ENSP00000260867_reference	0.0332383	0.143832	0.155423	0.110831	0.292643	-0.00619054	0.0516803	0.0980658	0.0478519	0.700566	-0.0185793	0.17247	0.068299	0.0740633	0.655875
ENSP00000309031_reference	0.184867	0.0467186	0.10373	0.111772	0.292643	0.104077	-0.160543	-0.0309029	-0.029123	0.864867	0.164777	-0.178203	0.0494821	0.0120187	0.958061
ENSP00000341885_reference	0.0818318	0.100018	0.108009	0.0966197	0.292643	0.0970847	0.126418	0.0694554	0.0976525	0.502225	0.10492	0.149811	0.0508303	0.101854	0.553158
ENSP00000349259_reference	-0.15771	-0.108432	-0.0506965	-0.105613	0.292643	-0.209749	-0.00974215	-0.0521237	-0.0905382	0.567275	-0.164079	-0.0264503	0.0313653	-0.0530547	0.740031
ENSP00000443990_reference	-0.533362	-0.00116228	-0.18935	-0.241292	0.292643	-0.456603	-0.205522	-0.197111	-0.286412	0.484175	-0.46454	-0.225659	-0.192688	-0.294296	0.539725
ENSP00000461884_reference	0.268491	0.124447	0.0246399	0.139193	0.292643	0.242315	-0.0624839	0.0787678	0.0861998	0.642755	0.1852	0.00498942	-0.00930702	0.0602941	0.716934
ENSP00000370736_reference	-0.317544	NA	-0.0834158	-0.20048	0.294226	-0.350483	-0.121405	0.0613281	-0.136853	0.55635	-0.0916798	-0.119509	-0.0952145	-0.102134	0.544456
ENSP00000373772_reference	0.0980131	0.0556745	0.16237	0.105353	0.294226	-0.128142	-0.0894668	0.100177	-0.0391441	0.810393	0.105477	0.0601763	0.0983467	0.0880001	0.571773
ENSP00000361891:map.1/40533347/G:p.S256A:n.T40533347G:c.Tca/Gca	0.156329	0.0838798	0.068553	0.102921	0.295397	0.154924	0.098385	0.0593053	0.104205	0.498782	0.149471	0.0904015	0.105122	0.114998	0.539725
ENSP00000472197_reference	0.24746	0.1097	0.0334606	0.130207	0.295557	0.249901	-0.0545699	0.00765696	0.0676626	0.70817	0.300556	0.0179021	0.0525699	0.123676	0.579568
ENSP00000440993_reference	0.160983	0.254216	0.00517752	0.140125	0.29585	0.330568	0.209182	0.239611	0.259787	0.444388	0.1852	0.143169	-0.0515009	0.0922893	0.631443
ENSP00000290349_reference	0.0840256	0.052579	0.237879	0.124828	0.296415	0.0766146	0.0189022	0.304853	0.133457	0.508398	0.0159759	0.024721	0.192308	0.0776684	0.649327
ENSP00000334738_reference	0.048782	0.102831	0.170562	0.107392	0.296415	0.0702023	0.0329682	-0.0473558	0.0186049	0.889756	0.0217391	-0.0266414	0.029524	0.00820724	0.952749
ENSP00000378760_reference	0.0371067	0.105639	0.227427	0.123391	0.296415	-0.248748	0.0718414	0.337001	0.053365	0.85615	0.00931227	-0.00256226	0.0814051	0.029385	0.830004
ENSP00000403487_reference	-0.00712511	-0.222279	-0.165523	-0.131642	0.296415	-0.14227	-0.0950999	-0.127093	-0.121488	0.492227	0.058088	-0.265931	-0.0180363	-0.0752931	0.718775
ENSP00000346001_reference	0.122954	0.0987509	0.0705547	0.09742	0.297453	0.0962434	0.0619303	0.0265158	0.0615631	0.626935	0.15028	0.126154	0.0538779	0.110104	0.5427
ENSP00000328062_reference	-0.0146998	-0.237159	-0.140906	-0.130921	0.29914	-0.2584	-0.0444636	-0.0245559	-0.10914	0.543964	-0.405601	-0.499272	0.111902	-0.264324	0.553158
ENSP00000332198_reference	0.73527	0.325304	-0.0568686	0.334568	0.29914	NA	0.311471	0.134352	0.222912	0.492227	0.822573	0.0789237	-0.277659	0.207946	0.717963
ENSP00000370748_reference	0.267129	-0.0417598	0.355957	0.193775	0.29914	0.280466	-0.0335482	0.280888	0.175935	0.492227	0.118775	0.0180688	0.42621	0.187685	0.553158
ENSP00000405539_reference	NA	0.214456	0.098457	0.156456	0.29914	NA	0.118631	NA	NA	NA	0.529082	0.0973955	0.116434	0.247637	0.539725
ENSP00000253251_reference	-0.446012	-0.253614	0.0410661	-0.21952	0.300246	-0.350846	-0.0281118	-0.101777	-0.160245	0.494815	-0.358868	0.00128411	-0.123469	-0.160351	0.564013
ENSP00000261875_reference	-0.253656	-0.0464892	-0.087977	-0.129374	0.300246	-0.238505	0.00835937	0.00641442	-0.0745771	0.6701	-0.195606	0.00928166	0.0785437	-0.0359269	0.85535
ENSP00000302886_reference	0.125337	0.116257	0.0560956	0.0992299	0.300246	0.133214	0.031069	0.0160413	0.0601083	0.652233	0.0483046	0.0786395	-0.0115528	0.0384638	0.768495
ENSP00000332256:map.15/101445815/G:p.M386V:n.A101445815G:c.Atg/Gtg	0.108067	0.107741	0.0719697	0.0959257	0.300246	0.141666	0.055153	0.0776011	0.0914732	0.516725	0.122081	0.0632311	-0.0177811	0.0558436	0.697509
ENSP00000378254_reference	-0.145291	-0.0769609	-0.076993	-0.0997483	0.300246	-0.185436	-0.0424046	-0.0156757	-0.0811722	0.580399	-0.243155	-0.114587	-0.05132	-0.136354	0.542377
ENSP00000456386_reference	0.136696	0.0370452	0.144442	0.106061	0.300246	0.151823	0.00374816	0.0308165	0.0621293	0.656884	0.17741	0.0296718	-0.0582879	0.0495978	0.769034
ENSP00000431124_reference	0.104893	-0.479443	-0.511794	-0.295448	0.300317	-0.0573034	0.283855	-0.141352	0.0283997	0.905985	-0.053361	-0.0407902	0.118364	0.0080709	0.963017
ENSP00000331879_reference	-0.279851	-0.139108	-0.0114042	-0.143455	0.300894	-0.168554	0.0853151	-0.115129	-0.0661224	0.690852	-0.033335	0.00381149	-0.0274311	-0.0189849	0.880503
ENSP00000348099_reference	0.0153632	-0.303577	-0.19511	-0.161108	0.300894	-0.0257014	-0.113566	-0.219864	-0.11971	0.500398	-0.170704	-0.0658943	-0.16976	-0.135453	0.539725
ENSP00000244204_reference	-0.1452	-0.098398	-0.0576588	-0.100419	0.300933	-0.199795	-0.101296	-0.139418	-0.146836	0.484175	0.0216654	-0.130923	0.00764757	-0.0338699	0.824141
ENSP00000304592_reference	-0.277066	-0.0751954	-0.0561124	-0.136125	0.300933	-0.291489	0.036377	-0.0844804	-0.113197	0.567275	-0.257902	0.0101758	0.00368866	-0.0813459	0.687457
ENSP00000364628_reference	-0.199523	-0.207168	0.00321193	-0.134493	0.300933	-0.116376	-0.0811469	-0.0169215	-0.0714814	0.581604	-0.263427	-0.0275586	0.180929	-0.0366856	0.881443
ENSP00000386519_reference	0.178843	0.131213	0.0279718	0.112676	0.300933	0.147633	-0.0092159	0.109825	0.0827476	0.567757	0.0586631	0.0118509	-0.245125	-0.0582037	0.772409
ENSP00000445306_reference	-0.246876	-0.091099	-0.0436344	-0.127203	0.300933	-0.259728	0.0133814	-0.00206	-0.0828021	0.652233	-0.222447	-0.0166654	0.0705901	-0.0561742	0.769034
ENSP00000468044_reference	-0.0137335	-0.324019	-0.133939	-0.15723	0.300933	0.00808871	-0.0998745	-0.306918	-0.132901	0.517867	0.0289328	-0.229172	0.0702578	-0.0433273	0.838112
ENSP00000258417_reference	NA	0.298564	0.0801398	0.189352	0.301049	NA	0.098542	-0.457931	-0.179694	0.652233	NA	0.0797757	NA	NA	NA
ENSP00000302139_reference	0.0391035	-0.501788	-0.244561	-0.235749	0.301049	-0.0575686	-0.145656	-0.589305	-0.264177	0.492227	-0.164616	-0.0472676	-0.327172	-0.179685	0.539725
ENSP00000310812_reference	0.21615	0.205716	-0.00808561	0.137927	0.301049	0.288222	0.0426991	0.103007	0.144643	0.492227	0.18098	0.0859026	0.0458619	0.104248	0.564013
ENSP00000311449_reference	-0.523858	-0.107716	-0.0498934	-0.227156	0.301049	-0.488221	0.00203379	-0.108346	-0.198178	0.502225	-0.40168	-0.000346999	-0.100672	-0.167566	0.572036
ENSP00000324294_reference	0.0748409	NA	0.391867	0.233354	0.301049	-0.0286348	-0.117045	0.258494	0.0376047	0.86209	NA	0.0751723	NA	NA	NA
ENSP00000343298_reference	-0.449386	NA	-0.0737412	-0.261564	0.301049	0.436512	NA	-0.644285	-0.103887	0.883727	NA	1.65812	NA	NA	NA
ENSP00000359042_reference	0.0738024	NA	0.48763	0.280716	0.301049	NA	NA	0.0133857	NA	NA	0.329439	-0.0621301	0.356174	0.207828	0.550325
ENSP00000362153_reference	0.357062	0.0448915	0.0902233	0.164059	0.301049	0.310518	-0.0973953	0.00899905	0.0740406	0.733008	0.317715	0.0995676	-0.0424675	0.124938	0.600947
ENSP00000362350_reference	-0.327183	0.00669877	-0.170206	-0.163563	0.301049	-0.195548	0.149983	0.0350386	-0.00350877	0.983151	-0.188969	0.00362443	0.432142	0.082266	0.815332
ENSP00000365458_reference	0.257557	0.0840221	0.0473187	0.129633	0.301049	0.226384	-0.00516264	-0.00768086	0.0711801	0.674299	0.209746	-0.00374637	-0.00121225	0.0682624	0.696967
ENSP00000370148_reference	0.382973	0.802017	-0.0827141	0.367425	0.301049	2.06053	-0.0512771	NA	1.00463	0.516422	0.314227	-0.0787508	0.0702024	0.101893	0.677929
ENSP00000376763_reference	-0.3477	-0.0669058	-0.0668534	-0.160486	0.301049	-0.385172	0.0154704	-0.0417696	-0.137157	0.564024	-0.282621	0.030737	-0.0102049	-0.087363	0.6857
ENSP00000385286_reference	0.129716	0.0827404	0.0768344	0.0964304	0.301049	0.144381	0.10432	0.108104	0.118935	0.492227	0.130995	0.117191	0.0853395	0.111175	0.539725
ENSP00000415703_reference	-0.103001	-0.0626922	-0.124871	-0.0968548	0.301049	0.161642	0.0074866	0.175871	0.115	0.502225	0.00175063	0.222321	-0.0337881	0.063428	0.735166
ENSP00000418823_reference	0.156575	0.093528	0.0569036	0.102335	0.301049	0.0733407	0.0436776	0.0854943	0.0675042	0.582871	0.0200273	0.0309022	-0.114899	-0.0213231	0.881759
ENSP00000441327_reference	0.219558	0.0231995	0.124541	0.122433	0.301049	0.183855	0.0542362	-0.207069	0.0103407	0.960248	0.0919149	-0.162942	-0.214388	-0.0951383	0.659421
ENSP00000464006_reference	NA	-0.185198	-0.107324	-0.146261	0.301049	NA	-0.175669	NA	NA	NA	NA	-0.22349	NA	NA	NA
ENSP00000310088_reference	0.102349	0.0939522	0.0846266	0.0936425	0.301601	0.0710589	0.0489756	0.0629443	0.0609929	0.620208	0.158352	0.0147683	-0.00457307	0.0561824	0.716794
ENSP00000315410_reference	-0.404461	-0.322207	0.0650202	-0.220549	0.301601	-0.201105	0.034628	-0.00793533	-0.0581373	0.715629	-0.293461	-0.0233973	0.156662	-0.0533988	0.843771
ENSP00000336775:map.15/99669628/T:p.R354W:n.A99669628T:c.Agg/Tgg	0.229036	0.134241	0.015605	0.126294	0.301601	0.111312	0.0274279	-0.0240926	0.0382159	0.769084	0.200525	0.131352	0.0247864	0.118888	0.550325
ENSP00000357856_reference	-0.197609	-0.0566065	-0.0793982	-0.111205	0.301601	-0.0681555	0.16698	-0.0984851	0.000113172	0.9991	0.0797831	-0.156092	0.0404427	-0.0119555	0.95117
ENSP00000379133:map.11/34910397/T:p.C76Y:n.C34910397T:c.tGt/tAt	0.0467986	0.129835	0.124289	0.100307	0.301601	0.17777	-0.0335864	0.114057	0.0860801	0.581604	-0.202102	0.00644648	-0.0662028	-0.087286	0.622985
ENSP00000408907_reference	0.167691	0.0902719	0.0542293	0.104064	0.301601	0.138809	0.0425722	0.00587677	0.0624192	0.647408	0.124555	-0.0169121	0.0764491	0.061364	0.680161
ENSP00000451080_reference	0.305681	0.0664062	0.0626859	0.144924	0.301601	0.331403	-0.0478759	-0.0179632	0.0885212	0.688707	0.269344	-0.0271764	-0.0282613	0.071302	0.737456
ENSP00000297338_reference	-0.10234	-0.0593238	-0.130273	-0.0973124	0.301737	-0.19015	-0.147827	-0.144725	-0.1609	0.484175	-0.0424496	-0.429845	-0.0533103	-0.175202	0.571773
ENSP00000315017_reference	0.119058	0.0562405	0.116753	0.0973506	0.301737	0.0141293	-0.0267036	0.14032	0.042582	0.759466	0.137135	-0.0155655	-0.140764	-0.0063984	0.973511
ENSP00000327821_reference	-0.27204	-0.0836609	-0.0463182	-0.134006	0.301737	-0.192324	0.0107521	-0.0869156	-0.0894958	0.567275	-0.114774	-0.126166	-0.0207087	-0.0872162	0.579568
ENSP00000362329_reference	0.146855	0.0428717	0.117304	0.102344	0.301737	0.178035	0.0177223	0.0945461	0.0967679	0.528199	0.17688	0.0853017	0.051878	0.104687	0.558174
ENSP00000436543_reference	-0.152337	-0.0832932	-0.0645535	-0.100061	0.301737	0.0687734	-0.00868983	0.0106917	0.0235917	0.852343	0.0145093	-0.061171	0.0339809	-0.00422693	0.974955
ENSP00000321584_reference	0.209428	0.126245	0.0219847	0.119219	0.302167	0.221891	0.0359217	0.0616677	0.106494	0.518696	0.163842	0.054246	-0.0295866	0.0628338	0.691582
ENSP00000300026_reference	0.195888	0.0755991	0.0589215	0.110136	0.303189	0.194245	0.0312335	0.0427253	0.0894012	0.558176	0.159425	0.0176613	0.0690754	0.0820539	0.600819
ENSP00000252102_reference	0.204335	0.533728	-0.0203242	0.239247	0.30341	0.141394	0.142289	0.0796463	0.12111	0.492227	0.308073	-0.0477715	-0.0109666	0.0831115	0.718775
ENSP00000315013_reference	-0.339548	-0.351362	0.0639231	-0.208996	0.30341	-0.103738	-0.19822	0.207998	-0.03132	0.891914	0.159961	-0.0549037	0.045411	0.0501561	0.756955
ENSP00000316809_reference	0.124209	0.0347787	0.156801	0.105263	0.30341	0.202998	0.0386874	0.134491	0.125392	0.492227	0.220965	0.0679801	0.0298089	0.106251	0.576236
ENSP00000340823_reference	0.162205	0.101004	0.0469278	0.103379	0.30341	0.0774674	0.0877945	-0.0646159	0.0335487	0.812886	0.146633	0.0629259	0.102073	0.103877	0.549533
ENSP00000386652_reference	0.176063	0.0464556	0.095889	0.106136	0.30341	0.164454	0.00164218	0.0459487	0.0706815	0.624254	0.0397222	0.0112555	0.108561	0.0531795	0.693091
ENSP00000444408_reference	-0.403954	-0.188874	0.0188781	-0.191317	0.30341	-0.373723	-0.102318	-0.188125	-0.221389	0.484175	-0.196464	-0.163971	-0.0647015	-0.141712	0.539725
ENSP00000415433_reference	0.184386	0.104236	NA	0.144311	0.303956	0.180816	0.0455242	-0.00375073	0.0741964	0.621165	0.101017	0.00741704	NA	0.0542171	0.771178
ENSP00000461254_reference	0.102858	0.140688	0.0529371	0.0988276	0.303956	0.136492	0.110871	-0.094264	0.0510329	0.749318	0.169577	0.0747093	0.0379899	0.0940922	0.576236
ENSP00000367623_reference	-0.040193	-0.089573	-0.254743	-0.12817	0.304072	-0.0766845	-0.033854	0.0490671	-0.0204905	0.878711	0.0131302	-0.110896	0.0239286	-0.0246124	0.870157
ENSP00000251047_reference	-0.123284	-0.0817275	-0.0782377	-0.0944162	0.304077	-0.204487	0.00456735	-0.0588571	-0.0862589	0.579906	-0.213358	0.00298824	0.0710885	-0.046427	0.816346
ENSP00000256398_reference	-0.101299	-0.0303736	-0.287737	-0.139803	0.304077	-0.273907	-0.042097	-0.0870411	-0.134348	0.495859	0.221607	-0.27124	-0.0842589	-0.0446306	0.875064
ENSP00000392985:map.11/20404613/G:p.S231R:n.T20404613G:c.agT/agG	0.0701615	0.479461	NA	0.274811	0.304077	-0.118604	-0.702119	1.34047	0.173249	0.857784	0.0433734	-0.155632	-0.135431	-0.0825632	0.642565
ENSP00000477082_reference	-0.329053	-0.131287	-0.0104762	-0.156939	0.304077	-0.15806	0.11567	-0.0420822	-0.0281575	0.871408	-0.0897985	0.0795272	-0.0124521	-0.00757444	0.963017
ENSP00000265070_reference	0.145372	0.126245	0.0371188	0.102912	0.3042	0.160301	0.204523	0.0975455	0.154123	0.484175	0.127847	0.0708041	0.135303	0.111318	0.542377
ENSP00000360412_reference	0.210018	0.0136655	0.139346	0.12101	0.304483	0.299352	0.10359	-0.172752	0.0767303	0.745155	0.493368	0.105629	-0.304895	0.0980338	0.818381
ENSP00000379412_reference	-0.204728	-0.291062	0.0229869	-0.157601	0.304483	0.163249	-0.0532325	-0.192631	-0.027538	0.893453	-0.0994223	-0.0673478	0.223927	0.0190524	0.93237
ENSP00000440370_reference	-0.116526	-0.148376	-0.0408225	-0.101908	0.304483	-0.16255	0.061483	-0.0622885	-0.0544519	0.720787	-0.105224	-0.0475195	NA	-0.076372	0.687285
ENSP00000229390_reference	0.283842	0.0610793	0.0633201	0.13608	0.304517	0.47661	-0.0783252	-0.0469548	0.11711	0.692024	0.430436	-0.00968157	-0.0654925	0.118421	0.691925
ENSP00000300151_reference	0.0186052	-0.192369	-0.286968	-0.153577	0.304517	-0.336727	-0.21258	-0.250689	-0.266665	0.444388	-0.276025	-0.295802	-0.0991134	-0.223647	0.539725
ENSP00000332706_reference	-0.072311	-0.104549	-0.102511	-0.0931237	0.304517	0.102122	0.0976698	0.0931706	0.0976542	0.500398	0.0861438	0.099375	0.0625181	0.082679	0.577015
ENSP00000334675_reference	-0.287188	-0.168568	0.00918096	-0.148858	0.304517	0.0181918	-0.225882	-0.439691	-0.215794	0.492227	-0.190147	0.16059	-0.30866	-0.112739	0.687457
ENSP00000349244_reference	-0.470442	NA	-0.0685468	-0.269495	0.304517	-0.245811	0.164367	0.138712	0.0190891	0.93237	-0.127622	0.0376966	-0.135899	-0.0752747	0.655006
ENSP00000361941_reference	0.155471	-0.00465474	0.34544	0.165419	0.304517	0.156942	0.0267865	-0.0858945	0.0326115	0.841567	0.217621	-0.0168742	0.218005	0.139584	0.553158
ENSP00000387365_reference	0.314501	0.193233	-0.0208487	0.162295	0.304517	0.325432	0.429649	0.0969777	0.28402	0.484175	0.426988	0.14707	-0.184733	0.129775	0.69388
ENSP00000397843_reference	0.122201	0.0798881	0.0793753	0.0938215	0.304517	0.194638	0.0329865	0.0154738	0.0810327	0.592208	0.0106059	0.106064	0.164969	0.0938798	0.579568
ENSP00000419782_reference	0.14166	0.082598	0.0665794	0.0969458	0.304517	0.0412075	-0.0343128	-0.0038184	0.00102542	0.992448	0.0519775	0.038975	-0.0175848	0.0244559	0.855608
ENSP00000433209_reference	-0.24464	NA	-0.0845976	-0.164619	0.304517	0.0661979	-0.114172	0.00390929	-0.0146884	0.919971	-0.372003	-0.0319429	-0.0771852	-0.160377	0.566132
ENSP00000456445_reference	-0.308172	-0.118405	-0.0174265	-0.148001	0.304517	-0.342894	-0.0751941	0.0684581	-0.116543	0.60677	-0.458541	-0.0340728	0.24081	-0.0839345	0.823908
ENSP00000360126_reference	-0.0994527	-0.0845085	-0.0918292	-0.0919301	0.304894	-0.157391	0.0605881	-0.0879913	-0.061598	0.688842	-0.125007	0.0838337	-0.0212005	-0.0207912	0.897291
ENSP00000346483_reference	-0.180795	-0.142585	-0.0172303	-0.113537	0.304931	-0.182115	-0.0735427	-0.317455	-0.191038	0.484175	-0.209631	-0.152836	-0.139119	-0.167195	0.539725
ENSP00000365139_reference	0.129467	0.0498704	0.112664	0.0973337	0.304931	-0.135831	0.0459583	-0.0649336	-0.0516022	0.714414	-0.0255573	0.0458224	0.221618	0.0806277	0.666637
ENSP00000369465_reference	0.11174	0.18277	0.032434	0.108981	0.304931	0.216352	0.000560045	0.109794	0.108902	0.520163	0.108119	0.0199012	-0.163124	-0.0117012	0.952749
ENSP00000410513_reference	0.156084	0.0489664	0.0973548	0.100802	0.304931	0.154789	0.0145095	0.0999406	0.0897464	0.543377	0.104363	0.073177	0.0577948	0.0784451	0.579568
ENSP00000338788_reference	0.112499	0.180109	0.0322918	0.1083	0.305474	0.143974	0.0891643	0.0896706	0.107603	0.492227	0.0783657	0.0276309	-0.0279055	0.0260304	0.853896
ENSP00000366695_reference	-0.222351	-0.0996909	-0.0330643	-0.118369	0.305474	-0.286689	-0.00323384	-0.06481	-0.118244	0.543377	-0.227206	-0.0486635	-0.0488712	-0.108247	0.576236
ENSP00000274031_reference	-0.0746122	-0.299616	NA	-0.187114	0.305625	NA	-0.356026	NA	NA	NA	NA	NA	NA	NA	NA
ENSP00000396876_reference	-0.295535	NA	-0.074847	-0.185191	0.305985	-0.0528018	-0.38224	NA	-0.217521	0.502225	-0.0890339	NA	NA	NA	NA
ENSP00000399912_reference	0.156329	0.0648203	0.0766659	0.0992719	0.305985	0.0693451	0.00770949	0.0283369	0.0351305	0.768109	0.0395765	-0.00960605	0.0360057	0.0219921	0.868966
ENSP00000286298:map.5/149360877/C:p.I574T:n.T149360877C:c.aTt/aCt	-0.173192	-0.110076	-0.0349999	-0.106089	0.306015	-0.196544	-0.0632641	-0.0419433	-0.100584	0.517867	-0.0924937	0.0104738	-0.0835192	-0.0551797	0.689798
ENSP00000215567_reference	-0.473115	-0.187155	0.0198666	-0.213468	0.306418	-0.463925	-0.0437705	-0.00310802	-0.170268	0.543377	-0.452198	-0.192641	-0.0731411	-0.239327	0.539725
ENSP00000436932_reference	-0.144263	-0.0751478	-0.0707513	-0.0967208	0.306418	-0.165288	-0.0899834	-0.0158122	-0.0903613	0.543377	-0.187689	0.112896	-0.000688431	-0.0251605	0.897291
ENSP00000230048_reference	0.168542	NA	0.108249	0.138396	0.306843	NA	NA	NA	NA	NA	NA	NA	NA	NA	NA
ENSP00000296048_reference	0.137441	0.202573	0.0134455	0.11782	0.306843	0.222919	-0.000354808	-0.00749427	0.0716901	0.6701	0.202218	0.0998301	-0.0720402	0.0766692	0.687457
ENSP00000350757_reference	0.104893	0.0257066	0.248799	0.126466	0.306843	-0.0321874	0.0459402	0.0273769	0.0137099	0.913077	0.0860028	0.223575	0.114698	0.141425	0.539725
ENSP00000354848_reference	NA	-0.12479	-0.143991	-0.134391	0.306843	NA	0.0534267	-0.147899	-0.0472363	0.819939	NA	-0.0793848	NA	NA	NA
ENSP00000355959_reference	-0.305957	NA	-0.0726193	-0.189288	0.306843	-0.924353	-0.23649	NA	-0.580421	0.484175	NA	-0.164475	-0.525018	-0.344747	0.539725
ENSP00000360890_reference	-0.170482	-0.227675	0.00514532	-0.131004	0.306843	-0.400923	NA	NA	NA	NA	-0.378139	NA	0.718105	0.169983	0.837118
ENSP00000405248_reference	0.207416	0.0656856	0.0614012	0.111501	0.306843	0.238254	-0.0175457	0.0911603	0.103956	0.554315	0.184278	0.0718751	0.0099407	0.0886979	0.59508
ENSP00000408576_reference	0.0982685	0.088712	0.0860735	0.091018	0.306843	-0.101098	0.0974255	0.145135	0.047154	0.77152	-0.071921	-0.0368791	0.198725	0.0299749	0.876771
ENSP00000426997_reference	NA	0.0888539	0.217595	0.153224	0.306843	NA	-0.0949404	NA	NA	NA	NA	NA	NA	NA	NA
ENSP00000468874_reference	-0.116733	-0.119191	-0.0511484	-0.0956909	0.306843	-0.12051	-0.0726981	-0.0851246	-0.0927776	0.502225	-0.259729	-0.0610928	-0.0118069	-0.110876	0.583197
ENSP00000473496_reference	0.126089	0.0981871	0.0590921	0.094456	0.307409	0.103379	0.0378692	-0.00749427	0.0445846	0.725332	0.120567	0.104635	0.0307202	0.0853072	0.579568
ENSP00000418319_reference	0.349787	0.125139	0.0103365	0.161754	0.307531	-0.0036931	0.325769	-0.0737679	0.0827694	0.704886	-0.118637	0.099305	-0.142347	-0.0538931	0.765118
ENSP00000256897_reference	-0.154435	NA	-0.116299	-0.135367	0.307909	-0.297447	0.164367	-0.0793549	-0.0708116	0.759681	-0.133834	0.212611	NA	0.0393885	0.894957
ENSP00000209873_reference	-0.0655724	-0.118405	-0.0940523	-0.0926765	0.309419	-0.145617	-0.169818	-0.15884	-0.158091	0.484175	-0.360578	-0.0970288	0.00183099	-0.151925	0.575402
ENSP00000246069_reference	0.181979	0.115422	0.0276707	0.108357	0.309419	0.202086	0.126161	0.13052	0.152922	0.484175	0.173831	0.177819	0.0823943	0.144681	0.539725
ENSP00000256720_reference	0.290786	NA	0.0729992	0.181893	0.309419	0.0369025	-0.217347	0.0183922	-0.0540176	0.749318	0.0642586	0.101264	0.210971	0.125498	0.542377
ENSP00000263276_reference	-0.200748	-0.10962	-0.0273717	-0.11258	0.309419	-0.374248	0.036377	-0.0335601	-0.12381	0.596149	-0.215894	-0.132299	-0.0200205	-0.122738	0.550325
ENSP00000349437:map.6/160494409/G:p.R1619G:n.A160494409G:c.Agg/Ggg	-0.258193	-0.123015	-0.0121699	-0.131126	0.309629	-0.312375	-0.112274	-0.23963	-0.221426	0.484175	-0.104307	-0.167821	-0.0633031	-0.11181	0.5427
ENSP00000358140_reference	-0.227351	-0.0655789	-0.0573225	-0.116751	0.309629	-0.235113	-0.0152795	-0.127149	-0.125847	0.500398	-0.204774	-0.0328827	-0.0608338	-0.0994968	0.579568
ENSP00000066544_reference	-0.225033	-0.140671	-0.00633178	-0.124012	0.309862	-0.357035	0.0310507	-0.0114516	-0.112479	0.623593	-0.36079	-0.0654233	0.0487513	-0.125821	0.637072
ENSP00000410339_reference	0.197319	-0.000694235	0.170849	0.122491	0.309931	0.127736	0.0451985	0.0337535	0.0688959	0.596224	0.0345276	0.0306268	-0.138991	-0.0246123	0.877132
ENSP00000440479_reference	-0.115844	-0.152781	NA	-0.134313	0.310736	-0.252512	-0.123824	-0.0858766	-0.154071	0.486768	-0.278511	-0.26316	-0.240079	-0.260583	0.539725
ENSP00000427751:map.8/17918934/G:p.V221A:n.A17918934G:c.gTc/gCc	0.0696406	NA	0.311598	0.190619	0.311156	0.239778	0.224205	0.89209	0.452024	0.484175	0.0919149	NA	NA	NA	NA
ENSP00000445254_reference	0.169636	0.231905	-0.00769569	0.131282	0.311156	0.199085	0.0136034	0.0624597	0.0917161	0.55635	0.197264	-0.0631486	0.0969697	0.0770283	0.680161
ENSP00000352918_reference	0.13682	0.0439405	0.110585	0.0971153	0.311305	0.129793	-0.0642398	-0.0197411	0.0152706	0.919814	0.0916339	-0.0152053	0.0788191	0.0517492	0.709928
ENSP00000364976_reference	0.169879	0.0353825	0.105728	0.103663	0.311305	0.183591	-0.122624	0.103384	0.0547836	0.760604	NA	0.0307186	0.105699	0.0682087	0.716934
ENSP00000386681_reference	0.137193	0.11347	0.0420865	0.0975832	0.311305	0.156135	0.00536748	0.0494747	0.0703259	0.619276	0.157278	0.0767024	0.0440577	0.0926795	0.575402
ENSP00000327889_reference	-0.226599	-0.141636	-0.00467733	-0.124304	0.311401	-0.235183	-0.0774383	0.0721704	-0.0801504	0.664121	-0.0325385	-0.122262	-0.232451	-0.129084	0.545065
ENSP00000357551_reference	-0.271792	-0.0904402	-0.0320396	-0.131424	0.311401	-0.225071	0.0280506	0.0355161	-0.0538348	0.756337	-0.184096	-0.0222541	0.0779561	-0.042798	0.818001
ENSP00000000412_reference	-0.114926	-0.0652473	-0.0950529	-0.0917421	0.311548	-0.224861	0.0213879	-0.0152152	-0.0728961	0.668618	-0.170198	-0.0127246	-0.106671	-0.0965314	0.577015
ENSP00000349635_reference	-0.00205171	0.373037	0.140695	0.17056	0.311548	-0.204556	0.0805553	0.110263	-0.00457921	0.977772	0.0566492	0.0083683	-0.00185272	0.0210549	0.872586
ENSP00000453319_reference	0.111107	0.149693	0.0380948	0.0996316	0.311548	0.0542045	0.0746455	0.085383	0.071411	0.567508	0.0376962	0.178548	-0.00334828	0.0709653	0.666637
ENSP00000459424_reference	-0.111585	-0.09659	-0.0659905	-0.0913884	0.311548	-0.212161	0.143186	-0.133742	-0.0675725	0.734413	-0.0828524	-0.00903977	0.0678921	-0.008	0.95985
ENSP00000470560_reference	0.12019	0.12223	0.0450183	0.095813	0.311548	0.401298	-0.135776	-0.0251567	0.080122	0.767856	0.382889	0.0944825	-0.0528879	0.141495	0.606632
ENSP00000266069_reference	0.175216	0.223789	-0.00940239	0.129867	0.3126	0.0232169	0.130977	0.00554064	0.053245	0.688707	0.202348	0.334151	0.571474	0.369324	0.539725
ENSP00000307181_reference	0.244694	0.055297	0.0633974	0.121129	0.312917	0.298377	-0.00358945	-0.0341301	0.0868859	0.6701	0.210522	0.0544988	-0.0359531	0.0763561	0.678367
ENSP00000314441_reference	-0.253672	0.0568934	-0.414149	-0.203643	0.312917	-0.235342	0.0881107	-0.39834	-0.181857	0.517012	-0.158922	0.0820985	-0.0120806	-0.0296346	0.86982
ENSP00000335044_reference	0.110094	0.152682	0.0369298	0.0999021	0.312917	-0.0365943	-0.0292546	-0.180609	-0.0821527	0.573532	-0.12318	-0.334629	-0.0651882	-0.174332	0.539725
ENSP00000380446_reference	0.13134	0.012933	0.201525	0.115266	0.312917	0.28207	0.0445469	0.0521299	0.126249	0.508304	0.350611	-0.00423534	-0.0840123	0.0874546	0.737915
ENSP00000361009_reference	-0.408609	NA	-0.0615319	-0.235071	0.312971	NA	NA	0.254539	NA	NA	-0.587697	-0.0118734	-0.178269	-0.25928	0.545065
ENSP00000475701_reference	0.39612	0.287481	-0.0673612	0.205413	0.312971	0.415307	0.0952073	0.0473699	0.185962	0.492753	0.336096	0.129878	-0.00257117	0.154468	0.562393
ENSP00000258455_reference	-0.27801	0.002382	-0.141387	-0.139005	0.313193	-0.307914	-0.0454074	0.00742197	-0.1153	0.567151	-0.130438	0.153947	-0.251827	-0.0761061	0.749846
ENSP00000295746_reference	-0.217433	-0.0952032	-0.0310817	-0.114572	0.313193	-0.235678	0.128776	0.00804294	-0.0329528	0.87374	-0.0834233	-0.0688616	-0.160998	-0.104428	0.550325
ENSP00000327116_reference	-0.216702	0.0351763	-0.295292	-0.158939	0.313193	-0.203054	-0.203994	-0.283645	-0.230231	0.444388	-0.320671	-0.152169	NA	-0.23642	0.539725
ENSP00000351094_reference	-0.445174	-0.138494	-0.000775808	-0.194815	0.313193	-0.495221	0.0578283	0.00512036	-0.144091	0.638081	-0.384965	0.00717446	-0.190496	-0.189429	0.5427
ENSP00000358548_reference	-0.0639999	NA	-0.352878	-0.208439	0.313193	-0.00759161	-0.0471812	0.0898608	0.011696	0.928424	-0.108078	NA	-0.0505368	-0.0793072	0.679081
ENSP00000363574_reference	0.110474	0.0414356	0.139419	0.0971097	0.313193	0.139081	0.0575233	0.0944038	0.0970027	0.502225	0.139039	0.0379707	-0.000378112	0.0588773	0.688404
ENSP00000416338_reference	-0.593015	-0.120897	-0.0279976	-0.247303	0.313193	-0.233719	0.0639858	-0.0216411	-0.0637915	0.717612	-0.363522	0.115963	-0.421395	-0.222985	0.570093
ENSP00000398939_reference	-0.292569	-0.103123	-0.0200129	-0.138568	0.313704	NA	-0.163279	0.130365	-0.0164569	0.945832	0.122631	-0.22792	0.199519	0.0314099	0.903296
ENSP00000346762_reference	-0.145623	-0.0869584	-0.0539973	-0.0955264	0.314494	-0.142965	-0.046564	-0.0524037	-0.0806444	0.55635	-0.108094	-0.0738668	0.0036113	-0.0594498	0.678367
ENSP00000370744_reference	-0.000820335	-0.266297	-0.135961	-0.13436	0.314494	0.00963848	0.162283	0.0143717	0.0620976	0.667679	-0.121631	-0.169002	0.0746276	-0.0720017	0.689798
ENSP00000432660_reference	0.175821	0.112214	0.027639	0.105225	0.314494	0.20729	0.0818438	0.0759052	0.12168	0.492227	0.139991	0.0569528	-0.0861717	0.036924	0.833581
ENSP00000246868_reference	0.0838966	0.11737	0.0703701	0.0905456	0.315297	0.10561	0.114221	0.0194913	0.0797743	0.557391	-0.00329756	0.0544447	0.0070689	0.0194053	0.880503
ENSP00000335203_reference	0.23346	0.0423443	0.0767425	0.117516	0.315297	0.317754	0.0444383	-0.44524	-0.0276825	0.936902	0.298001	0.0304432	-0.0291315	0.0997707	0.658039
ENSP00000354720_reference	0.186189	0.00881483	0.144194	0.113066	0.315297	0.0873799	0.0915845	0.158485	0.112483	0.492227	0.138903	0.105245	0.0603815	0.10151	0.550325
ENSP00000326550_reference	0.119687	0.041113	0.125637	0.0954792	0.315419	0.374717	-0.011755	0.334862	0.232608	0.492227	0.206116	0.243799	-0.117378	0.110846	0.655875
ENSP00000476028_reference	0.151415	0.139181	0.0212206	0.103939	0.315419	0.209367	0.0590655	0.0698412	0.112758	0.502225	0.208839	0.0686598	0.0119033	0.0964675	0.586715
ENSP00000449925_reference	0.235319	0.103955	0.0216664	0.120313	0.315688	0.198301	0.0579897	0.111966	0.122752	0.492227	0.159425	0.0892032	-0.0762856	0.0574475	0.740804
ENSP00000295797_reference	0.0397685	0.129835	0.117841	0.0958146	0.316254	-0.3156	NA	-0.216527	-0.266063	0.484175	-0.0662354	-0.181751	0.0356464	-0.0707801	0.679081
ENSP00000263202_reference	-0.0660016	-0.146622	-0.0713115	-0.0946449	0.316798	0.100445	-0.0823721	-0.125878	-0.0359349	0.819939	0.151359	-0.0782755	0.0843157	0.0524665	0.756955
ENSP00000179259_reference	0.0499708	0.0701479	0.21049	0.110203	0.316823	0.0709161	0.0888834	0.18623	0.115343	0.492227	0.146227	-0.0510903	0.249725	0.114954	0.593097
ENSP00000358272_reference	0.031902	0.114446	0.153216	0.0998548	0.316823	0.121271	0.110957	0.257789	0.163339	0.484175	0.0336649	0.136752	-0.0321021	0.0461051	0.756955
ENSP00000447198_reference	-0.186056	-0.110434	-0.0249365	-0.107142	0.316823	-0.303096	0.0780634	-0.0911332	-0.105389	0.620819	-0.255076	0.0105668	0.31542	0.023637	0.943572
ENSP00000417078_reference	-0.24451	-0.114937	-0.0130501	-0.124166	0.317096	-0.215012	0.0154149	-0.00312493	-0.067574	0.682413	-0.253023	0.0331034	0.00324381	-0.0722253	0.718775
ENSP00000357360_reference	-0.424591	-0.23008	0.0520957	-0.200859	0.317425	-0.509493	-0.326552	-0.122788	-0.319611	0.484175	-0.265621	-0.349152	0.0863807	-0.176131	0.575402
ENSP00000458232_reference	-0.121349	-0.138261	NA	-0.129805	0.317538	NA	NA	-0.130303	NA	NA	-0.16314	0.0431675	NA	-0.0599863	0.800091
ENSP00000456970_reference	-0.237983	0.00275854	-0.145402	-0.126876	0.317623	NA	-0.069736	-0.273167	-0.171451	0.502225	NA	-0.0100026	-0.0934345	-0.0517185	0.781566
ENSP00000217109_reference	0.246654	0.0141886	0.111677	0.124173	0.317772	0.232522	0.0529948	0.0866865	0.124068	0.492944	0.172104	0.0920564	0.304724	0.189628	0.539725
ENSP00000411591_reference	-0.16009	0.018351	-0.363794	-0.168511	0.317772	-0.143694	-0.0376821	0.0224846	-0.0529638	0.698616	-0.0285473	0.808216	-0.213579	0.188697	0.735166
ENSP00000416959_reference	0.357169	0.0204203	0.0994075	0.158999	0.317772	0.355978	-0.105629	0.0154238	0.0885909	0.70817	0.351316	-0.0832937	-0.100443	0.0558597	0.850011
ENSP00000423533_reference	0.348929	0.0316085	0.0846876	0.155075	0.317772	0.356915	-0.00722538	-0.0097009	0.11333	0.620202	0.368929	0.00296952	0.0299038	0.133934	0.604009
ENSP00000261479_reference	0.111107	0.10872	0.05356	0.0911292	0.318295	0.167928	0.0619303	0.0206395	0.0834992	0.562099	0.131952	0.0469121	0.0712177	0.0833606	0.579568
ENSP00000312625_reference	-0.0133196	-0.120175	-0.212473	-0.115323	0.318295	-0.0562897	-0.211282	-0.108601	-0.125391	0.492227	0.0979428	-0.0729591	-0.00138689	0.0078656	0.962429
ENSP00000220966_reference	NA	0.223142	0.0794977	0.15132	0.318371	-0.715688	-0.226035	-0.152056	-0.364593	0.484175	-0.0441466	0.074923	-0.104314	-0.0245127	0.876209
ENSP00000246024_reference	-0.465621	-0.173358	0.0248622	-0.204706	0.318371	-0.219073	-0.178962	-0.0436466	-0.147227	0.492227	-0.693718	-0.0600366	-0.0597017	-0.271152	0.568621
ENSP00000476809_reference	0.103621	0.114167	0.0547739	0.0908542	0.318371	0.112561	0.0737233	0.125594	0.103959	0.492944	0.127847	0.0707505	0.049276	0.0826246	0.579568
ENSP00000397087_reference	-0.180144	0.00244226	-0.173373	-0.117025	0.318603	-0.0753727	0.057595	-0.08423	-0.0340026	0.807076	-0.151386	0.0441864	-0.0885199	-0.0652398	0.688404
ENSP00000341903_reference	-0.29006	-0.119568	-0.00566652	-0.138431	0.31867	-0.103093	0.148889	-0.0506375	-0.001614	0.991176	-0.230505	0.120196	-0.0811586	-0.0638224	0.764219
ENSP00000263168_reference	0.171337	0.07101	0.055396	0.0992476	0.319669	0.255438	0.0820378	0.0420535	0.12651	0.502178	0.169045	0.0867505	0.103427	0.119741	0.539725
ENSP00000274341_reference	0.0871171	0.166326	0.0435453	0.0989962	0.319669	0.173256	-0.0094978	-0.0998406	0.021306	0.905391	NA	-0.0393825	0.0660598	0.0133387	0.94954
ENSP00000305255_reference	-0.541138	-0.0600629	-0.0690722	-0.223424	0.319669	-0.247234	0.0978268	0.185147	0.011913	0.959338	0.0743898	0.0141927	-0.337081	-0.082833	0.744319
ENSP00000379625_reference	0.0678161	0.0651088	0.151122	0.0946824	0.319669	-0.241852	0.190307	0.108762	0.0190721	0.93237	-0.120459	-0.00830394	0.248665	0.0399672	0.865509
ENSP00000433914_reference	-0.0538906	0.457873	0.227151	0.210378	0.319669	0.412043	NA	0.37575	0.393896	0.444388	NA	0.56281	-0.257796	0.152507	0.809002
ENSP00000436461_reference	NA	-0.298651	-0.0641986	-0.181425	0.320523	NA	0.0244203	NA	NA	NA	NA	NA	NA	NA	NA
ENSP00000216044_reference	-0.155333	-0.0191531	-0.133478	-0.102655	0.320911	-0.166348	0.00363641	0.036158	-0.0421845	0.77969	-0.0577956	0.0122043	-0.209246	-0.0849458	0.63947
ENSP00000216218_reference	0.305349	0.111796	0.00892405	0.142023	0.320911	0.27552	0.0123636	0.066848	0.118244	0.5324	0.191376	0.0701969	0.0641324	0.108568	0.553158
ENSP00000254770_reference	-0.121216	-0.271533	-0.00425591	-0.132335	0.320911	-0.235483	NA	-0.0918523	-0.163668	0.498782	-0.167505	-0.262058	0.697091	0.0891762	0.871624
ENSP00000285243_reference	0.260184	0.0695729	NA	0.164878	0.320911	NA	0.149091	NA	NA	NA	NA	NA	NA	NA	NA
ENSP00000305790_reference	-0.238031	-0.0943331	-0.0244105	-0.118925	0.320911	-0.229512	0.00376678	-0.0552235	-0.0936562	0.57294	-0.217739	0.00190232	-0.000572054	-0.0721362	0.688404
ENSP00000360850_reference	-0.151274	-0.0740196	-0.0586177	-0.0946372	0.320911	0.147498	0.0568772	0.154033	0.119469	0.492227	-0.129799	0.0485814	-0.148953	-0.0767234	0.659099
ENSP00000452786_reference	-0.0207883	-0.158479	-0.127446	-0.102238	0.320989	-0.334211	-0.363814	-0.172143	-0.290056	0.444388	-0.300064	-0.333991	-0.132431	-0.255495	0.539725
ENSP00000347005_reference	0.14426	0.0904136	0.0473969	0.0940234	0.321841	0.107699	0.109781	0.109888	0.109123	0.492227	0.220708	0.0594026	0.0734305	0.117847	0.551658
ENSP00000365576_reference	0.163059	0.153632	0.00797627	0.108222	0.321841	0.219575	0.132477	0.0659779	0.139343	0.492227	0.209875	0.0834975	0.119489	0.13762	0.539725
ENSP00000473655_reference	-0.227959	-0.0767063	-0.0382816	-0.114316	0.32207	-0.338186	0.03295	-0.0381094	-0.114448	0.596149	-0.318616	-0.0160774	-0.0460861	-0.126926	0.584598
ENSP00000366237_reference	0.282494	0.015249	0.101984	0.133242	0.322072	0.169928	-0.0450414	0.00416168	0.0430162	0.778532	0.206895	0.0263056	0.0297709	0.0876572	0.618551
ENSP00000215909_reference	0.124334	0.10928	0.0433415	0.0923186	0.322148	0.0942784	0.0226016	0.0969935	0.0712912	0.578031	0.0493612	0.0190316	-0.134621	-0.0220762	0.885338
ENSP00000220509_reference	-0.0463902	-0.134215	-0.0972292	-0.0926115	0.322148	-0.0889114	0.0322928	-0.200151	-0.08559	0.594507	-0.293792	-0.0208073	-0.0993833	-0.137994	0.561565
ENSP00000263837_reference	0.192064	-0.00785222	0.173001	0.119071	0.322148	0.064335	0.134758	-0.167853	0.0104132	0.954503	0.280234	0.236256	0.0247864	0.180425	0.539725
ENSP00000285420_reference	-0.0952706	-0.0582237	-0.114251	-0.0892484	0.322148	0.0982056	-0.0492084	0.201982	0.0836596	0.619167	-0.0916	0.0361428	0.22678	0.0571075	0.773668
ENSP00000453902_reference	0.152276	0.0355297	0.102993	0.0969329	0.322148	0.165925	0.0394688	0.115864	0.107086	0.500986	0.131815	0.0287161	-0.0118264	0.0495683	0.73479
ENSP00000427687:map.4/10099340/C:p.I185V:n.T10099340C:c.Att/Gtt	0.100055	0.0889957	0.0724769	0.0871759	0.322162	0.135673	0.079142	0.115584	0.110133	0.492227	0.0828963	0.0775558	0.0881692	0.0828737	0.576236
ENSP00000438909_reference	0.192901	0.0697167	0.049194	0.103937	0.322162	0.252168	0.056949	-0.0032433	0.101958	0.564024	0.24542	0.0374591	-0.176252	0.0355425	0.880503
ENSP00000356901_reference	0.0264101	0.1003	0.190664	0.105791	0.3222	0.0329365	0.132716	0.219709	0.128454	0.492227	0.00187026	0.134892	0.0969153	0.0778924	0.614006
ENSP00000328023_reference	-0.289491	-0.0904563	-0.0226039	-0.134184	0.322218	-0.251405	-0.0176402	0.00126494	-0.0892599	0.615463	-0.222098	-0.116598	-0.0414895	-0.126729	0.5427
ENSP00000453838_reference	0.204691	0.125968	0.0086189	0.113093	0.322507	0.228305	0.00102658	0.0247255	0.0846857	0.613963	0.149201	0.0181059	-0.049774	0.0391775	0.812939
ENSP00000472285_reference	-0.584033	-0.0097802	-0.126881	-0.240232	0.322564	-0.115157	-0.0467183	0.0896071	-0.0240895	0.875935	0.0418035	-0.0577899	-0.541403	-0.185797	0.608544
ENSP00000242209_reference	0.341289	0.0140242	0.100809	0.152041	0.32269	0.21674	-0.22052	0.164579	0.0535996	0.824051	-0.00980984	0.0957642	NA	0.0429772	0.827931
ENSP00000387651_reference	-0.0922221	-0.0584436	-0.116246	-0.0889707	0.32269	-0.124672	0.00780235	-0.0734661	-0.0634454	0.642755	-0.0660787	-0.0062682	-0.076858	-0.049735	0.707521
ENSP00000302967_reference	NA	0.518957	0.0491471	0.284052	0.32307	-0.289453	-0.0986944	-0.0445861	-0.144245	0.492227	-0.543406	-0.0361097	NA	-0.289758	0.571773
ENSP00000362369:map.20/39792063/G:p.S279G:n.A39792063G:c.Agc/Ggc	0.0483856	0.183833	0.0719543	0.101391	0.32307	0.0587318	0.030155	-0.00434295	0.0281813	0.815205	0.11034	0.00353089	0.141187	0.0850192	0.592257
ENSP00000404122_reference	0.052609	NA	0.406204	0.229407	0.32307	0.0866741	-0.0611392	-0.0665053	-0.0136568	0.922726	0.0986421	0.0239834	0.0972959	0.0733071	0.60795
ENSP00000216639_reference	-0.0144236	-0.123343	-0.181798	-0.106522	0.323125	-0.115937	0.163117	-0.00515554	0.014008	0.93237	-0.407665	0.154233	-0.0171924	-0.0902082	0.769034
ENSP00000325017:map.12/6619284/G:p.Q83E:n.C6619284G:c.Caa/Gaa	-0.395533	-0.0644267	-0.0457344	-0.168565	0.323152	-0.323271	-0.0156758	-0.0502356	-0.129727	0.537217	-0.258404	0.00289466	-0.0480892	-0.101199	0.617391
ENSP00000354580_reference	-0.139453	-0.0469255	-0.0915537	-0.0926439	0.323152	0.0118708	-0.253662	-0.22822	-0.15667	0.492227	0.0399698	-0.243888	-0.126789	-0.110236	0.593425
ENSP00000380877_reference	-0.391439	-0.0569988	-0.0524381	-0.166959	0.32344	-0.524512	0.0408671	-0.0251395	-0.169595	0.579906	NA	-0.284108	-0.0349198	-0.159514	0.581332
ENSP00000229314_reference	-0.103353	-0.109115	-0.0536954	-0.0887212	0.324046	-0.263196	-0.108867	0.047974	-0.10803	0.567757	-0.197511	NA	-0.125816	-0.161663	0.5427
ENSP00000259037_reference	-0.306345	-0.0739879	-0.0336265	-0.137987	0.324046	-0.399637	-0.184554	0.0296929	-0.184832	0.499762	-0.236384	-0.0398259	0.0960812	-0.0600428	0.769034
ENSP00000267064_reference	0.240303	0.040585	0.0696774	0.116855	0.324046	0.286871	0.0640037	0.0522927	0.134389	0.502225	0.0721129	-0.0661103	0.0827422	0.0295816	0.850011
ENSP00000288757_reference	-0.227639	-0.0192601	-0.0996338	-0.115511	0.324046	-0.0276258	-0.277816	-0.0313857	-0.112276	0.549391	0.158352	0.00433513	-0.100984	0.0205679	0.908512
ENSP00000396728_reference	0.0226475	0.162287	0.116857	0.100597	0.324046	0.22112	0.0138069	0.0166085	0.083845	0.608336	-0.00889063	0.13065	-0.0482095	0.0245165	0.876761
ENSP00000421522_reference	-0.0387882	-0.149949	-0.096538	-0.0950918	0.324046	0.0852615	-0.173645	-0.11822	-0.0688681	0.684309	-0.194458	-0.658326	0.412437	-0.146782	0.792207
ENSP00000265388_reference	-0.367983	-0.0744009	-0.0340731	-0.158819	0.324127	-0.420796	-0.00529382	-0.075136	-0.167075	0.517012	-0.229118	-0.0397487	0.000378013	-0.0894962	0.638507
ENSP00000317144_reference	-1.54327	-0.0657368	NA	-0.804502	0.324127	NA	-0.960186	-0.188818	-0.574502	0.492227	0.144738	NA	NA	NA	NA
ENSP00000423495_reference	0.227285	0.0720151	0.039762	0.113021	0.324127	0.250783	0.00778377	0.0701467	0.109571	0.542592	0.221992	0.0414919	0.0598236	0.107769	0.575402
ENSP00000295006:map.1/223900408/G:p.D22E:n.C223900408G:c.gaC/gaG	-0.41583	-0.170468	0.0311063	-0.185064	0.324145	-0.400408	-0.0473549	-0.0566092	-0.168124	0.502225	-0.366607	-0.0648739	0.0134024	-0.13936	0.592257
ENSP00000329967_reference	-0.348204	-0.222191	0.0522204	-0.172725	0.324145	-0.613077	-0.0762961	-0.476522	-0.388632	0.484175	-0.725077	0.132396	-0.107402	-0.233361	0.639062
ENSP00000390667_reference	0.148582	0.120011	0.0251005	0.0978976	0.324145	0.175515	0.114083	0.189962	0.159853	0.484175	0.0840267	0.0634285	0.0868007	0.0780853	0.579568
ENSP00000202816:map.20/13695607/G:p.I824L:n.T13695607G:c.Att/Ctt	0.373931	0.133966	-0.0104925	0.165801	0.324931	0.14316	-0.0370689	0.165166	0.0904191	0.57294	0.365563	0.0281828	-0.0916567	0.100696	0.709331
ENSP00000263382_reference	-0.219309	-0.11595	-0.00941866	-0.114893	0.324931	-1.08635	-0.332606	0.280749	-0.379401	0.561816	-0.295757	-0.0469382	-0.0123739	-0.118356	0.590506
ENSP00000348498_reference	-0.122688	-0.604284	-0.0108343	-0.245935	0.324931	-0.0407679	NA	-0.31378	-0.177274	0.517867	-0.293425	-0.0321922	NA	-0.162808	0.582894
ENSP00000325002:map.3/128976451/G:p.L240V:n.C128976451G:c.Ctg/Gtg	-0.258994	-0.131899	0.00456557	-0.128776	0.325055	-0.228949	-0.0334717	-0.0256032	-0.0960081	0.561816	-0.200983	-0.0646581	-0.0153689	-0.0936699	0.59167
ENSP00000297540_reference	0.0624595	0.412682	0.0455977	0.17358	0.325228	0.298133	0.0983501	0.187875	0.194786	0.484175	-0.022832	0.163272	0.389458	0.176632	0.56176
ENSP00000312356_reference	0.102349	0.10634	0.054805	0.0878311	0.325228	0.118374	0.0614651	0.167512	0.115784	0.492227	0.112972	0.103605	0.105194	0.107257	0.542377
ENSP00000358554_reference	0.2587	0.0605874	0.0457386	0.121675	0.325228	0.269189	0.176313	0.00064104	0.148714	0.492227	0.18862	0.00963567	-0.00677252	0.0638276	0.703224
ENSP00000360644_reference	-0.341625	-0.0225055	-0.0859347	-0.150022	0.325228	-0.39407	0.0834659	-0.0967519	-0.135785	0.588267	-0.352393	0.0773958	0.0280606	-0.0823122	0.752265
ENSP00000371735_reference	-0.393862	-0.0704188	-0.0374853	-0.167255	0.325228	-0.131867	-0.135222	0.0890044	-0.0593613	0.712456	-0.109143	-0.0302565	0.0648926	-0.0248357	0.872586
ENSP00000374332_reference	-0.345475	-0.162172	0.0265448	-0.160367	0.325228	-0.272385	-0.0728159	-0.0903606	-0.145187	0.492227	-0.158704	-0.0475777	-0.0556257	-0.0873026	0.579568
ENSP00000365637:map.10/24669877/G:p.A145G:n.C24669877G:c.gCt/gGt	0.0183353	0.102831	0.208953	0.11004	0.325611	-0.0182874	-0.0923702	-0.049502	-0.0533865	0.669913	-0.0162002	0.0532522	-0.306956	-0.0899681	0.693091
ENSP00000256854_reference	-0.302665	-0.0840127	-0.0229322	-0.136537	0.325956	-0.172266	-0.0291402	-0.00435988	-0.0685887	0.642755	-0.149209	-0.0195901	0.0309289	-0.0459569	0.765118
ENSP00000261733_reference	0.0485177	0.171828	0.0723386	0.0975615	0.325956	0.119478	-0.00576241	0.0829158	0.0655439	0.630434	0.0544883	0.0463311	0.129165	0.0766614	0.59508
ENSP00000262506_reference	-0.13649	-0.0614163	-0.0716341	-0.0898467	0.325956	-0.113388	-0.0178482	0.0282211	-0.0343385	0.80147	-0.126624	-0.0352254	0.0619239	-0.0333086	0.837118
ENSP00000263904_reference	0.313181	0.0569079	NA	0.185045	0.325956	0.396636	-0.0518963	0.45001	0.264917	0.492227	0.53012	0.0567184	0.946629	0.511156	0.539725
ENSP00000267814_reference	-0.072311	-0.0778525	-0.108752	-0.0863052	0.325956	0.00326486	-0.0349057	-0.0370183	-0.0228864	0.852343	0.0612483	0.137571	-0.0836014	0.0384059	0.819679
ENSP00000319255_reference	0.206588	0.103955	0.0172984	0.10928	0.325956	0.0863917	0.0511398	0.0197077	0.0524131	0.672016	0.0821893	0.0380437	0.060679	0.060304	0.654993
ENSP00000335321_reference	-0.154739	-0.118569	-0.0214226	-0.0982435	0.325956	-0.153567	-0.0200806	-0.0466411	-0.0734294	0.593107	-0.131733	-0.0607211	-0.021535	-0.0713297	0.631443
ENSP00000346246_reference	-0.392857	-0.0176096	-0.0917258	-0.167397	0.325956	-0.330568	0.0355574	0.0521625	-0.0809492	0.714414	-0.258045	-0.125307	-0.031884	-0.138412	0.5427
ENSP00000350310_reference	-0.301519	-0.0767222	-0.028459	-0.135567	0.325956	-0.295458	0.123232	0.13704	-0.0117284	0.96089	-0.242712	-0.186823	NA	-0.214767	0.539725
ENSP00000357194_reference	0.252173	0.113331	0.00527412	0.123593	0.325956	0.244089	0.0250627	-0.00413988	0.0883372	0.612884	0.0347323	-0.0404815	0.0316878	0.00864618	0.952009
ENSP00000357361_reference	0.228686	0.0908387	0.0222075	0.113911	0.325956	0.0827154	0.0859661	0.0134358	0.0607058	0.638081	-0.0769973	0.0521311	NA	-0.0124331	0.953078
ENSP00000359848_reference	-0.285071	NA	-0.0598298	-0.172451	0.325956	-0.205195	0.22526	0.025107	0.0150571	0.945602	-0.313751	-0.178564	-0.230152	-0.240822	0.539725
ENSP00000362298_reference	-0.248515	-0.0282641	-0.0803546	-0.119045	0.325956	-0.284752	-0.038679	-0.070008	-0.131146	0.502225	-0.65782	-0.143256	0.213916	-0.19572	0.678367
ENSP00000366135_reference	0.103876	0.0692853	0.084779	0.08598	0.325956	0.12072	0.0501483	0.0359111	0.0689265	0.592208	0.182828	-0.0362059	0.0532801	0.066634	0.690161
ENSP00000391452_reference	-0.219357	-0.0739879	-0.0360433	-0.109796	0.325956	-0.264348	0.0355939	-0.154514	-0.127756	0.521156	-0.225192	0.0405258	-0.0640325	-0.0828997	0.666637
ENSP00000400717_reference	-0.219723	-0.0326098	-0.0786984	-0.110344	0.325956	-0.27661	-0.160251	-0.101071	-0.17931	0.484175	-0.206328	-0.00158562	-0.0136259	-0.0738464	0.677929
ENSP00000427618_reference	0.189909	0.0541348	0.0597124	0.101252	0.325956	0.0910445	0.0897785	-0.127001	0.0179406	0.913077	0.080208	-0.0792857	0.0416676	0.0141966	0.924813
ENSP00000427822_reference	0.137193	0.11347	NA	0.125332	0.325956	-0.708614	-0.0385064	0.0317246	-0.238465	0.557044	0.18098	0.0792787	-0.193774	0.0221615	0.923565
ENSP00000432568_reference	-0.137196	-0.218798	0.00359881	-0.117465	0.325956	-0.138238	0.0269881	-0.107201	-0.072817	0.619167	-0.134064	-0.0519066	0.119346	-0.0222083	0.900517
ENSP00000436792_reference	0.0122494	0.0963535	0.331254	0.146619	0.325956	0.0492864	-0.122259	0.142018	0.0230154	0.895736	-0.0423416	-0.041369	0.0668745	-0.00561207	0.968893
ENSP00000455744_reference	0.156084	0.10732	0.0271475	0.0968507	0.325956	0.172059	0.0433334	0.0440351	0.0864759	0.550282	0.179791	0.0304616	-0.017055	0.0643991	0.691582
ENSP00000459769_reference	0.151661	0.0531172	0.0733371	0.0927052	0.325956	0.322318	0.0149715	0.372886	0.236725	0.484175	0.236679	0.212951	-0.00924848	0.146794	0.547566
ENSP00000470079_reference	0.196246	0.0770302	0.0376698	0.103649	0.325956	0.0746227	0.0908834	0.0387885	0.0680982	0.582243	0.15082	0.0663152	0.0801035	0.0990795	0.558174
ENSP00000316527_reference	-1.23777	-0.0469411	NA	-0.642357	0.326371	0.0164437	NA	NA	NA	NA	0.0160352	0.190792	NA	0.103414	0.655875
ENSP00000458770_reference	0.426745	0.0246984	0.0832241	0.178222	0.326371	0.210015	0.0118822	0.124171	0.115356	0.502225	0.210911	-0.0216829	0.0917577	0.0936618	0.612887
ENSP00000228251_reference	-0.126592	-0.0479235	-0.0925698	-0.0890286	0.326574	-0.138601	-0.185466	-0.0364644	-0.120177	0.492227	-0.0851058	-0.154818	0.00326315	-0.0788869	0.622985
ENSP00000256108_reference	0.0853145	0.0454764	0.144355	0.0917151	0.326574	0.0394141	0.136424	0.213145	0.129661	0.492227	0.120016	0.0679085	-0.0476082	0.046772	0.752682
ENSP00000265343_reference	0.149568	0.0538732	0.0724615	0.0919676	0.326574	0.0706306	-0.00242938	-0.114069	-0.0152892	0.916568	-0.16685	-0.10316	-0.131878	-0.133963	0.539725
ENSP00000368818_reference	0.358662	0.053815	0.0479597	0.153479	0.326574	-0.134168	-0.133234	0.0318402	-0.0785207	0.598606	-0.280146	-0.0936428	0.158487	-0.0717673	0.77151
ENSP00000429313_reference	0.174368	0.0398219	0.0798646	0.0980182	0.326574	0.19149	0.00744945	0.10274	0.10056	0.529058	0.142706	0.0301126	-0.00920946	0.0545363	0.715928
ENSP00000445312_reference	NA	0.0399394	0.656953	0.348446	0.32668	0.266823	-0.122584	-0.079551	0.0215627	0.922726	0.120016	-0.0712241	NA	0.0243958	0.910601
ENSP00000221233:map.19/41903220/A:p.T5M:n.G41903220A:c.aCg/aTg	-0.00863687	0.197977	0.15667	0.115337	0.32698	0.246239	0.128383	0.093819	0.156147	0.484175	0.291409	0.0512626	-0.0594593	0.0944043	0.678367
ENSP00000248342_reference	0.115404	0.0720151	0.0710317	0.0861501	0.327373	0.0997456	0.0296246	0.0820553	0.0704752	0.578031	0.0669767	0.126601	0.158748	0.117442	0.539725
ENSP00000264995_reference	0.00953626	0.126107	0.177866	0.104503	0.327705	-0.00941653	-0.0259429	-0.11239	-0.0492498	0.693651	0.103109	-0.00870011	0.24086	0.111756	0.579568
ENSP00000359306_reference	0.0810567	0.088712	0.0826902	0.0841529	0.327705	0.0636179	0.0275744	0.116627	0.069273	0.590842	0.17529	0.0865386	0.229792	0.163874	0.539725
ENSP00000467676_reference	-0.0343021	-0.13018	-0.110373	-0.0916186	0.327705	-0.105172	-0.163865	0.00975343	-0.0864279	0.564024	-0.0265329	-0.164938	-0.191558	-0.127676	0.5427
ENSP00000262124:map.18/12984144/A:p.T342N:n.C12984144A:c.aCt/aAt	-0.0835496	-0.219958	-0.0270753	-0.110194	0.327717	-0.193695	0.0512659	-0.131707	-0.0913788	0.585491	-0.0729915	0.168754	0.170355	0.0887059	0.655875
ENSP00000451949_reference	-0.296005	-0.0122889	-0.0946388	-0.134311	0.327821	0.0197751	-0.00231716	0.0956045	0.0376875	0.762081	-0.382973	-0.196762	-0.0185861	-0.19944	0.539725
ENSP00000473589_reference	0.107052	0.00797478	0.242393	0.11914	0.327821	0.190702	0.133124	0.286986	0.203604	0.484175	0.0783657	0.130273	0.154312	0.120984	0.539725
ENSP00000454957_reference	-0.0449794	-0.286748	-0.055575	-0.129101	0.32787	0.0986258	-0.306462	-0.135484	-0.11444	0.60677	-0.197408	-0.233995	0.0427596	-0.129548	0.576236
ENSP00000196371_reference	0.174368	0.0666944	0.0494594	0.0968406	0.328716	0.34575	0.0402861	0.0781446	0.154727	0.500398	0.198047	0.00971018	0.0892631	0.0990068	0.579568
ENSP00000266735_reference	0.272344	0.0297621	0.0728456	0.124984	0.328716	0.287608	0.035357	-0.00412295	0.106281	0.575763	0.39967	0.0614529	0.132706	0.197943	0.539725
ENSP00000310169_reference	-0.0142856	-0.140455	-0.141886	-0.0988754	0.328716	0.10909	0.0474045	-0.126301	0.0100644	0.949478	0.165311	-0.00775702	0.0952465	0.0842669	0.608544
ENSP00000309539_reference	0.152768	0.0730195	0.0506456	0.0921445	0.328724	0.0862505	0.0580076	0.107775	0.0840112	0.53001	0.0461602	0.0987096	-0.00268771	0.047394	0.725452
ENSP00000443120:map.1/156713558/A:p.P201L:n.G156713558A:c.cCc/cTc	0.262237	0.116814	-0.000678809	0.126124	0.328724	0.253049	-0.0849642	-0.0702383	0.0326156	0.877734	0.0487968	-0.11274	0.0447345	-0.00640292	0.968893
ENSP00000258737_reference	-0.217957	-0.163117	0.0168672	-0.121402	0.328727	-0.172502	-0.107136	0.011261	-0.0894593	0.558405	-0.107529	0.107997	0.0630936	0.0211872	0.899495
ENSP00000354086_reference	-0.103104	-0.06806	-0.0824916	-0.0845518	0.329317	-0.193386	0.0949276	-0.0895704	-0.0626764	0.715629	-0.00247246	-0.0101726	-0.00611039	-0.0062518	0.963017
ENSP00000362873_reference	0.400993	0.124585	-0.0105088	0.17169	0.329317	0.0984858	0.0637893	-0.0180828	0.0480641	0.704886	0.150685	0.00416684	-0.0145265	0.0467751	0.757342
ENSP00000225525_reference	0.0316346	0.108301	0.136379	0.0921048	0.329485	0.0313676	0.105848	0.236177	0.124464	0.498402	0.0493322	0.108432	0.257579	0.138448	0.5427
ENSP00000442539_reference	0.155961	0.0620624	0.0589525	0.0923255	0.329526	-0.03366	0.00531167	-0.034182	-0.0208434	0.865429	-0.0333044	-0.0542026	-0.0621084	-0.0498718	0.69299
ENSP00000469720_reference	0.164523	0.0672706	0.0510667	0.0942869	0.329526	0.247629	-0.102679	0.109591	0.0848471	0.6701	0.33063	-0.557424	0.369502	0.0475695	0.931269
ENSP00000475417_reference	-0.26843	-0.0593867	NA	-0.163908	0.329526	0.112977	0.0279591	0.285187	0.142041	0.492944	0.245799	0.445141	0.364857	0.351932	0.539725
ENSP00000430282_reference	-0.165629	-0.0859652	-0.035033	-0.0955425	0.331162	-0.139229	0.115342	0.126151	0.0340881	0.852343	-0.019444	0.186909	0.228072	0.131845	0.564013
ENSP00000433547:map.6/4031998/G:p.I83V:n.A4031998G:c.Att/Gtt	-0.0292719	0.195475	0.218011	0.128072	0.331162	0.283179	0.0625741	-0.372094	-0.0087802	0.974003	-0.00941798	-0.138314	0.0744619	-0.0244233	0.880503
ENSP00000210060_reference	0.0359073	0.121676	0.109837	0.0891399	0.33181	0.238126	-0.0658415	0.0470597	0.0731149	0.686031	0.0785075	0.00881573	-0.150738	-0.0211383	0.900615
ENSP00000251157_reference	-0.359243	-0.0983011	-0.00526103	-0.154268	0.33181	-0.341051	-0.0766505	-0.117525	-0.178409	0.492227	-0.0941708	-0.197149	0.0174305	-0.0912965	0.60816
ENSP00000275603_reference	0.117295	0.0724456	0.0660393	0.08526	0.33181	0.093857	0.0701706	0.0944829	0.0861702	0.517867	0.0692617	0.0784086	0.0750326	0.0742343	0.59167
ENSP00000285873_reference	-0.289725	-0.0104336	-0.0926387	-0.130933	0.33181	-0.333814	-0.0170922	-0.063681	-0.138196	0.517867	-0.166782	0.0139513	-0.13035	-0.0943936	0.586715
ENSP00000296674_reference	0.11351	0.0909804	0.0530461	0.0858454	0.33181	0.159093	0.0764529	0.024709	0.0867515	0.546434	0.134273	0.10385	0.018388	0.0855035	0.579568
ENSP00000335060_reference	-0.193071	-0.253632	0.0371975	-0.136502	0.33181	-0.127601	-0.0742109	0.0183922	-0.0611401	0.656884	-0.244502	-0.112578	-0.00292082	-0.12	0.571773
ENSP00000357643_reference	-0.19537	-0.270532	0.0406106	-0.141764	0.33181	-0.190714	-0.199635	-0.0875251	-0.159291	0.484175	0.160095	-0.280072	-0.297227	-0.139068	0.650596
ENSP00000360939_reference	0.125964	0.0787456	0.0555982	0.0867691	0.33181	0.219704	0.0270065	0.0903681	0.112359	0.502898	0.214141	0.0463492	-0.0109861	0.083168	0.649559
ENSP00000364374:map.1/19413261/A:p.M4843L:n.T19413261A:c.Atg/Ttg	-0.338925	-0.181463	0.04262	-0.159256	0.33181	-0.377555	-0.00278478	-0.154401	-0.178247	0.492753	-0.280565	-0.0880901	-0.0928348	-0.15383	0.539725
ENSP00000378278_reference	0.287766	0.0814576	0.0195637	0.129596	0.33181	0.414745	0.041865	0.0143048	0.156972	0.537217	0.51752	0.116828	0.00312774	0.212492	0.568621
ENSP00000400467_reference	0.101457	0.115143	0.0450966	0.0872322	0.33181	0.0731982	0.14398	0.128669	0.115282	0.492227	0.125928	0.176774	0.0983829	0.133695	0.539725
ENSP00000407394_reference	0.150307	-6.04e-05	0.165096	0.105114	0.33181	0.218674	0.000224044	0.140596	0.119831	0.502225	0.173432	0.0349168	0.191493	0.133281	0.539725
ENSP00000408292_reference	-0.0860574	-0.07091	-0.0922081	-0.0830585	0.33181	NA	0.130159	-0.246219	-0.0580302	0.842822	-0.281765	1.02583	-0.182597	0.187155	0.805215
ENSP00000424242_reference	0.0971189	0.0196912	0.190806	0.102539	0.33181	0.21157	-0.129655	0.139953	0.0739558	0.703998	0.229802	-0.0387081	-0.134962	0.0187104	0.937027
ENSP00000429093_reference	0.0436194	NA	0.381485	0.212552	0.33181	0.195162	NA	0.162048	0.178605	0.492227	0.182564	NA	NA	NA	NA
ENSP00000434826_reference	0.161838	0.0318889	0.0910427	0.0949232	0.33181	0.141394	-0.0611197	-0.00569752	0.0248589	0.87178	0.0979428	-0.104268	0.0147655	0.00281338	0.98783
ENSP00000453537_reference	-0.00164114	0.39489	0.107574	0.166941	0.33181	0.19804	0.117358	0.0587546	0.124717	0.492227	NA	NA	NA	NA	NA
ENSP00000464524_reference	-0.242908	-0.121996	0.00379221	-0.120371	0.33181	-0.272403	-0.0603407	-0.0909175	-0.14122	0.492227	-0.224248	-0.230624	0.0637986	-0.130358	0.579568
ENSP00000474453_reference	0.22448	-0.039494	0.22245	0.135812	0.33181	-0.296747	-0.233501	-0.0124214	-0.18089	0.492227	0.144874	-0.0639326	-0.0980131	-0.0056906	0.974955
ENSP00000477389_reference	-0.47266	-0.10796	-0.000808142	-0.193809	0.33181	-0.281267	-0.0633226	-0.100311	-0.1483	0.492227	-0.309866	0.0797402	0.00165671	-0.0761565	0.74851
ENSP00000357695_reference	0.144136	0.0328627	0.0977777	0.0915921	0.332072	0.093857	0.0729069	0.119891	0.0955517	0.502225	0.130858	0.0800951	0.096063	0.102339	0.545065
ENSP00000392853_reference	0.0333719	0.134103	0.103278	0.0902512	0.332519	0.123475	0.0725341	0.142813	0.112941	0.492227	0.15028	0.193008	-0.0191164	0.108057	0.579568
ENSP00000261674_reference	0.133709	-0.0110872	0.630372	0.250998	0.333066	0.487666	-0.205242	-0.124884	0.0525133	0.885818	-0.126379	-0.194958	-0.0804	-0.133912	0.539725
ENSP00000315644_reference	-0.0620009	-0.074385	-0.118788	-0.085058	0.333066	-0.0251368	-0.0627569	-0.107873	-0.0652557	0.611397	0.0110814	0.0568807	-0.112822	-0.0149533	0.92156
ENSP00000320184_reference	-0.0319245	-0.0749888	-0.206233	-0.104382	0.333066	-0.105818	-0.226515	-0.0098538	-0.114062	0.508398	-0.159139	-0.140896	-0.108175	-0.13607	0.539725
ENSP00000369519:map.9/21816758/A:p.V56I:n.G21816758A:c.Gtc/Atc	0.122578	0.0579953	0.0766046	0.0857259	0.333066	0.178963	0.0334974	0.0793748	0.0972783	0.518892	0.0560732	-0.0111928	-0.0152513	0.00987638	0.943572
ENSP00000261798_reference	-0.350729	-0.00679066	-0.093173	-0.150231	0.333141	-0.270412	0.0455423	-0.121043	-0.115304	0.55635	-0.165019	-0.101006	-0.0839301	-0.116652	0.539725
ENSP00000292782_reference	0.273249	0.0344252	0.0623919	0.123356	0.333141	0.0734832	0.219193	-0.0492401	0.0811455	0.641006	0.0161388	0.193943	0.105717	0.105266	0.573252
ENSP00000355471_reference	-0.328384	-0.120273	0.01093	-0.145909	0.333141	-0.215883	-0.0358433	-0.0461183	-0.0992814	0.543377	-0.182532	-0.0445184	0.0347571	-0.0640977	0.703224
ENSP00000357674_reference	0.00327668	-0.323358	-0.108264	-0.142782	0.333141	-0.0686115	-0.0950601	-0.130506	-0.0980593	0.502225	-0.121322	-0.103684	-0.080072	-0.101693	0.545065
ENSP00000381072_reference	0.0599704	0.10732	0.0843676	0.0838861	0.333141	0.118098	0.0629316	0.153912	0.111647	0.492227	0.141892	-0.0897057	0.114483	0.0555563	0.750906
ENSP00000386153:map.4/99273704/A:p.V105M:n.G99273704A:c.Gtg/Atg	-0.0561626	-0.0910347	-0.105393	-0.0841969	0.333141	-0.171455	0.241129	-0.0488037	0.00695663	0.971124	-0.0830585	0.0572052	0.13237	0.0355055	0.837118
ENSP00000408956_reference	-0.166611	0.00774969	-0.167372	-0.108744	0.333141	-0.23483	-0.144067	-0.0874713	-0.155456	0.484175	-0.290071	-0.216304	0.0438885	-0.154162	0.567457
ENSP00000419041_reference	0.149075	0.0833102	0.0401235	0.0908363	0.333141	0.0162658	0.336855	0.086019	0.14638	0.502225	-0.189276	0.674542	0.221252	0.235506	0.628993
ENSP00000353286_reference	0.0713328	-0.249572	-0.337483	-0.171908	0.333503	0.00813344	0.269257	-0.165713	0.037226	0.872757	0.0198354	-0.0462602	-0.0380217	-0.0214822	0.871591
ENSP00000396471_reference	0.133086	0.214716	-0.00677003	0.113677	0.333503	0.135127	-0.209446	0.462309	0.12933	0.686236	0.0240527	0.11456	-0.0943449	0.0147559	0.930823
ENSP00000447058_reference	0.0712027	0.0586329	0.128729	0.0861883	0.333503	0.0541901	0.0422458	0.142294	0.0795765	0.558185	0.116567	-0.00340795	0.170424	0.0945277	0.579568
ENSP00000356520_reference	-0.114009	-0.103349	-0.0419532	-0.0864371	0.33383	-0.161342	-0.0687565	-0.10651	-0.112203	0.492227	-0.0691854	-0.0523344	0.0070689	-0.0381503	0.766717
ENSP00000451460_reference	0.19314	-0.0209431	0.180434	0.117544	0.33383	0.228561	-0.00332741	0.0802688	0.101834	0.549391	0.142027	0.0310307	0.0165491	0.0632024	0.673209
ENSP00000357624_reference	0.0535312	0.11737	0.0840018	0.0849677	0.334055	0.173522	-0.470086	0.122668	-0.0579652	0.865956	0.260247	-0.149171	NA	0.0555381	0.872586
ENSP00000352581_reference	-0.224905	-0.202056	0.0361893	-0.130257	0.334212	-0.141625	0.111545	0.0754088	0.0151096	0.928424	-0.263553	0.537191	0.0784336	0.117357	0.775755
ENSP00000379737_reference	0.133709	0.0342336	0.0997393	0.0892272	0.334212	-0.131587	0.0709352	0.144005	0.0277843	0.875935	0.102691	-0.0548258	-0.0859865	-0.012707	0.940433
ENSP00000412682_reference	-0.272403	-0.109799	0.00245398	-0.126583	0.3351	0.0618952	0.154788	-0.195719	0.00698802	0.968746	-0.0569076	0.0816909	-0.0752843	-0.0168336	0.910601
ENSP00000231368_reference	-0.389129	-0.0928036	-0.00550431	-0.162479	0.335626	-0.20314	-0.293452	-0.0891754	-0.195256	0.484175	-0.36054	0.036929	0.0580741	-0.0885122	0.738876
ENSP00000262947_reference	0.120316	-0.00836812	0.264084	0.125344	0.335825	0.109229	0.0637893	0.192253	0.121757	0.492227	0.0914934	-0.0576338	0.106095	0.0466516	0.757547
ENSP00000406448_reference	-0.262597	-0.0953644	-0.00754949	-0.121837	0.335825	-0.288574	0.0155443	0.0247587	-0.082757	0.678213	-0.239315	-0.0172917	-0.0470873	-0.101231	0.593097
ENSP00000475320_reference	-0.177004	-0.221786	0.0279243	-0.123622	0.335965	-0.0196547	-0.202146	-0.186108	-0.13597	0.492227	-0.174416	-0.161829	-0.0991134	-0.14512	0.539725
ENSP00000460119_reference	-0.073605	-0.127771	-0.0556253	-0.0856672	0.336039	-0.0784249	-0.154981	0.00214131	-0.0770883	0.583867	-0.0410317	0.00844288	0.0132103	-0.00645952	0.963017
ENSP00000261427_reference	0.0361739	0.134791	0.0946335	0.0885327	0.33611	0.141802	-0.00143845	0.0919521	0.0774384	0.578031	0.131952	0.118383	0.048695	0.0996768	0.553158
ENSP00000417509_reference	-0.0442745	-0.216535	-0.0559277	-0.105579	0.33611	-0.25883	0.0293319	-0.0667703	-0.0987563	0.582871	0.158218	-0.0138224	-0.100318	0.0146924	0.938903
ENSP00000290913_reference	0.252288	0.057575	NA	0.154931	0.336114	0.389214	-0.101476	0.809008	0.365582	0.492753	0.382775	-0.00320118	NA	0.189787	0.602036
ENSP00000216410_reference	0.0465339	0.0648203	0.168838	0.0933975	0.336489	-0.155536	0.131574	0.0895278	0.0218554	0.907753	-0.016594	0.1742	0.105483	0.0876962	0.607426
ENSP00000257829:map.11/34152939/C:p.Y461H:n.T34152939C:c.Tat/Cat	0.0788583	0.0194828	0.256394	0.118245	0.336489	0.0128073	-0.0343128	0.0103902	-0.00370511	0.971429	0.18862	0.228017	-0.0640528	0.117528	0.593097
ENSP00000295321_reference	0.209546	NA	0.068214	0.13888	0.336489	0.293247	0.154721	-0.00539263	0.147525	0.498308	0.0463776	-0.0455439	-0.00457307	-0.00124643	0.991431
ENSP00000435445_reference	0.109081	0.100159	0.0453158	0.084852	0.336489	0.0837061	0.062878	0.00851269	0.0516989	0.678745	0.04439	0.0420749	0.0447909	0.043752	0.727309
ENSP00000282574_reference	0.0813151	0.0197358	0.234998	0.112016	0.336696	0.200391	0.0631997	0.310715	0.191435	0.484175	NA	0.0724281	0.396574	0.234501	0.551658
ENSP00000233893_reference	0.233344	0.097059	0.00877951	0.113061	0.336779	0.188993	0.038542	0.0676694	0.0984015	0.521156	0.179262	-0.0103803	0.0072811	0.0587209	0.718775
ENSP00000241704_reference	-0.259403	-0.0917581	-0.00917472	-0.120112	0.336977	-0.31312	-0.020895	-0.0397215	-0.124579	0.543377	-0.240924	-0.0124408	0.0622953	-0.0636897	0.74851
ENSP00000359128_reference	0.244925	0.0943763	0.00894011	0.11608	0.336977	0.0116923	0.0656639	0.0683937	0.0485833	0.689242	0.115462	0.0290837	0.028992	0.057846	0.678367
ENSP00000386538_reference	-0.0334625	-0.457833	NA	-0.245648	0.336998	-0.0664118	-0.235456	-0.807659	-0.369842	0.492227	0.0914934	0.03303	0.248779	0.124434	0.558174
ENSP00000423983_reference	0.0598392	0.143286	0.0598984	0.0876745	0.337549	0.0863917	0.110715	0.0526018	0.0832363	0.534507	0.114495	0.171155	0.0601584	0.115269	0.5427
ENSP00000442453_reference	0.232297	0.0668385	0.0310272	0.110054	0.337549	0.186229	0.0346463	0.0571824	0.0926858	0.543377	0.167846	0.0760977	0.0366863	0.0935432	0.576236
ENSP00000346046_reference	0.0351071	0.101988	0.12457	0.0872218	0.337561	0.181212	0.128452	0.121629	0.143764	0.484175	0.131405	0.152716	-0.055666	0.0761516	0.666637
ENSP00000376716_reference	-0.0895727	-0.106952	-0.053142	-0.0832224	0.3376	-0.176919	-0.00964817	-0.143177	-0.109915	0.502225	-0.28804	-0.0180891	0.0379143	-0.089405	0.684215
ENSP00000369682_reference	0.0858298	0.131075	0.0427455	0.0865502	0.33768	0.00940016	-0.0463326	0.0530573	0.00537493	0.963823	0.0335772	0.126721	0.127835	0.0960443	0.568621
ENSP00000424628_reference	0.0223783	0.107741	0.145947	0.092022	0.33768	0.147092	0.161999	-0.128052	0.0603463	0.74032	0.208969	0.13537	-0.0121197	0.11074	0.576236
ENSP00000475170_reference	-0.543028	0.0858715	-0.239345	-0.232167	0.33768	0.045485	0.195208	NA	0.120346	0.561816	1.04755	-0.193456	-0.281353	0.190914	0.805215
ENSP00000361152_reference	0.195172	0.089563	0.0195159	0.101417	0.337785	0.201826	0.0802551	0.060665	0.114249	0.495802	0.159559	0.0568266	-0.0149378	0.0671493	0.676292
ENSP00000417748_reference	-0.108664	-0.272043	0.00417894	-0.125509	0.337996	-0.0987359	0.00516284	-0.00265153	-0.0320749	0.805037	-0.325203	-0.192255	-0.261045	-0.259501	0.539725
ENSP00000240316_reference	0.110728	0.0232589	0.138656	0.0908809	0.338263	0.559114	-0.119518	-0.178851	0.086915	0.818122	0.0438382	-0.312567	-0.0633436	-0.110691	0.641308
ENSP00000361841_reference	-0.0691529	-0.122374	-0.0605374	-0.0840214	0.338341	-0.132327	-0.0113033	0.0622819	-0.027116	0.857948	-0.100176	-0.0645797	-0.0607731	-0.0751764	0.59167
ENSP00000355895_reference	-0.0210656	0.136713	0.275476	0.130375	0.338401	0.308582	0.370203	0.0176423	0.232143	0.484175	0.149336	0.187584	0.0677072	0.134876	0.539725
ENSP00000411035_reference	0.10031	0.138633	NA	0.119472	0.338401	0.428068	0.0787531	-0.0561354	0.150228	0.567451	0.395578	-0.153712	NA	0.120933	0.773758
ENSP00000263277_reference	0.0365737	0.0548903	0.268786	0.120083	0.339038	-0.232909	0.0307766	0.0700984	-0.0440112	0.815202	0.122906	0.177454	0.0627595	0.12104	0.539725
ENSP00000360664_reference	-0.00918699	-0.191731	-0.105706	-0.102208	0.339443	-0.00388853	-0.198177	-0.161366	-0.121144	0.502225	0.0732518	-0.246333	-0.202962	-0.125348	0.592257
ENSP00000296424_reference	-0.154633	NA	-0.0892141	-0.121923	0.339932	NA	0.0853679	NA	NA	NA	NA	NA	NA	NA	NA
ENSP00000375705_reference	-0.235487	-0.0480327	-0.0460847	-0.109868	0.339932	-0.279646	-0.248351	-0.0833895	-0.203796	0.484175	-0.0855188	-0.259159	0.0406124	-0.101355	0.632579
ENSP00000398127:map.3/17208267/C:p.I696V:n.T17208267C:c.Att/Gtt	-0.0378057	-0.146822	-0.0818587	-0.0888288	0.339932	-0.766355	-0.050484	-0.127333	-0.314724	0.492944	-0.217008	0.000665629	NA	-0.108171	0.666637
ENSP00000429900:map.8/131124559/C:p.I728V:n.T131124559C:c.Atc/Gtc	0.376565	-0.0590094	0.194199	0.170585	0.339932	-0.134185	-0.00259772	-0.36634	-0.167708	0.497029	-0.700904	0.243957	-0.130307	-0.195751	0.691582
ENSP00000353654_reference	-0.199146	-0.0123498	-0.0968663	-0.102787	0.341076	0.124576	-0.196957	-0.273738	-0.115373	0.61474	0.0721129	-0.176379	-0.0589341	-0.0544001	0.752515
ENSP00000252512_reference	-0.286288	0.0278246	-0.144563	-0.134342	0.341927	-0.192324	0.00819229	-0.246579	-0.14357	0.492944	0.0641154	-0.0443056	-0.0211414	-0.000443903	0.996929
ENSP00000367044:map.20/17605240/T:p.L1043H:n.A17605240T:c.cTc/cAc	-0.101651	-0.126239	-0.0323701	-0.0867533	0.342354	-0.0744883	-0.0646498	-0.00632443	-0.0484875	0.690852	-0.143261	-0.11122	-0.0695762	-0.108019	0.5427
ENSP00000413251_reference	0.125337	0.0593571	0.0667491	0.0838145	0.342354	0.178565	0.0953646	0.0659779	0.113303	0.492753	0.186911	0.0623333	0.100139	0.116461	0.5427
ENSP00000367498_reference	-0.031226	-0.0848606	-0.156183	-0.0907566	0.34251	-0.0373788	-0.133459	-0.128845	-0.0998943	0.502225	-0.00813761	-0.0812486	-0.0943656	-0.0612506	0.662147
ENSP00000368390_reference	0.118932	0.201392	-0.00172998	0.106198	0.34251	0.294715	-0.0139591	-0.0560302	0.0749085	0.711592	0.127162	-0.149441	-0.283216	-0.101832	0.683888
ENSP00000472890_reference	-0.217337	-0.00833777	-0.096728	-0.107468	0.34251	-0.213968	0.0395415	-0.0190571	-0.0644946	0.693332	-0.241419	0.0244813	0.00693384	-0.0700013	0.718775
ENSP00000265351_reference	-0.201989	-0.0461152	-0.0522538	-0.100119	0.342526	-0.183307	0.0157844	-0.0062058	-0.0579094	0.698478	-0.112943	-0.0243698	0.0607719	-0.0255136	0.870157
ENSP00000357077_reference	0.134207	0.0796026	0.043561	0.0857902	0.342526	0.164587	0.09197	0.0799975	0.112185	0.492227	0.164243	0.108328	0.0137865	0.0954524	0.577015
ENSP00000366927_reference	0.136074	0.182105	-0.00553675	0.104214	0.342526	0.170728	0.0582408	0.0116125	0.0801937	0.576376	0.135909	0.0562495	0.12881	0.10699	0.545065
ENSP00000325958_reference	NA	-0.519803	-0.0245913	-0.272197	0.344129	-0.529762	-0.531968	-0.342996	-0.468242	0.444388	NA	-0.401724	NA	NA	NA
ENSP00000459174:map.17/1373518/C:p.Q791R:n.T1373518C:c.cAg/cGg	-0.217369	-0.0310518	-0.0650436	-0.104488	0.344129	-0.266078	0.0547935	0.0349233	-0.0587872	0.762272	-0.253095	0.0429126	-0.040213	-0.083465	0.681702
ENSP00000460221_reference	-0.204476	-0.0356688	-0.0623922	-0.100846	0.344129	-0.251958	-0.0950601	-0.0805498	-0.142523	0.492227	-0.288442	-0.153232	-0.0228541	-0.154843	0.5427
ENSP00000260102_reference	-0.0618582	-0.0455389	-0.165958	-0.0911182	0.344919	-0.0141782	-0.145677	-0.10022	-0.0866918	0.5457	-0.0356044	-0.213213	-0.0778808	-0.1089	0.568621
ENSP00000371362_reference	0.274267	2.18057	-0.0121373	0.814235	0.344919	0.0289007	0.928892	-0.484762	0.157677	0.809016	0.171706	0.0208997	0.380043	0.190883	0.539725
ENSP00000385659_reference	0.0882747	0.0450085	0.116485	0.083256	0.344919	0.0739106	0.0520766	0.0594835	0.0618236	0.615286	0.0722553	0.0497958	0.0170282	0.0463598	0.718239
ENSP00000379658_reference	-0.193196	0.048237	-0.265094	-0.136684	0.346674	-0.000179932	-0.121994	0.0609561	-0.0204061	0.891647	NA	-0.308683	0.0722323	-0.118225	0.718309
ENSP00000256997_reference	-0.316863	-0.0408282	NA	-0.178845	0.346838	-0.331624	-0.101056	-0.0143118	-0.148997	0.502225	-0.22982	0.151686	-0.198083	-0.0920721	0.709928
ENSP00000360164_reference	0.115404	0.115839	NA	0.115621	0.346838	0.695071	0.196675	NA	0.445873	0.484175	-0.0186551	-0.0334009	NA	-0.026028	0.880503
ENSP00000473631_reference	0.229502	0.0579084	0.0341078	0.107173	0.347154	0.242315	0.0208543	0.0846989	0.115956	0.510493	0.205078	-0.0292227	0.115736	0.097197	0.602036
ENSP00000314067_reference	0.149322	0.0649646	0.0475533	0.0872798	0.347734	0.0793134	0.0712729	-0.0258093	0.0415923	0.741531	0.0955627	0.0482912	0.0448849	0.0629129	0.646591
ENSP00000362273_reference	0.0633754	0.0972001	0.0791918	0.0799224	0.347848	0.0253546	0.0610714	0.0942932	0.0602398	0.636107	0.0212081	0.0498139	-0.085863	-0.00494701	0.973511
ENSP00000384571_reference	0.196246	0.0750262	0.0254021	0.0988913	0.347948	0.143703	0.03295	-0.0412139	0.0451463	0.749318	0.0646881	0.0283851	0.0501563	0.0477432	0.709275
ENSP00000360922_reference	-0.0816391	-0.0717978	-0.0836726	-0.0790365	0.349047	0.0233644	-0.0716381	-0.174922	-0.0743985	0.624627	-0.0140367	-0.095966	-0.296275	-0.135426	0.568621
ENSP00000391430_reference	0.142651	-0.0191684	0.216065	0.113183	0.349047	0.0774674	0.0459583	-0.00097898	0.0408156	0.735515	0.131679	0.0623333	-0.053592	0.0468066	0.76011
ENSP00000404296_reference	0.387055	1.10823	-0.17381	0.440492	0.349047	0.33889	0.00326387	-0.279051	0.0210343	0.942875	0.0400134	NA	0.0942843	0.0671489	0.716934
ENSP00000315722_reference	0.0932802	-0.259653	-0.395623	-0.187332	0.349602	-0.286378	0.153966	-0.20629	-0.112901	0.64696	-0.254308	0.0982191	NA	-0.0780446	0.805215
ENSP00000360676_reference	-0.0131817	-0.228966	-0.0824745	-0.108207	0.349602	-0.230743	-0.182179	-0.153031	-0.188651	0.484175	-0.202326	-0.138355	-0.131199	-0.157293	0.539725
ENSP00000447407_reference	-0.376049	-0.187705	0.0614632	-0.16743	0.349602	-0.317318	0.193119	-0.0183562	-0.0475183	0.857476	-0.46227	-0.113308	0.0917577	-0.161273	0.628993
ENSP00000277010_reference	-0.39618	-0.0299114	NA	-0.213046	0.349875	-0.220382	0.153127	-0.106129	-0.0577948	0.776128	NA	NA	-0.188528	NA	NA
ENSP00000301785_reference	0.404818	0.0109428	0.0720619	0.162608	0.349875	0.276882	-0.0537557	-0.0704686	0.0508858	0.81131	0.289573	-0.105942	-0.00918995	0.058147	0.815332
ENSP00000358658_reference	-0.231004	0.0427398	-0.19195	-0.126738	0.349875	-0.23275	-0.0300932	0.136871	-0.0419906	0.838368	-0.221365	-0.117534	-0.196838	-0.178579	0.539725
ENSP00000366620_reference	-0.0166342	0.128869	0.234861	0.115699	0.349875	0.133761	0.0330047	0.193389	0.120052	0.492753	-0.0950181	0.279126	-0.0402529	0.0479518	0.847596
ENSP00000376945_reference	-0.336662	-0.0343239	-0.0464017	-0.139129	0.349875	NA	-0.0610418	-0.116061	-0.0885513	0.620819	-0.285684	0.112289	-0.476141	-0.216512	0.576236
ENSP00000382021_reference	-0.384197	NA	-0.0310817	-0.207639	0.349875	-0.130011	-0.00976095	-0.108928	-0.0829002	0.55635	-0.14475	-0.0287443	-0.0203547	-0.0646164	0.666637
ENSP00000388058_reference	-0.261646	-0.0167087	-0.0716001	-0.116652	0.349875	-0.222637	-0.18449	-0.0562056	-0.154444	0.486343	-0.318541	-0.0412725	0.257806	-0.0340024	0.911279
ENSP00000411941_reference	-0.389684	-0.0328104	-0.0477873	-0.15676	0.349875	-0.262513	0.0953122	0.0744637	-0.0309123	0.888455	-0.23958	0.162635	-0.0556257	-0.0441901	0.855608
ENSP00000441625_reference	-0.266686	-0.154191	0.0344707	-0.128802	0.349875	-0.126128	0.00637166	-0.115458	-0.0784046	0.575763	0.0486521	-0.162417	0.0574408	-0.0187747	0.912338
ENSP00000464345_reference	-0.0787058	-0.120306	-0.0478541	-0.0822887	0.349875	-0.302135	0.337934	0.210829	0.0822095	0.80147	0.116015	0.222836	0.13682	0.158557	0.539725
ENSP00000423472_reference	-0.156277	-0.106156	-0.0139472	-0.0921268	0.350669	-0.124215	0.0327675	-0.227904	-0.10645	0.549391	-0.344578	0.038975	-0.139504	-0.148369	0.577386
ENSP00000323288_reference	0.0721131	0.160263	0.0356219	0.0893327	0.350719	-0.247733	0.0985769	-0.0639631	-0.0710396	0.707845	-0.122136	0.0574395	-0.0957738	-0.0534902	0.735255
ENSP00000447705_reference	0.153629	0.0838798	0.0290016	0.0888367	0.350719	0.174851	0.00713363	0.0226175	0.0682007	0.646738	0.156473	-0.02174	0.0509052	0.0618793	0.689798
ENSP00000324173_reference	0.225533	0.0814576	0.0132534	0.106748	0.350815	0.185174	-0.00857713	0.0295111	0.0687027	0.652233	0.15862	-0.0205981	-0.0152121	0.0409367	0.805215
ENSP00000356790_reference	-0.334834	-0.0897496	0.00282494	-0.140586	0.350815	-0.1523	0.0568413	0.0301061	-0.0217841	0.892861	-0.226155	-0.00960605	-0.106692	-0.114151	0.571773
ENSP00000301905_reference	0.0931521	0.133003	0.030442	0.0855323	0.350968	0.11934	-0.00966696	0.0931547	0.0676094	0.621698	0.0253919	0.0739256	-0.0183308	0.0269956	0.847198
ENSP00000378886_reference	-0.130058	-0.0262344	-0.102025	-0.086106	0.350968	-0.214838	-0.00205536	-0.0528237	-0.0899057	0.573759	-0.215634	-0.111483	-0.172205	-0.166441	0.539725
ENSP00000263847_reference	-0.114512	-0.110809	-0.0285414	-0.0846205	0.351614	-0.230673	-0.0115291	0.00461587	-0.0791952	0.644006	-0.219446	0.00670785	0.00204397	-0.0702314	0.69593
ENSP00000345341:map.9/130885285/A:p.A272V:n.G130885285A:c.gCc/gTc	0.0628521	0.0197061	0.298651	0.12707	0.351634	0.287485	-0.00345842	-0.0813351	0.0675639	0.739826	-0.167119	-0.0103992	0.0373099	-0.046736	0.771178
ENSP00000462256_reference	-0.401406	NA	-0.0275693	-0.214488	0.351634	-0.562513	-0.473271	NA	-0.517892	0.444388	NA	NA	-0.183279	NA	NA
ENSP00000264515_reference	-0.180996	-0.0820468	-0.0211438	-0.0947289	0.351805	-0.192324	0.0668052	-0.0391146	-0.0548777	0.734413	-0.197459	-0.0378029	-0.0242336	-0.0864985	0.613179
ENSP00000265607_reference	0.117547	0.10914	NA	0.113344	0.351805	-0.184959	0.0243468	0.10823	-0.0174609	0.922726	-0.170451	-0.036706	-0.0123152	-0.0731574	0.650596
ENSP00000270792_reference	0.0469309	0.0577054	0.160608	0.0884146	0.351805	0.0496776	-0.0598151	0.208348	0.0660703	0.691017	-0.0380619	0.0396138	-0.0296262	-0.00935809	0.948194
ENSP00000289228_reference	-0.0456846	-0.034123	-0.302687	-0.127498	0.351805	-0.451386	-0.148013	-0.032973	-0.210791	0.492227	0.0766631	-0.382136	0.235699	-0.023258	0.95117
ENSP00000307870_reference	0.382344	0.222367	-0.080645	0.174689	0.351805	0.223561	0.225771	0.113261	0.187531	0.484175	0.1355	0.447068	NA	0.291284	0.539725
ENSP00000356481_reference	-0.0331828	0.224434	0.164808	0.118687	0.351805	0.0759035	0.0551889	0.136442	0.089178	0.518892	-0.00834841	0.149608	0.0392357	0.0601651	0.689102
ENSP00000357435_reference	-0.0694397	-0.04249	-0.145027	-0.0856522	0.351805	0.0416445	-0.0119432	-0.068928	-0.0130756	0.919971	0.0878353	0.104582	0.145961	0.112793	0.539725
ENSP00000369162_reference	-0.0860429	-0.012913	-0.203514	-0.100823	0.351805	0.0650518	-0.0813247	0.0262507	0.00332593	0.977373	-0.0868379	-0.129732	0.0410458	-0.058508	0.706838
ENSP00000369897_reference	-0.15407	-0.116604	-0.00790689	-0.0928604	0.351805	-0.159516	-0.053155	0.0406762	-0.0573316	0.693332	-0.202481	-0.0170639	-0.0764287	-0.0986578	0.579568
ENSP00000377696_reference	0.0889174	0.0592847	0.0882639	0.078822	0.351805	0.0633309	0.0151563	0.109153	0.0625467	0.630522	0.0921958	0.00814453	-0.00704525	0.0310984	0.819679
ENSP00000382880_reference	-0.172529	-0.0626291	-0.0385969	-0.0912518	0.351805	-0.149769	0.0549193	0.0573608	-0.0124963	0.934158	-0.159189	0.088145	-0.00490375	-0.0253159	0.881443
ENSP00000401980_reference	-0.025789	-0.20844	-0.0673951	-0.100541	0.351805	-0.36169	-0.052632	-0.0573464	-0.157223	0.502225	-0.476906	0.0566102	-0.0706142	-0.163637	0.620724
ENSP00000417273_reference	0.521201	0.149829	-0.0485725	0.207486	0.351805	0.0808737	0.0582228	0.039314	0.0594702	0.63286	NA	-0.0320579	NA	NA	NA
ENSP00000435105_reference	0.320533	0.0196168	0.0613083	0.133819	0.351805	0.209885	0.0738652	0.193419	0.159056	0.484175	0.232608	0.0973429	0.256509	0.195486	0.539725
ENSP00000369315_reference	-0.154024	-0.107001	-0.0125611	-0.0911955	0.352687	-0.249853	-0.0125458	-0.0754915	-0.11263	0.528199	-0.204049	-0.0478685	0.00851515	-0.0811342	0.649013
ENSP00000360821_reference	0.0756194	0.0828829	0.0744578	0.0776534	0.352814	-0.107836	0.0340993	0.0721383	-0.000532765	0.997164	NA	0.189411	-0.176778	0.00631656	0.985184
ENSP00000378993_reference	-0.490696	-0.201258	0.0790235	-0.20431	0.352814	-0.405225	0.0750178	0.0739348	-0.0854242	0.749318	-0.227259	-0.0803759	-0.0279845	-0.111873	0.571773
ENSP00000260810_reference	-0.156764	NA	-0.0807134	-0.118739	0.352984	-0.153333	0.233589	-0.376337	-0.0986935	0.734413	-0.0811884	0.15398	NA	0.036396	0.880503
ENSP00000377101_reference	0.0528725	0.230877	NA	0.141875	0.352984	-0.669909	0.119714	-0.0333529	-0.194516	0.628796	-0.411842	NA	-0.00525396	-0.208548	0.590506
ENSP00000216121_reference	-0.101622	-0.0133088	-0.159915	-0.0916153	0.353269	-0.0826738	0.0382511	0.057912	0.0044964	0.970176	-0.0864245	0.0267475	-0.114353	-0.0580101	0.691582
ENSP00000256079_reference	-0.294043	-0.048766	-0.0302069	-0.124338	0.353995	-0.24423	0.0404132	0.0716406	-0.0440587	0.819234	-0.164012	0.162484	-0.0165058	-0.0060112	0.976492
ENSP00000346217_reference	-0.397494	-0.00202327	-0.0772998	-0.158939	0.353995	-0.276465	0.0912515	-0.237559	-0.140924	0.54468	-0.324134	0.110258	0.00743542	-0.0688138	0.793127
ENSP00000355632:map.1/230415148/A:p.V554M:n.G230415148A:c.Gtg/Atg	-0.149469	-0.110401	-0.0116974	-0.0905226	0.353995	-0.250691	-0.081384	-0.0442554	-0.125443	0.500398	-0.181564	-0.0450407	0.049201	-0.0591345	0.729928
ENSP00000350937_reference	-0.0874799	-0.0911954	-0.0562132	-0.0782962	0.354438	0.155866	0.0786294	-0.0440641	0.0634772	0.672762	-0.00341761	0.289859	0.334889	0.20711	0.539725
ENSP00000369871_reference	-0.0588652	-0.0890593	-0.0861748	-0.0780331	0.354438	-0.118637	-0.0366858	-0.00454605	-0.0532895	0.682413	0.00503668	0.00624109	-0.0771034	-0.0219419	0.872012
ENSP00000474609_reference	0.233344	0.0171736	0.0706009	0.10704	0.355549	0.207939	0.0303561	-0.0200491	0.0727488	0.652233	0.327651	-0.0868148	0.146749	0.129195	0.622985
ENSP00000318016_reference	-0.560359	0.00882983	-0.0919153	-0.214481	0.355665	-0.361517	0.0417924	-0.109675	-0.143133	0.543377	-0.583788	-0.413691	0.0333938	-0.321362	0.539725
ENSP00000369855_reference	-0.0280171	NA	-0.366145	-0.197081	0.355718	-0.0850575	NA	-0.286791	-0.185924	0.492944	-0.0660787	NA	-0.372385	-0.219232	0.558174
ENSP00000373489_reference	-0.0558784	-0.0469099	-0.159121	-0.0873032	0.355718	-0.0388413	-0.106252	-0.0890139	-0.0780357	0.551306	0.0969632	0.0184021	-0.046006	0.0231198	0.875064
ENSP00000353769:map.19/50154904/C:p.T420P:n.A50154904C:c.Aca/Cca	0.231715	0.263799	-0.0673781	0.142712	0.356154	0.00793961	-0.120898	0.213043	0.0333618	0.864799	0.188225	0.464163	-0.00282369	0.216521	0.5427
ENSP00000215570_reference	0.183424	0.0714408	0.0258942	0.0935862	0.356191	0.146008	0.0286365	0.149477	0.10804	0.502225	0.166512	0.133986	0.0672076	0.122569	0.539725
ENSP00000272638_reference	NA	-0.0518908	-0.229119	-0.140505	0.356191	-0.0705468	-0.260378	-0.00684989	-0.112592	0.539049	NA	-0.0204078	-0.169957	-0.0951822	0.666637
ENSP00000473052_reference	-0.290477	-0.0608811	-0.0182445	-0.123201	0.356191	-0.291874	0.183302	-0.079444	-0.062672	0.797833	-0.240552	0.0768625	-0.237676	-0.133789	0.584598
ENSP00000281871_reference	0.0365737	0.157289	0.0674895	0.0871175	0.356786	0.232139	-0.114354	0.0775051	0.0650968	0.73168	0.159559	0.0747627	0.0303785	0.0882334	0.579568
ENSP00000361930_reference	0.174973	0.0711536	0.0280352	0.0913874	0.356786	0.11865	0.0163014	0.0757931	0.0702482	0.591087	0.0806328	-0.0117221	0.028916	0.0326089	0.812939
ENSP00000412605_reference	0.0194145	-0.199871	-0.140353	-0.106937	0.356786	-0.127978	-0.0725017	0.0359605	-0.0548398	0.691017	-0.0621812	-0.0563461	-0.158053	-0.0921934	0.575402
ENSP00000220592_reference	-0.374099	-0.0224136	-0.0512154	-0.149243	0.357199	-0.258651	-0.104846	-0.0869873	-0.150161	0.492227	-0.406712	-0.16936	0.159963	-0.138703	0.666637
ENSP00000363360_reference	0.369388	0.165654	-0.0569694	0.159357	0.357199	0.239778	0.0345916	0.199251	0.157873	0.492227	0.177542	-0.0231305	0.227293	0.127235	0.568898
ENSP00000377914_reference	0.28855	0.0448769	0.0320864	0.121838	0.357199	0.16686	-0.0255818	-0.00869901	0.044193	0.765235	0.059238	0.158037	-0.119315	0.0326534	0.867155
ENSP00000464739:map.19/1094004/A:p.S44F:n.G1094004A:c.tCt/tTt	0.143517	0.181041	-0.0159554	0.102868	0.357199	-7.5e-05	-0.0969759	-0.196183	-0.0977447	0.543377	0.0370105	-0.0984135	-0.100589	-0.0539972	0.716934
ENSP00000330460_reference	-0.0428658	-0.0518439	-0.179691	-0.091467	0.357473	0.0948401	-0.0799426	-0.761647	-0.248917	0.567757	-0.134261	-0.295158	-0.355592	-0.26167	0.539725
ENSP00000346015_reference	0.154243	0.112773	0.00688315	0.0912996	0.357473	0.237999	0.041103	0.124588	0.134564	0.492227	0.147444	0.103989	0.0145352	0.0886563	0.579568
ENSP00000417229_reference	0.0983962	0.103112	0.0387084	0.0800723	0.357473	0.121961	0.0679279	0.11181	0.100566	0.498402	0.0326846	0.125639	0.0766514	0.0783249	0.592257
ENSP00000436466_reference	-0.110669	NA	-0.112049	-0.111359	0.357473	-0.257898	-0.876322	-0.242222	-0.458814	0.484175	-0.482229	-0.653391	-0.376129	-0.503917	0.539725
ENSP00000309430_reference	-0.1834	-0.0534871	-0.0400913	-0.0923261	0.357677	-0.222252	0.0332967	-0.0104825	-0.0664794	0.691017	-0.218836	-0.0692945	0.184038	-0.0346975	0.880503
ENSP00000385549_reference	-0.128593	-0.00553296	-0.136903	-0.090343	0.357677	-0.222637	0.066306	-0.151568	-0.102633	0.57792	-0.273254	0.0387559	0.0394055	-0.065031	0.763432
ENSP00000397412_reference	-0.0928342	-0.0615895	-0.0769078	-0.0771105	0.357808	0.0233792	-0.372296	-0.366666	-0.238528	0.492227	-0.00585084	-0.303952	NA	-0.154901	0.614006
ENSP00000227322_reference	0.116917	0.00810983	0.144018	0.0896817	0.357847	0.0949805	-0.0520705	0.0519183	0.0316094	0.815205	0.0902282	-0.0289739	0.0149191	0.0253911	0.858411
ENSP00000294904_reference	0.131215	0.0771732	0.0383151	0.0822344	0.357847	0.206641	-0.143345	0.344728	0.136008	0.598606	NA	0.0794562	NA	NA	NA
ENSP00000288071_reference	0.102731	NA	0.119686	0.111208	0.359017	NA	0.186144	0.101231	0.143688	0.502225	0.069119	NA	NA	NA	NA
ENSP00000432053_reference	0.191944	-0.0602045	0.286514	0.139418	0.359228	0.290553	-0.0750367	0.224642	0.146719	0.527522	0.210911	-0.0860979	0.07402	0.0662775	0.734779
ENSP00000381823_reference	-0.211723	-0.0535967	-0.0326014	-0.099307	0.359546	-0.287567	-0.0784829	-0.0746206	-0.14689	0.492227	-0.169743	-0.116232	-0.050838	-0.112271	0.544456
ENSP00000262494_reference	-0.0365434	1.61287	NA	0.788161	0.359808	NA	-0.136802	NA	NA	NA	NA	-0.086755	NA	NA	NA
ENSP00000399698_reference	-0.343618	-0.143002	0.0445327	-0.147362	0.359979	-0.288043	-0.0253537	0.0592244	-0.0847241	0.673807	-0.306956	0.0784442	0.0915394	-0.0456574	0.864999
ENSP00000261622_reference	-0.522562	-0.147507	0.0549917	-0.205026	0.360261	-0.444351	-0.0888511	-0.0638926	-0.199031	0.492227	-0.354574	0.0635362	-0.0736919	-0.121577	0.645756
ENSP00000315397_reference	0.210609	0.0530735	0.032829	0.0988372	0.360261	-0.0902675	-0.0652944	0.108934	-0.0155427	0.919971	-0.0850581	0.073979	0.18472	0.0578804	0.749846
ENSP00000373713_reference	-0.348848	-0.0494841	-0.0220131	-0.140115	0.360261	-0.273616	0.00724511	0.024344	-0.0806758	0.673571	-0.450642	-0.0266796	0.0146312	-0.15423	0.618551
ENSP00000309474_reference	-0.229705	-0.0411076	-0.0405067	-0.103773	0.360384	-0.229108	0.0141397	0.0298747	-0.0616977	0.719678	-0.105965	0.0564118	0.109783	0.0200765	0.904571
ENSP00000343966_reference	0.245616	0.10746	-0.0133273	0.11325	0.360384	0.208978	-0.0534068	-0.0229949	0.0441919	0.80147	0.189539	0.0133196	0.0742778	0.0923788	0.586715
ENSP00000471802_reference	NA	0.0637235	0.184848	0.124286	0.360384	NA	0.286383	NA	NA	NA	NA	NA	NA	NA	NA
ENSP00000445116_reference	0.0670334	0.0203608	0.21049	0.0992948	0.361447	0.0690593	-0.024195	0.166956	0.0706068	0.640219	-0.00715927	-0.141	0.00943999	-0.0462397	0.752515
ENSP00000251496_reference	-0.305129	0.00406813	-0.0826114	-0.127891	0.362558	-0.243324	0.0478742	0.0305192	-0.054977	0.76318	-0.248659	0.0354476	-0.0988642	-0.104025	0.611023
ENSP00000305442_reference	-0.290578	-0.123015	0.0294924	-0.128033	0.363352	-0.22206	-0.0446754	-0.00802016	-0.0915852	0.57294	0.0388917	-0.0240837	-0.0199418	-0.00171127	0.988805
ENSP00000466044_reference	0.200772	0.0262846	0.0614941	0.0961835	0.363352	0.0906221	0.0396142	0.0929333	0.0743898	0.562289	0.363121	0.0334699	0.0700731	0.155555	0.568621
ENSP00000316029:map.9/35712003/A:p.S1227L:n.G35712003A:c.tCg/tTg	-0.116066	-0.0539726	-0.0649591	-0.0783326	0.364714	-0.137809	-0.0213497	-0.0705041	-0.0765544	0.571345	-0.14916	-0.0554104	0.00963259	-0.0649791	0.676348
ENSP00000379676_reference	0.137566	0.0536261	0.053451	0.0815476	0.364904	0.103518	0.0136959	0.0741752	0.0637965	0.621165	0.0944413	0.0747984	0.0873847	0.0855415	0.575402
ENSP00000240423_reference	0.250335	0.10648	-0.0150571	0.113919	0.364968	0.148175	0.118098	-0.217076	0.0163988	0.937071	0.00687063	-0.0314828	0.086472	0.02062	0.880503
ENSP00000350124_reference	-0.0967607	-0.224887	0.00482326	-0.105608	0.364968	-0.129568	0.177618	0.222417	0.0901554	0.668618	-0.237037	0.0648636	NA	-0.0860865	0.754631
ENSP00000311135_reference	0.0757491	-0.323868	-0.208043	-0.152054	0.365515	-0.292241	-0.288244	-0.327922	-0.302802	0.444388	-0.152001	-0.155779	0.0527568	-0.0850078	0.645756
ENSP00000368881_reference	0.794863	-0.0110568	NA	0.391903	0.365515	NA	NA	NA	NA	NA	NA	0.344084	NA	NA	NA
ENSP00000350018_reference	0.366316	0.167133	-0.0624428	0.157002	0.365529	0.0276363	0.152673	0.0301557	0.0701551	0.614089	0.114771	0.0648636	0.197694	0.125776	0.539725
ENSP00000300574_reference	0.135203	0.0262105	0.0872452	0.0828862	0.365738	0.0975051	-0.0974153	0.157547	0.0525456	0.749318	0.210522	-0.0596456	0.0668375	0.0725714	0.693091
ENSP00000307567_reference	-0.229609	-0.0226281	-0.0577765	-0.103338	0.365738	-0.267521	0.0179251	-0.0624118	-0.104003	0.572472	-0.204325	0.0492884	-0.0190968	-0.0580446	0.746083
ENSP00000308430_reference	-0.16635	-0.118405	0.0035021	-0.0937509	0.365738	-0.280193	-0.0538526	-0.0344584	-0.122835	0.517175	-0.12406	0.0160486	-0.0735491	-0.0605203	0.681976
ENSP00000337701:map.11/824789/C:p.L481P:n.T824789C:c.cTg/cCg	-0.0756201	0.221202	0.292068	0.145883	0.365738	-0.93664	1.69898	NA	0.381168	0.815205	NA	0.161059	NA	NA	NA
ENSP00000386763_reference	-0.506803	0.0922548	-0.204668	-0.206406	0.365738	-0.0805954	-0.0672102	-0.0256375	-0.0578144	0.644006	-0.104098	0.0508644	0.0717712	0.00617935	0.9696
ENSP00000236671_reference	0.19314	0.0156222	0.0754089	0.0947238	0.36603	0.0776095	0.0215535	0.0790394	0.0594008	0.639174	0.0878353	-0.0337656	0.0666338	0.0402345	0.769976
ENSP00000432537_reference	-0.0336024	-0.0867341	-0.119473	-0.0799363	0.36603	-0.111152	-0.160835	0.0754248	-0.0655206	0.686031	-0.0113482	-0.140483	-0.378673	-0.176835	0.549533
ENSP00000261745_reference	-0.344086	-0.0807059	0.00760664	-0.139062	0.366292	-0.213064	0.0629495	-0.00618886	-0.0521012	0.759681	0.0787911	-0.177015	0.0165491	-0.027225	0.880503
ENSP00000252599_reference	-0.0459668	-0.0625503	-0.132964	-0.0804936	0.366513	-0.0632283	-0.0839149	-0.0320929	-0.0597454	0.634054	-0.124925	-0.124652	-0.067279	-0.105619	0.5427
ENSP00000263773_reference	0.18823	0.0597625	NA	0.123996	0.36668	0.244342	-0.482659	0.03316	-0.0683855	0.850203	0.36347	-0.182645	NA	0.0904125	0.838112
ENSP00000353246_reference	0.663821	0.133966	-0.0511987	0.248863	0.36668	0.564396	0.0424815	0.0157242	0.207534	0.530099	0.781965	0.103361	-0.00632457	0.293001	0.576236
ENSP00000360497_reference	0.0911005	0.128731	NA	0.109916	0.367469	0.334854	0.0141212	0.0810507	0.143342	0.508304	NA	0.0256425	0.00318577	0.0144141	0.938903
ENSP00000450350_reference	0.201248	0.119316	-0.0144531	0.102037	0.367469	0.272047	0.0857198	0.10057	0.152779	0.492227	0.0335625	-0.00860577	0.0942117	0.0397228	0.765862
ENSP00000346635:map.1/236413230/A:p.D129V:n.T236413230A:c.gAt/gTt	0.140545	0.0578359	0.0459733	0.0814513	0.368305	0.0144559	0.036468	-0.0317996	0.00637478	0.959176	0.0473197	0.110761	0.0225168	0.0601993	0.666637
ENSP00000400281_reference	-0.0358426	-0.0286488	-0.372993	-0.145828	0.368305	-0.246772	-0.189357	-0.120328	-0.185486	0.484175	0.264989	-0.108569	-0.0770216	0.0264664	0.910601
ENSP00000420213_reference	-0.141456	-0.0669533	-0.0375185	-0.081976	0.368305	-0.158729	0.00572088	-0.00861414	-0.0538741	0.70064	-0.134196	-0.0806138	-0.0493927	-0.0880674	0.576236
ENSP00000437701_reference	0.00450352	0.0948002	0.18072	0.0933411	0.368305	0.116577	0.176429	0.109669	0.134225	0.486343	0.284665	0.159683	0.210451	0.218267	0.539725
ENSP00000420327_reference	0.114141	0.0875764	0.0346442	0.0787873	0.368568	0.233415	0.0687649	0.0787678	0.126983	0.492227	0.19465	0.0316913	-0.012237	0.0713681	0.678367
ENSP00000466718_reference	0.169029	0.0669825	NA	0.118006	0.368568	0.0647651	0.0154334	0.012767	0.0309885	0.80147	NA	-0.0487023	0.0673371	0.0093174	0.965535
ENSP00000252711_reference	0.0758788	0.104095	0.049272	0.0764153	0.368791	0.0801647	-0.00336484	0.0109596	0.0292531	0.815205	0.0783657	-0.0844664	0.0947383	0.0295459	0.85668
ENSP00000336580_reference	-0.275973	-0.105637	0.0205199	-0.120363	0.368791	-0.26406	-0.0956984	-0.107255	-0.155671	0.490903	-0.253987	0.0495059	-0.00607145	-0.0701842	0.732943
ENSP00000258091_reference	0.0612809	0.0874344	0.0757309	0.0748154	0.369018	-0.0198371	0.0600509	0.0743194	0.0381777	0.759466	0.0188161	0.0757774	0.0599166	0.0515034	0.689798
ENSP00000300146_reference	-0.0394904	-0.235808	-0.0362587	-0.103852	0.369176	0.00889361	0.172905	-0.269542	-0.0292477	0.90302	-0.167892	0.457486	0.328372	0.205988	0.593097
ENSP00000359539_reference	0.106798	0.037104	0.0893426	0.0777482	0.369176	0.141394	0.0990302	0.0856056	0.108677	0.492227	0.125379	0.0633747	0.0207406	0.0698313	0.635093
ENSP00000367178_reference	0.0887889	0.0391613	0.103925	0.0772918	0.369176	0.160569	0.176875	0.0110768	0.116174	0.502225	0.154322	0.148255	0.0239095	0.108829	0.553158
ENSP00000434162_reference	-0.155439	-0.178454	0.0257038	-0.10273	0.369176	-0.256536	-0.0432894	0.00200652	-0.0992729	0.573759	0.131815	-0.156907	0.00757043	-0.00584055	0.975236
ENSP00000436958_reference	-0.201031	-0.0593552	-0.0246242	-0.0950033	0.369176	-0.119858	0.036122	-0.00732467	-0.0303536	0.826576	-0.107658	-0.0239693	0.0972597	-0.0114559	0.948194
ENSP00000253024_reference	0.0616739	0.10886	0.0580215	0.0761852	0.370932	0.0611769	0.0175563	0.0578796	0.0455376	0.698616	0.0448545	0.0372215	0.0558003	0.0459588	0.716668
ENSP00000370115_reference	-0.126428	-0.0273719	-0.0875477	-0.0804493	0.371175	-0.0178471	-0.110479	-0.113229	-0.0805184	0.55635	0.0813405	-0.0557807	-0.0107322	0.00494254	0.973511
ENSP00000462536_reference	0.115782	0.281162	-0.0286403	0.122768	0.371189	0.272296	0.0674112	0.00893198	0.116213	0.537217	0.255113	0.295126	-0.0586312	0.163869	0.568621
ENSP00000463042_reference	0.28373	0.0972001	-0.017263	0.121222	0.371189	0.278984	-0.0846275	0.0267974	0.0737179	0.710553	0.151898	-0.00421653	0.0329769	0.0602196	0.689102
ENSP00000296755_reference	-0.11318	-0.268059	0.0256561	-0.118528	0.371598	-0.365761	-0.060477	0.128159	-0.0993595	0.689403	-0.109967	-0.0905642	0.14759	-0.0176472	0.926462
ENSP00000371559_reference	0.935071	0.0618456	0.0115072	0.336141	0.371598	0.0805901	-0.0425392	-0.0674597	-0.00980295	0.942087	-0.0124653	-0.0639914	0.0154946	-0.0203207	0.876771
ENSP00000398053_reference	-0.0206496	-0.0767859	-0.161722	-0.0863858	0.371598	0.221248	-0.142829	-0.0358762	0.0141809	0.943425	0.108674	0.188638	-0.310847	-0.00451161	0.98819
ENSP00000472168_reference	0.0881461	0.103814	0.0387399	0.0769001	0.371598	0.134035	-0.0236635	0.0319062	0.0474258	0.72632	0.0232426	-0.0297012	0.075879	0.0231401	0.869535
ENSP00000373620_reference	0.144631	0.0921132	0.0159407	0.0842282	0.372691	0.129519	0.0329135	0.030387	0.064273	0.629711	0.133181	0.0338546	0.0590794	0.0753717	0.606632
ENSP00000363281_reference	-0.125026	-0.00624502	-0.123691	-0.0849877	0.375027	-0.34594	-0.142335	-0.0267372	-0.171671	0.492227	-0.161733	0.0298371	-0.253629	-0.128508	0.575402
ENSP00000369915_reference	0.239725	0.0847337	-0.00412626	0.106777	0.375027	0.221505	0.0715394	0.0195745	0.104206	0.5324	0.217235	-0.00958717	-0.0236816	0.0613221	0.737915
ENSP00000392837_reference	-0.300644	-0.103917	0.0251005	-0.126487	0.375027	-0.252708	-0.03659	-0.094264	-0.127854	0.498782	-0.253683	0.038409	0.0352491	-0.0600085	0.769034
ENSP00000316905_reference	-0.187379	-0.0505151	-0.0334611	-0.0904516	0.375453	-0.217834	-0.0613924	-0.0740166	-0.117748	0.496996	-0.217129	-0.130204	0.00475187	-0.114194	0.575402
ENSP00000433439_reference	-0.324322	-0.0170141	-0.0461681	-0.129168	0.375553	-0.234425	0.0905503	0.0757611	-0.0227044	0.912211	-0.17697	0.0519683	-0.0529885	-0.0593299	0.727063
ENSP00000216129_reference	0.113131	0.0672706	0.0482723	0.0762245	0.37561	0.105053	0.0150085	0.040791	0.0536174	0.673196	0.00320041	0.0488533	0.0935032	0.048519	0.716934
ENSP00000386642_reference	-0.211644	-0.0134307	-0.0669042	-0.0973262	0.376466	-0.232926	0.0573438	-0.00341243	-0.0596649	0.734413	-0.270308	0.0604461	0.0946656	-0.0383988	0.873776
ENSP00000439245_reference	-0.230956	NA	-0.0420032	-0.13648	0.376466	0.112006	-0.0437705	-0.24736	-0.0597082	0.759681	-0.0402464	-0.076633	0.0834926	-0.0111289	0.945264
ENSP00000457258_reference	0.176547	0.0567628	0.0303629	0.0878907	0.376547	0.166993	0.089796	0.107447	0.121412	0.492227	0.079358	0.0336898	0.0780296	0.0636924	0.642565
ENSP00000274813_reference	0.0436194	0.0306044	0.22577	0.099998	0.376622	0.16432	-0.146421	0.00638082	0.00809336	0.962908	-0.184538	-0.183773	0.311379	-0.0189774	0.954114
ENSP00000472666_reference	0.0225129	0.321083	NA	0.171798	0.377259	NA	-0.01628	NA	NA	NA	NA	NA	NA	NA	NA
ENSP00000264954_reference	0.137069	0.0858715	0.0213798	0.0814399	0.377378	0.0423436	-0.0458121	-0.015761	-0.00640986	0.959234	0.18296	0.0121671	0.0797183	0.091615	0.584598
ENSP00000320043_reference	0.155593	-0.0346639	0.198008	0.106312	0.377378	0.129382	-0.0420009	0.222633	0.103338	0.561816	0.0578003	-0.076633	0.289037	0.090068	0.689102
ENSP00000385720_reference	-0.771151	-0.046832	-0.0129034	-0.276962	0.377378	-0.202122	-0.0856773	-0.244719	-0.177506	0.484175	-0.272133	0.313066	0.21154	0.0841577	0.808962
ENSP00000352438_reference	0.0535312	0.136713	0.0475689	0.0792711	0.377379	0.21364	0.0917948	0.183736	0.163057	0.484175	0.177277	0.152226	0.057683	0.129062	0.539725
ENSP00000356462_reference	0.0718531	0.151731	NA	0.111792	0.377379	-0.0945355	-0.155459	NA	-0.124997	0.525188	NA	NA	NA	NA	NA
ENSP00000223369_reference	-0.187581	-0.077741	-0.0100206	-0.0917809	0.377393	-0.226807	0.0257048	-0.0389932	-0.0800319	0.641476	-0.0868379	0.0246657	0.223031	0.0536195	0.792007
ENSP00000312122_reference	0.140173	0.00486535	0.11075	0.0852627	0.377393	0.21519	-0.00214886	0.0105242	0.0745219	0.650362	0.113526	0.0149539	0.207936	0.112139	0.568621
ENSP00000361065_reference	0.0851857	NA	0.130103	0.107644	0.377393	-0.0364098	-0.368796	0.736122	0.110305	0.830802	1.14731	-0.524435	NA	0.311437	0.800721
ENSP00000456467:map.16/23536684/C:p.S457G:n.T23536684C:c.Agt/Ggt	0.0585273	-0.309511	-0.157931	-0.136305	0.377393	-0.0705468	0.0523827	-0.0709294	-0.0296978	0.824051	-0.136712	0.119713	-0.192068	-0.0696888	0.737456
ENSP00000264161_reference	-0.119923	-0.0524227	-0.0568014	-0.0763823	0.378858	-0.0897568	-0.0318292	-0.0933637	-0.0716499	0.57294	-0.160042	0.00956115	0.0181583	-0.0441075	0.781566
ENSP00000222553_reference	0.0506308	0.0806017	0.090117	0.0737832	0.378864	0.0139957	0.0725696	0.107744	0.0647698	0.619009	0.0731095	0.101684	0.0880597	0.0876177	0.570876
ENSP00000365147_reference	0.0528725	0.101566	0.0683065	0.0742484	0.378864	0.119064	0.0518424	0.036339	0.0690819	0.591068	0.0893841	0.0653835	0.0227077	0.0591584	0.663464
ENSP00000385942_reference	-0.324134	-0.0272335	-0.032651	-0.128006	0.378864	-0.29384	0.0568234	-0.0249335	-0.0873166	0.669884	-0.229627	0.126275	0.0285549	-0.0249325	0.909542
ENSP00000423774_reference	-0.25888	-0.250757	0.0845962	-0.14168	0.378864	NA	-0.44529	0.391142	-0.0270737	0.959509	NA	-0.1385	-0.639652	-0.389076	0.539725
ENSP00000230085_reference	0.157065	0.0234668	0.0702931	0.0836084	0.379174	0.110618	-0.0639861	0.00229294	0.0163083	0.910792	0.0917744	-0.0083228	-0.00833169	0.02504	0.859334
ENSP00000303042_reference	0.226468	0.0854449	-0.00517995	0.102244	0.379174	0.185042	-0.0158457	0.0729726	0.080723	0.595834	0.031894	0.00405463	0.114823	0.0502573	0.716934
ENSP00000306330_reference	0.122829	0.056226	0.0507704	0.0766084	0.379174	0.138673	0.0183308	0.139815	0.0989394	0.511072	0.139719	0.03248	0.0387828	0.0703273	0.639339
ENSP00000320949_reference	-0.389773	-0.148142	0.0634283	-0.158162	0.379174	-0.33253	0.0273363	0.00619602	-0.0996658	0.650362	-0.41805	-0.00698415	-0.0242139	-0.149749	0.600947
ENSP00000328773_reference	0.178722	0.0110925	0.0778299	0.0892147	0.379174	0.033127	-0.0196073	-0.071213	-0.0192311	0.883315	0.138359	-0.0703968	-0.0409907	0.00899061	0.960848
ENSP00000354021_reference	0.370023	0.0274397	0.0283996	0.141954	0.379174	0.350109	-0.0616652	-0.0385079	0.0833118	0.720674	0.378174	-0.0505658	-0.0349595	0.0975496	0.718924
ENSP00000361831_reference	-0.208908	-0.0128216	-0.0655	-0.0957432	0.379174	-0.150784	-0.00733797	-0.014789	-0.057637	0.67965	-0.252916	0.0630695	-0.0991549	-0.0963338	0.653612
ENSP00000405068_reference	0.124585	0.00867986	0.114322	0.082529	0.379174	-0.111881	-0.119376	-0.0838901	-0.105049	0.492383	0.195958	0.171538	0.022345	0.129947	0.5427
ENSP00000409322_reference	-0.0896891	-0.129157	-0.0210782	-0.0799747	0.379174	-0.136078	-0.105689	0.0102394	-0.077176	0.581604	-0.0601506	-0.0715788	-0.10688	-0.0795365	0.579568
ENSP00000413572:map.17/33469279/C:p.P6A:n.G33469279C:c.Ccg/Gcg	0.479949	0.08644	-0.0263017	0.180029	0.379174	0.156404	0.0143061	-0.0258437	0.048289	0.734413	0.389305	0.0905777	-0.0211808	0.152901	0.579568
ENSP00000443096_reference	-0.00342114	-0.419995	-0.0523041	-0.158573	0.379174	0.177107	-0.116741	-0.451156	-0.130263	0.670103	-0.257222	0.0399239	-0.545699	-0.254332	0.545065
ENSP00000453997_reference	-0.310475	-0.0936245	0.0224938	-0.127202	0.379174	-0.379719	-0.103842	0.0433312	-0.146743	0.54468	-0.105885	0.0771114	-0.0133911	-0.0140548	0.930583
ENSP00000264167_reference	-0.0490746	-0.094011	-0.0777261	-0.0736039	0.37952	0.024382	-0.0432894	-0.0886371	-0.0358482	0.777781	-0.0209623	-0.0513429	-0.0539744	-0.0420932	0.737915
ENSP00000382312_reference	-0.0137335	-0.0837088	-0.156508	-0.08465	0.37952	0.010636	-0.0879379	-0.197169	-0.0914904	0.564024	-0.154649	-0.0337848	-0.270953	-0.153129	0.539725
ENSP00000295802_reference	-0.319282	0.10914	-0.278065	-0.162736	0.379947	-0.19181	0.0271347	0.046537	-0.0393794	0.815202	-0.0444554	0.000140651	-0.0961882	-0.0468343	0.727334
ENSP00000261813_reference	0.132338	0.0891376	0.0191492	0.0802081	0.380971	0.0883675	-0.0289688	-0.0817993	-0.00746688	0.959098	0.095983	-0.150149	0.0874577	0.0110974	0.954802
ENSP00000402104_reference	0.105782	NA	0.102692	0.104237	0.38249	NA	NA	NA	NA	NA	NA	-0.000478318	NA	NA	NA
ENSP00000369773_reference	NA	-0.100063	-0.108195	-0.104129	0.383229	-0.0309461	-0.044271	0.0394782	-0.011913	0.924911	NA	-0.2921	NA	NA	NA
ENSP00000420448_reference	0.345705	NA	0.0147896	0.180247	0.383229	0.880126	-0.072541	NA	0.403792	0.550282	NA	NA	-0.0211021	NA	NA
ENSP00000319469_reference	-0.449088	-0.0714806	0.0168513	-0.167906	0.383551	-0.251601	-0.201695	-0.0134088	-0.155568	0.492227	-0.221557	0.0267659	-0.256753	-0.150515	0.553158
ENSP00000256646_reference	-0.145729	0.0648203	-0.387673	-0.156194	0.383767	NA	0.0166337	0.0907008	0.0536673	0.753398	NA	0.219827	0.501163	0.360495	0.539725
ENSP00000354961_reference	-0.25359	-0.0323783	NA	-0.142984	0.383767	NA	NA	NA	NA	NA	NA	NA	0.117024	NA	NA
ENSP00000348904_reference	0.442621	0.0252174	0.024481	0.164107	0.383965	0.272296	0.0356121	0.157456	0.155121	0.492227	0.240866	0.0800596	0.183901	0.168276	0.539725
ENSP00000415208_reference	0.0862161	0.124031	NA	0.105124	0.383965	-0.110197	0.167861	NA	0.0288323	0.907753	-0.0988771	0.129347	NA	0.015235	0.952749
ENSP00000428589_reference	-0.178318	-0.0850046	-0.00449902	-0.0892738	0.383965	-0.0652819	-0.272168	-0.580498	-0.305983	0.484175	-0.259819	-0.143546	-0.329412	-0.244259	0.539725
ENSP00000299977_reference	-0.261646	-0.137182	0.0441723	-0.118219	0.384085	-0.340121	0.0367411	0.0537402	-0.0832131	0.711592	0.108258	-0.0971291	0.0161082	0.00907898	0.958061
ENSP00000366453:map.9/71843023/A:p.D482E:n.C71843023A:c.gaC/gaA	0.0549792	0.277557	0.00796021	0.113499	0.384085	0.0741955	-0.0299026	-0.126025	-0.027244	0.858297	0.0500989	-0.0523928	-0.0759994	-0.0260978	0.857713
ENSP00000457064_reference	0.153383	0.0605151	0.0306318	0.0815099	0.384498	0.20404	0.0466816	-0.0173483	0.0777911	0.629123	0.117534	0.0428216	0.0371587	0.065838	0.642565
ENSP00000459123_reference	0.0213013	-0.321434	-0.0857117	-0.128615	0.385658	NA	NA	NA	NA	NA	0.0288595	-0.104026	NA	-0.0375834	0.855608
ENSP00000356978_reference	-0.388234	-0.017854	-0.0328659	-0.146318	0.386304	-0.399459	-0.0728552	-0.0307995	-0.167704	0.502225	-0.135248	0.0384455	0.0266909	-0.0233704	0.880503
ENSP00000438465_reference	-0.151806	-0.0640638	-0.0276187	-0.0811627	0.386677	-0.158729	-0.0569764	0.0188752	-0.0656101	0.652233	-0.178833	-0.00519495	0.088698	-0.0317765	0.868636
ENSP00000308405_reference	0.284179	0.0254101	0.0330501	0.114213	0.388644	0.335567	0.166464	0.0664452	0.189492	0.484175	0.3644	0.166985	0.0112109	0.180865	0.5427
ENSP00000469284_reference	-0.179262	0.0850182	-0.383346	-0.159197	0.389089	-0.0483141	-0.0407519	-0.121851	-0.0703057	0.582787	0.0789328	0.0798822	0.0772947	0.0787032	0.579568
ENSP00000215793_reference	0.281595	0.0764579	-0.011502	0.115517	0.389579	0.257948	-0.0188883	0.0136866	0.0842487	0.647142	0.124555	0.0229316	-0.0283206	0.039722	0.789001
ENSP00000362110_reference	0.190388	0.0211937	0.0559712	0.0891843	0.389885	0.198171	-0.0733266	0.062088	0.0623107	0.705286	0.194257	0.0635721	-0.0132932	0.0815121	0.641778
ENSP00000352401_reference	0.020493	0.0332461	0.321847	0.125195	0.389911	0.0461096	0.00757948	0.336734	0.130141	0.54468	0.151898	-0.0710468	0.173728	0.0848597	0.659598
ENSP00000302160_reference	0.238335	0.0814576	-0.0087845	0.103669	0.389997	0.221634	-0.255934	-0.102066	-0.0454556	0.857784	0.0444771	-0.179286	-0.229675	-0.121494	0.579568
ENSP00000339889_reference	-0.251311	-0.0974776	0.0219369	-0.108951	0.39055	-0.30049	0.0308314	-0.049275	-0.106311	0.592208	-0.198696	0.0566282	0.0203774	-0.0405633	0.833581
ENSP00000247001_reference	0.762194	0.160398	-0.0958989	0.275564	0.390551	0.20443	-0.336797	-0.130469	-0.0876121	0.738963	1.03519	0.0496327	-0.0181737	0.355548	0.592257
ENSP00000457708_reference	0.0544528	-0.13132	-0.3342	-0.137022	0.391213	-0.150568	-0.217087	-0.0670885	-0.144914	0.492227	0.0208982	-0.025362	-0.0881488	-0.0308709	0.822496
ENSP00000387982_reference	NA	-0.198936	-0.0455843	-0.12226	0.391252	NA	NA	0.211718	NA	NA	NA	NA	-0.068539	NA	NA
ENSP00000405685_reference	-0.259943	-0.0279564	NA	-0.14395	0.391264	-0.0117879	0.179169	NA	0.0836906	0.686236	-0.0392768	NA	NA	NA	NA
ENSP00000360671_reference	-0.256984	-0.0354832	-0.0251667	-0.105878	0.391692	-0.204349	0.044221	0.0426434	-0.0391615	0.819939	-0.15615	0.0111625	0.0595446	-0.0284808	0.870157
ENSP00000369786_reference	0.0552424	0.0901301	0.0685993	0.0713239	0.391692	0.0468791	-0.114334	0.145104	0.025883	0.878711	-0.012722	-0.201283	-0.0659186	-0.093308	0.592257
ENSP00000470740_reference	0.382344	0.214716	-0.10343	0.164543	0.391885	0.220219	-0.0709711	NA	0.0746239	0.759201	NA	0.614438	NA	NA	NA
ENSP00000369545_reference	NA	0.203753	0.0433415	0.123547	0.392201	0.0904813	0.14349	NA	0.116986	0.543377	0.55642	NA	NA	NA	NA
ENSP00000418533:map.7/129663496/T:p.R320H:n.C129663496T:c.cGt/cAt	0.0894313	0.0288307	0.105037	0.0744331	0.392201	NA	-0.0523996	-0.21095	-0.131675	0.54468	-0.00870987	0.23896	-0.175442	0.0182696	0.943572
ENSP00000428924_reference	-0.00739986	NA	-0.364106	-0.185753	0.392201	NA	0.18345	NA	NA	NA	NA	0.00164008	NA	NA	NA
ENSP00000452419_reference	0.124711	0.103534	0.00995144	0.0793985	0.392201	0.159093	0.0480187	0.046978	0.0846964	0.549391	0.107285	0.0520769	0.0210845	0.0601489	0.66651
ENSP00000397249_reference	-0.178426	-0.128992	0.0235434	-0.0946248	0.392487	-0.1537	0.0718592	-0.040641	-0.0408273	0.794852	-0.198369	0.0991999	0.027414	-0.0239184	0.904073
ENSP00000411448_reference	0.0745814	0.0731629	0.0631964	0.0703136	0.393631	-0.177174	-0.060808	0.012215	-0.0752556	0.618006	0.0438818	-0.0688813	-0.252312	-0.0924372	0.654993
ENSP00000460885_reference	0.153014	-0.033289	0.174147	0.0979574	0.394579	0.107421	0.143726	0.0978609	0.116336	0.492227	0.00572282	0.042166	0.0419312	0.02994	0.818001
ENSP00000222399:map.7/107593989/C:p.Q1022R:n.T107593989C:c.cAg/cGg	-0.205058	0.0559357	-0.18398	-0.111034	0.395847	-0.0945195	0.0142137	-0.0987742	-0.0596933	0.654472	-0.139513	-0.0920627	-0.029646	-0.0870738	0.579568
ENSP00000227524_reference	0.085701	0.0595598	0.0655144	0.0702584	0.395847	0.0757612	0.0281422	0.0185588	0.0408207	0.73168	0.0383232	0.0683557	0.0887892	0.065156	0.639062
ENSP00000252457_reference	-0.711003	-0.103755	0.0586267	-0.252044	0.395847	-0.28063	0.117788	0.0444279	-0.0394713	0.862518	-0.178934	0.0619201	-0.0359928	-0.0510023	0.765862
ENSP00000262948_reference	0.0678161	0.046441	0.10102	0.0717592	0.395847	0.102681	-0.0628544	0.0407254	0.0268506	0.85181	0.0821893	0.191137	0.015533	0.0962864	0.579568
ENSP00000263245_reference	0.484059	1.12133	-0.306899	0.43283	0.395847	0.554527	0.0937208	0.33887	0.329039	0.484175	NA	0.0514255	NA	NA	NA
ENSP00000299608_reference	-0.0894564	-0.119142	-0.0197016	-0.0761	0.395847	-0.198212	0.0406492	-0.107746	-0.0884363	0.59069	-0.140618	-0.0346874	-0.0618857	-0.0790637	0.59508
ENSP00000330918_reference	0.106036	0.00857487	0.121573	0.0787282	0.395847	0.0682015	-0.0133936	-0.0193478	0.01182	0.925602	-0.269568	-0.146387	-0.0937448	-0.1699	0.539725
ENSP00000373810_reference	0.358768	0.0867242	-0.0311147	0.138126	0.395847	0.344451	-0.109935	-0.036776	0.0659136	0.789668	0.385184	-0.00756848	0.0479075	0.141841	0.59508
ENSP00000376816_reference	0.0340395	-0.137497	-0.196776	-0.100078	0.395847	-0.321021	-0.00396386	-0.17182	-0.165602	0.492227	-0.0646844	-0.13045	0.0620539	-0.0443603	0.775698
ENSP00000411127_reference	-0.15713	0.798551	0.242803	0.294741	0.395847	0.298743	NA	0.445681	0.372212	0.484175	0.126065	NA	-0.0600453	0.0330097	0.880503
ENSP00000411162_reference	-0.0705875	-0.0630547	-0.0759707	-0.069871	0.395847	0.0253988	-0.0266085	-0.100094	-0.0337678	0.799877	0.139583	-0.0374949	-0.0693728	0.0109051	0.952213
ENSP00000464342_reference	0.107813	0.090697	0.0250369	0.0745157	0.395847	0.11034	0.112944	0.117685	0.113656	0.492227	0.0900876	0.0681768	0.0810753	0.0797799	0.579568
ENSP00000466214_reference	0.139428	0.0455788	0.0457072	0.0769047	0.395847	0.307735	0.0331142	0.00856301	0.116471	0.561064	0.218265	0.0297452	-0.0192933	0.076239	0.678367
ENSP00000476767_reference	-0.209603	0.00182454	-0.0756131	-0.0944639	0.395847	-0.227334	-0.0156947	-0.0352536	-0.0927607	0.57294	-0.0957378	-0.0103614	-0.0863158	-0.0641384	0.652437
ENSP00000384739_reference	-0.223484	NA	-0.0350993	-0.129292	0.396465	NA	-0.183196	-0.177019	-0.180107	0.492227	NA	NA	NA	NA	NA
ENSP00000405580_reference	-0.0140095	NA	-0.312627	-0.163318	0.396465	0.357266	NA	0.111888	0.234577	0.492227	-0.272531	NA	0.201071	-0.0357298	0.924813
ENSP00000431800_reference	0.057477	0.0629582	0.0906937	0.0703763	0.396751	0.0129559	0.00724511	0.0200073	0.0134028	0.912211	0.0695471	0.0371118	0.0415734	0.0494108	0.695567
ENSP00000272065_reference	0.158168	0.0523462	0.0306793	0.0803978	0.397419	0.16726	-0.0393889	0.0899401	0.0726039	0.641006	-0.0219045	0.00126537	-0.0133911	-0.0113434	0.931017
ENSP00000298746_reference	0.0347068	0.0942349	0.0874581	0.0721333	0.397419	0.169395	0.107963	0.0261016	0.101153	0.508225	0.0222257	0.255237	1.45495	0.577471	0.558174
ENSP00000366243_reference	-0.0410365	-0.307306	-0.00961384	-0.119319	0.397419	-0.222602	-0.100115	0.0162082	-0.10217	0.549391	-0.114109	-0.0952045	-0.00212453	-0.0704794	0.639062
ENSP00000386284_reference	0.210963	0.223013	-0.0714473	0.120843	0.397419	NA	0.0557819	0.536892	0.296337	0.498782	1.27869	0.13624	0.170906	0.528613	0.545065
ENSP00000387471_reference	-0.00396928	-0.173069	-0.080235	-0.0857577	0.397419	0.113116	-0.100175	-0.071018	-0.019359	0.905476	-0.0812834	-0.0714606	-0.185703	-0.112816	0.545065
ENSP00000355923_reference	-0.119462	1.64444	NA	0.762486	0.397477	-0.250227	0.191109	-0.210813	-0.0899773	0.70817	-0.203153	NA	0.0902833	-0.0564348	0.844061
ENSP00000379344_reference	NA	0.0679904	0.142497	0.105244	0.397477	NA	-0.0397727	1.09726	0.528744	0.526411	0.0539115	-0.126228	0.00830312	-0.0213376	0.886943
ENSP00000381854:map.7/47331594/A:p.T1296M:n.G47331594A:c.aCg/aTg	-0.145276	-0.0278949	-0.0610261	-0.0780656	0.397477	-0.127651	-0.135817	-0.115549	-0.126339	0.492227	-0.111648	-0.0802569	-0.192622	-0.128176	0.539725
ENSP00000445736_reference	-0.581352	0.137674	-0.228778	-0.224152	0.397477	NA	0.0226016	0.231442	0.127022	0.57294	NA	0.0190686	NA	NA	NA
ENSP00000265986_reference	-0.0386478	-0.106969	-0.0708192	-0.0721452	0.398162	-0.0104733	-0.0625229	-0.0575395	-0.0435119	0.714803	-0.145479	-0.0410989	0.000416778	-0.0620535	0.680161
ENSP00000446687_reference	0.0978854	0.10255	0.0221597	0.0741984	0.398202	0.190833	0.0545958	-0.000253121	0.0817254	0.589427	0.165578	0.0153251	-0.0119046	0.0563329	0.718775
ENSP00000352398_reference	-0.311187	-0.0327332	-0.0161024	-0.120008	0.398341	-0.295716	-0.00327127	-0.0903965	-0.129794	0.517012	-0.28222	-0.00491264	-0.0154668	-0.100867	0.63947
ENSP00000455224_reference	-0.125041	-0.166941	0.0207429	-0.090413	0.398533	-0.213916	-0.0647865	-0.0501657	-0.109623	0.502225	-0.287675	-0.104974	0.0244433	-0.122735	0.582894
ENSP00000216252_reference	0.360579	0.00281878	0.0415057	0.134968	0.398972	0.322678	-0.0249547	0.0609723	0.119565	0.567275	0.0994808	-0.052315	0.0332422	0.0268027	0.858298
ENSP00000368075_reference	-0.119656	0.0235113	-0.18354	-0.093228	0.398972	-0.061913	-0.0650404	-0.087059	-0.0713375	0.567451	-0.120264	0.106691	0.0976946	0.0280408	0.876771
ENSP00000298767_reference	-0.260696	0.0243423	-0.0909168	-0.10909	0.399604	-0.282488	0.0773557	0.00375783	-0.067125	0.738558	-0.45667	0.0836213	0.387829	0.00492663	0.989838
ENSP00000326563:map.5/137717265/A:p.A256T:n.G137717265A:c.Gcg/Acg	-0.0909114	-0.0173194	-0.118385	-0.0755385	0.399604	-0.0312525	-0.0284736	-0.0631344	-0.0409535	0.72731	-0.255041	-0.0685273	-0.217473	-0.180347	0.539725
ENSP00000435654_reference	-0.0528978	1.70224	0.0880967	0.579146	0.399604	-0.0188342	-0.0156569	0.0197576	-0.00491116	0.965013	NA	-0.0754469	NA	NA	NA
ENSP00000232607_reference	0.0363072	0.089563	0.0876254	0.0711652	0.400043	-0.0221343	0.111528	0.0203234	0.0365723	0.781488	0.0346153	0.0834444	0.158505	0.0921881	0.576236
ENSP00000460348_reference	-0.213418	-0.07677	0.00590186	-0.0947619	0.40088	-0.197301	0.00568369	-0.100998	-0.0975384	0.54468	-0.111907	-0.032806	0.0107877	-0.0446418	0.746355
ENSP00000377617_reference	-0.00630118	-0.0437337	-0.296244	-0.115426	0.401163	-0.10068	0.100616	0.0518369	0.0172576	0.910792	0.109646	-0.0732748	NA	0.0181856	0.937027
ENSP00000368776_reference	-0.160457	-0.0699594	-0.0134252	-0.0812804	0.402325	-0.063855	0.0266216	0.0367338	-0.000166543	0.99868	-0.187417	0.0485451	-0.0323598	-0.0570771	0.741622
ENSP00000284719_reference	0.070552	0.101988	0.0403278	0.0709559	0.402492	0.10561	0.0306304	0.0598396	0.0653601	0.607176	0.124692	0.0691961	-0.0453456	0.0495142	0.744319
ENSP00000446039_reference	-0.10372	-0.133073	-0.00182705	-0.0795401	0.403092	-0.0123322	-0.113081	-0.0169556	-0.0474564	0.706525	-0.00274244	-0.0277881	-0.150975	-0.0605018	0.688404
ENSP00000300456_reference	1.67888	0.189666	-0.148802	0.573249	0.403121	NA	-0.277929	NA	NA	NA	NA	0.0203266	NA	NA	NA
ENSP00000358635_reference	0.157923	0.0370011	0.0429024	0.0792755	0.403121	0.20742	0.0155073	0.0166252	0.0798509	0.615286	0.162772	0.0230239	0.0450165	0.0769376	0.628511
ENSP00000417354_reference	-0.300593	-0.0504994	0.000969173	-0.116708	0.403121	-0.198676	-0.158916	-0.0790518	-0.145548	0.484175	-0.228574	-0.187656	-0.300829	-0.23902	0.539725
ENSP00000434243_reference	0.0987792	0.0538296	0.0574005	0.0700031	0.403121	0.0989058	0.10985	0.0998776	0.102878	0.492753	0.139175	0.144035	0.00254725	0.0952525	0.579568
ENSP00000308897_reference	0.0736725	-0.137746	-0.397111	-0.153728	0.404097	-0.248534	-0.0974952	0.0171922	-0.109612	0.54468	-0.0328142	-0.108852	-0.192311	-0.111326	0.553158
ENSP00000333666_reference	0.0446799	0.0962124	0.0689536	0.0699486	0.404097	-0.0162996	0.0248241	0.128576	0.0457002	0.731313	0.0361785	0.042767	-0.0855544	-0.00220298	0.98819
ENSP00000370372_reference	0.128467	0.0272621	0.0677207	0.0744831	0.404097	-0.187347	0.0640751	0.42986	0.102196	0.72731	-0.0630725	0.030131	-0.217158	-0.0833663	0.655875
ENSP00000384026_reference	-0.134643	-0.0916456	-0.00767944	-0.0779893	0.404097	-0.0293997	0.0351384	-0.144035	-0.0460987	0.7412	-0.0430819	-0.0675246	-0.00987302	-0.0401598	0.750906
ENSP00000471185_reference	-0.308493	-0.0235634	-0.0220131	-0.118023	0.404097	-0.326802	0.0727117	0.0321702	-0.0739733	0.739156	-0.238979	0.0557985	-0.015604	-0.0662614	0.737456
ENSP00000343547_reference	0.0973745	0.0205691	0.101412	0.0731185	0.405152	0.186756	0.128776	0.0831547	0.132896	0.492227	0.0246121	0.0929359	0.107571	0.0750398	0.602036
ENSP00000356263_reference	0.0217053	0.057546	0.16107	0.0801071	0.405152	0.102681	0.060964	0.13226	0.098635	0.502225	0.00956513	0.254026	0.101693	0.121761	0.571773
ENSP00000357452_reference	-0.0348621	0.106059	0.252873	0.108023	0.405152	-0.0939753	-0.0305127	0.289887	0.055133	0.80187	-0.067945	-0.150315	0.347027	0.0429223	0.880503
ENSP00000255120_reference	0.145496	0.0875764	0.00525802	0.0794435	0.405743	0.178565	-0.00735674	0.0311138	0.0674408	0.652233	0.1919	0.0210661	0.0399525	0.0843062	0.618551
ENSP00000438009_reference	-0.0490746	-0.103268	-0.0579111	-0.0700847	0.405743	-0.0854074	0.0258698	0.400248	0.11357	0.661554	-0.38393	-0.0266987	-0.250212	-0.22028	0.539725
ENSP00000473104_reference	-0.124743	-0.104695	-0.00386702	-0.0777686	0.405743	-0.0848666	0.0233183	-0.0520363	-0.0378615	0.762691	-0.1564	-0.00368996	0.0975496	-0.0208467	0.907494
ENSP00000230685_reference	-0.159006	-0.105685	0.0107857	-0.0846353	0.405919	-0.107594	-0.0312757	0.0853352	-0.0178447	0.907062	-0.0577644	-0.00966269	-0.0794983	-0.0489751	0.709275
ENSP00000373404_reference	0.122578	0.140551	-0.0124633	0.0835551	0.405919	0.287608	-0.0586479	0.0713676	0.100109	0.619167	0.170775	-0.0376489	-0.0317849	0.0337803	0.850011
ENSP00000298694:map.14/21549893/C:p.V956L:n.G21549893C:c.Gtg/Ctg	-0.393144	-0.168873	0.092468	-0.156516	0.406412	-0.0617722	-0.144665	-0.016307	-0.0742481	0.582243	-0.355187	-0.198633	0.0046166	-0.183068	0.5427
ENSP00000404997_reference	-0.579043	0.0312542	NA	-0.273894	0.406412	-0.224405	0.159677	-0.0359108	-0.0335463	0.874104	-0.414394	-0.0947038	-0.0824924	-0.197197	0.539725
ENSP00000289968_reference	0.216856	0.192969	-0.0678523	0.113991	0.406517	0.216481	0.0669835	-0.0486117	0.0782844	0.647387	0.748671	0.0461313	-0.0768989	0.239301	0.632579
ENSP00000251968_reference	0.0164446	0.122092	0.0851751	0.0745705	0.406992	0.0976453	0.0109189	0.0570527	0.0552056	0.666235	0.0921958	-0.0936628	-0.00336771	-0.00161155	0.9903
ENSP00000269228_reference	NA	0.0894212	0.106869	0.0981451	0.407049	NA	-0.133418	0.450875	0.158728	0.691017	NA	NA	0.0577016	NA	NA
ENSP00000442388_reference	0.0432215	0.28141	0.00532241	0.109985	0.407188	0.175249	-0.220107	0.0198076	-0.00834997	0.965657	0.0875535	1.06526	-0.609462	0.181116	0.837118
ENSP00000340870_reference	NA	0.216275	0.032276	0.124276	0.407279	-0.115872	0.0847694	-0.0184588	-0.0165205	0.913077	NA	-0.267104	-0.00519558	-0.13615	0.633384
ENSP00000355729:map.1/227182033/A:p.A1618V:n.G227182033A:c.gCt/gTt	-0.0819573	-0.0196577	-0.119473	-0.0736959	0.407279	-0.215482	0.0733152	-0.104114	-0.0820938	0.647387	-0.42308	-0.098273	0.0750694	-0.148761	0.628208
ENSP00000376249_reference	0.230667	NA	0.027956	0.129312	0.407279	0.288836	-0.172488	0.134276	0.0835413	0.724376	0.153111	-0.0750912	0.0508303	0.0429499	0.805215
ENSP00000444555_reference	-0.215527	-0.122308	0.037292	-0.100181	0.407279	-0.104382	-0.0836577	-0.148554	-0.112198	0.492227	-0.0464177	-0.128194	0.0999214	-0.0248967	0.880503
ENSP00000458221_reference	-0.0594348	-0.0369531	-0.119648	-0.072012	0.407279	-0.137117	-0.0232839	-0.015761	-0.0587206	0.667443	-0.0702067	-0.0443443	0.0214475	-0.0310345	0.819592
ENSP00000219240_reference	0.25091	0.0370158	0.0151894	0.101038	0.407618	0.252042	-0.000560263	-0.0643865	0.0623652	0.736748	0.108674	-0.0421799	-0.118578	-0.0173611	0.91661
ENSP00000220849_reference	-0.257605	-0.0869584	0.0254815	-0.106361	0.407618	-0.220225	0.076081	0.0551538	-0.0296634	0.877914	-0.0955139	0.0463492	0.0563412	0.00239217	0.988129
ENSP00000287667_reference	-0.185683	-0.0417598	-0.0258574	-0.0844335	0.407618	-0.0876203	0.0735459	0.0262838	0.0040698	0.972391	-0.0727711	0.021214	0.0384619	-0.00436507	0.974955
ENSP00000356243_reference	0.0523454	0.0351174	0.135585	0.0743494	0.407618	0.211958	-0.0426546	-0.0364817	0.0442739	0.802034	0.117534	0.0304983	-0.160868	-0.0042786	0.983161
ENSP00000370589_reference	0.230434	-0.0584436	0.157945	0.109979	0.407618	0.234563	0.0939482	-0.029094	0.0998056	0.567275	0.422191	0.210846	-0.0927107	0.180109	0.579568
ENSP00000447082_reference	0.0642908	0.00442919	0.194341	0.0876869	0.407618	0.146415	-0.0799031	0.216663	0.0943917	0.614862	0.0228448	-0.052879	0.138442	0.0361358	0.819666
ENSP00000466651_reference	-0.196528	-0.0119389	-0.0542993	-0.0875888	0.407618	-0.179074	-0.0515867	-0.05949	-0.0967168	0.517867	-0.145379	-0.0223113	0.0736884	-0.031334	0.855475
ENSP00000255108_reference	0.0811859	-0.0457414	0.481162	0.172202	0.407752	-0.0639177	0.0601404	0.0248582	0.00702698	0.958544	0.0282136	0.0448592	0.0279655	0.0336794	0.79057
ENSP00000456885_reference	0.299697	0.12223	-0.0547356	0.122397	0.407752	0.205471	0.0568593	0.0316586	0.0979963	0.539049	-0.0900853	0.038975	0.188604	0.0458314	0.812939
ENSP00000260641_reference	-0.186523	-0.0846845	0.00836188	-0.0876152	0.4078	-0.169279	0.00536748	-0.0331975	-0.0657028	0.652233	-0.102554	0.0473478	-0.0525863	-0.0359307	0.812939
ENSP00000283131_reference	-0.102634	-0.108367	-0.01173	-0.0742436	0.4078	-0.164734	-0.0677581	-0.0955435	-0.109345	0.492783	-0.102425	-0.0721308	-0.0570772	-0.077211	0.584598
ENSP00000283290_reference	-0.0174641	-0.177925	-0.0535444	-0.0829779	0.4078	-0.155686	-0.126594	-0.0769858	-0.119755	0.492227	0.041629	-0.0781171	-0.408367	-0.148285	0.603191
ENSP00000361564_reference	0.181376	0.0216991	0.0472562	0.0834438	0.4078	0.0084465	0.0101589	0.0559818	0.0248624	0.839523	-0.0045436	0.0112183	-0.219526	-0.0709504	0.693091
ENSP00000455629_reference	0.0284217	0.27681	0.0182081	0.107813	0.4078	0.114086	0.0838712	-0.0135792	0.0614592	0.650569	0.181904	-0.00199873	0.0587072	0.0795375	0.639062
ENSP00000470975_reference	0.254237	0.0496372	0.00277656	0.102217	0.4078	0.0862505	0.0256497	-0.183232	-0.0237771	0.894842	-0.0613374	-0.0808717	0.104419	-0.0125967	0.940885
ENSP00000276440_reference	-0.00109388	0.279671	0.0489285	0.109169	0.407919	1.89685	-0.119761	0.13747	0.638186	0.546434	-0.386393	-0.134789	-0.0605911	-0.193924	0.539725
ENSP00000326767_reference	-0.0361229	NA	-0.201599	-0.118861	0.407919	0.596085	-0.141305	NA	0.22739	0.652233	NA	0.418447	-0.0764287	0.171009	0.679081
ENSP00000380070_reference	0.107813	0.078174	0.0274804	0.0711559	0.407919	0.141666	0.00521865	0.00607841	0.0509876	0.704886	0.0526706	0.0581782	-0.0462262	0.0215409	0.876771
ENSP00000410780_reference	-0.286088	-0.0554771	0.00747804	-0.111362	0.407919	-0.325073	-0.101817	-0.152918	-0.193269	0.484175	-0.0899897	-0.0524511	-0.0463463	-0.062929	0.643663
ENSP00000363054_reference	0.0332383	0.0599652	0.123429	0.0722108	0.408002	-0.199417	0.134043	0.116471	0.0170327	0.932081	0.0997602	0.0901901	0.360741	0.183564	0.539725
ENSP00000447793_reference	0.178963	0.0697167	0.00388891	0.0841896	0.408002	0.213898	0.0287097	0.0235308	0.088713	0.57539	0.149876	0.0762222	-0.0636677	0.0541433	0.744023
ENSP00000461104_reference	-0.0451204	0.216795	0.134555	0.102076	0.408002	-0.254245	-0.331807	0.195896	-0.130052	0.648862	-0.03162	-0.0242935	NA	-0.0279568	0.876626
ENSP00000307508_reference	0.118177	-0.0565751	0.318871	0.126824	0.408949	0.363689	0.0336981	0.189281	0.195556	0.492227	0.416369	0.0982892	0.386168	0.300276	0.539725
ENSP00000312318_reference	0.123833	0.0439698	0.0476158	0.0718061	0.409158	-0.0705625	-0.102177	0.0351374	-0.0458675	0.727366	-0.0262127	NA	NA	NA	NA
ENSP00000348984_reference	0.102731	0.021818	0.0896464	0.0713983	0.409716	0.152093	-0.0269699	-0.05461	0.0235044	0.882835	0.147444	0.0363805	-0.0592977	0.0415091	0.804118
ENSP00000324463:map.14/75230953/T:p.P254L:n.C75230953T:c.cCt/cTt	0.080669	0.0548467	0.0664251	0.0673136	0.40982	0.137991	0.0829901	-0.0764519	0.0481765	0.749318	0.216204	-0.154943	-0.334341	-0.0910266	0.763432
ENSP00000234725_reference	-0.642938	-0.0268646	0.010144	-0.219886	0.410112	-0.318906	-0.160626	-0.183557	-0.22103	0.484175	0.104224	-0.169719	0.0859058	0.00680377	0.973511
ENSP00000329419_reference	-0.334972	0.0191999	-0.0605374	-0.125436	0.410112	-0.321883	0.0801668	-0.0677427	-0.103153	0.642755	-0.259371	0.14361	-0.00373699	-0.0398325	0.870157
ENSP00000346088_reference	0.00545701	0.16767	0.0711086	0.0814119	0.410112	0.0595952	0.0767362	-0.0352017	0.0337099	0.797833	0.0491586	0.179906	0.0175646	0.0822098	0.618551
ENSP00000347359_reference	-0.193446	-0.0428941	-0.0206356	-0.0856585	0.410112	-0.232732	-0.00338356	-0.117158	-0.117758	0.507012	-0.377127	-0.0679177	-0.128886	-0.19131	0.539725
ENSP00000357215_reference	0.141288	-0.0217854	0.136453	0.0853186	0.410112	0.253301	0.0979664	0.205366	0.185544	0.484175	0.261496	0.119454	-0.0891384	0.0972707	0.666637
ENSP00000383862_reference	0.170365	0.0626982	0.0108979	0.0813205	0.410112	0.263954	0.0731022	0.116082	0.151046	0.492227	0.248322	0.104146	0.0665042	0.139658	0.539725
ENSP00000287097_reference	-0.16999	-0.0387808	-0.0315771	-0.080116	0.410888	-0.0813566	0.0164675	0.000556709	-0.0214441	0.869506	-0.103615	-0.018412	-0.0297845	-0.0506038	0.70855
ENSP00000394487_reference	0.0710726	0.520641	-0.0442341	0.182493	0.411638	0.340904	0.0286731	NA	0.184789	0.529444	0.322751	0.00111546	0.541816	0.288561	0.539725
ENSP00000379643_reference	-0.146455	0.0438673	-0.187251	-0.0966131	0.412548	0.289449	0.0691387	0.0456218	0.134737	0.502225	-0.0720941	0.109076	-0.109095	-0.0240378	0.885338
ENSP00000384627_reference	-0.2235	-0.119831	0.0409876	-0.100781	0.412548	-0.0657997	-0.147661	0.0954624	-0.0393328	0.810393	-0.0434984	0.0149168	0.00186971	-0.00890397	0.94954
ENSP00000296786_reference	0.0317683	0.172364	0.0370085	0.0803802	0.412951	0.0397058	-0.0605549	0.0666547	0.0152686	0.910792	0.0402755	0.092549	0.0978033	0.076876	0.590506
ENSP00000200457_reference	NA	-0.000830102	-0.329705	-0.165268	0.41297	NA	-0.257362	-0.335567	-0.296464	0.484175	-0.158671	-0.0487411	NA	-0.103706	0.631443
ENSP00000346129_reference	0.255841	0.0174569	NA	0.136649	0.413191	-0.199434	-0.191381	NA	-0.195408	0.486343	NA	-0.0717957	0.330378	0.129291	0.707822
ENSP00000364320_reference	0.0685983	0.0801736	0.051784	0.066852	0.413191	0.127736	0.154083	0.0461775	0.109332	0.492944	0.192686	0.268765	0.0298848	0.163779	0.539725
ENSP00000431482_reference	-0.10669	-0.180471	0.0224779	-0.0882276	0.413608	-0.0652348	-0.192618	-0.273473	-0.177109	0.484175	-0.0832488	-0.0809708	-0.260719	-0.141646	0.539725
ENSP00000444935_reference	0.0666419	0.115839	0.0294449	0.0706421	0.41401	0.188993	-0.0494596	0.132645	0.0907263	0.584304	-0.0034026	-0.021759	0.0128644	-0.00409905	0.974955
ENSP00000296577_reference	-0.151958	-0.03604	-0.0399086	-0.0759687	0.414236	-0.17653	0.055153	-0.0536115	-0.0583294	0.704793	-0.134458	0.00732374	-0.0730596	-0.0667314	0.658089
ENSP00000345719:map.9/132580901/G:p.D216H:n.C132580901G:c.Gat/Cat	-0.0273204	-0.0288797	-0.211275	-0.0891585	0.414797	-0.122141	-0.0314666	-0.0765943	-0.0767339	0.562044	-0.112279	0.121524	0.071679	0.0269747	0.877189
ENSP00000393080_reference	0.184867	0.121537	-0.0322544	0.0913833	0.414955	0.1127	-0.0458892	-0.0167849	0.0166752	0.908018	0.191769	0.0397232	0.0910116	0.107501	0.562393
ENSP00000262093_reference	-0.618957	-0.0294648	0.0164679	-0.210651	0.415512	NA	-0.0440785	0.0183922	-0.0128431	0.938159	-0.400296	0.244812	-0.435143	-0.196876	0.646812
ENSP00000376024_reference	0.42257	0.0956477	-0.0580288	0.153396	0.415768	-0.0999084	0.149428	0.213698	0.0877392	0.650362	-0.017215	0.101911	-0.019254	0.021814	0.878055
ENSP00000348886_reference	0.213795	0.0247725	0.0300464	0.0895379	0.416618	0.0966641	0.0226016	0.0603575	0.0598744	0.639174	0.141756	-0.0447118	-0.0217121	0.0251107	0.876771
ENSP00000455995_reference	-0.196168	-0.0235327	-0.0361758	-0.0852922	0.416618	-0.274432	0.291778	-0.0381267	-0.0069271	0.976955	-0.226803	0.109615	0.181493	0.0214347	0.934132
ENSP00000467556_reference	0.0858298	0.0327447	0.0857843	0.0681196	0.416618	0.0525718	0.129408	0.00951878	0.0638328	0.637141	0.131132	0.27823	-0.0261868	0.127725	0.57704
ENSP00000366997:map.13/73349359/C:p.T326R:n.G73349359C:c.aCa/aGa	-0.148332	-0.0850526	-0.00043634	-0.0779405	0.417033	-0.193284	-0.048513	-0.0500959	-0.0972975	0.53001	-0.115033	0.0384273	-0.0245688	-0.0337249	0.819592
ENSP00000363375_reference	0.0895598	0.0232589	0.0958285	0.0695491	0.417113	0.00316014	0.0430616	0.130211	0.058811	0.661764	0.175688	-0.0354945	-0.0669337	0.0244198	0.889509
ENSP00000433760_reference	0.256642	0.0857293	-0.0294646	0.104302	0.417113	0.160166	0.0700283	0.0828999	0.104365	0.498782	0.187963	-0.00690877	-0.00546802	0.0585286	0.727389
ENSP00000273359_reference	0.196007	0.0116165	0.0490846	0.0855694	0.417217	0.291778	-0.0148644	0.0956361	0.124183	0.535091	0.167846	0.0138213	0.191629	0.124432	0.549533
ENSP00000275418_reference	-0.360014	-0.0571872	0.0238295	-0.131124	0.417601	-0.210026	-0.0846671	-0.0614079	-0.1187	0.492944	-0.22458	-0.0652663	-0.0192736	-0.10304	0.579568
ENSP00000351811_reference	-0.143629	-0.0383779	-0.0396927	-0.0738999	0.417601	0.00184301	-0.0716577	-0.00435988	-0.0247249	0.844317	-0.0935956	-0.0481399	0.095555	-0.0153935	0.922861
ENSP00000407885_reference	NA	-0.189596	-0.0366067	-0.113101	0.417601	-0.0165422	-0.421262	-0.15835	-0.198718	0.492227	-0.0340247	-0.140752	-0.0999858	-0.0915874	0.575402
ENSP00000441114_reference	-0.127473	-0.0792386	-0.0128056	-0.0731724	0.417601	0.075619	0.0041392	-0.0505501	0.009736	0.938921	0.0662619	-0.0359944	0.23354	0.0879359	0.654993
ENSP00000312671:map.11/65347636/C:p.V133L:n.G65347636C:c.Gtg/Ctg	-0.228055	-0.157284	0.0629798	-0.107453	0.417845	-0.0643723	0.120693	0.0197077	0.0253428	0.864626	-0.0934039	-0.00853031	-0.0660404	-0.0559915	0.681752
ENSP00000254730_reference	0.154734	-0.0628498	0.229772	0.107219	0.419332	-0.0833726	0.2357	0.172207	0.108178	0.579906	-0.0872514	NA	0.150475	0.0316116	0.896311
ENSP00000296873:map.5/132096554/C:p.Q409R:n.T132096554C:c.cAg/cGg	-0.0155285	-0.135872	-0.06914	-0.0735135	0.419332	-0.0792325	-0.154773	-0.137672	-0.123893	0.492227	-0.158003	-0.0649524	-0.0657157	-0.0962236	0.568621
ENSP00000351413_reference	-0.320886	-0.194457	0.10209	-0.137751	0.419332	NA	-0.0878188	-0.0779294	-0.0828741	0.638081	-0.403204	0.0105482	-0.0113769	-0.134677	0.639062
ENSP00000360498_reference	0.0962241	-0.0556339	0.37365	0.13808	0.419332	0.00236702	-0.0868468	-0.233844	-0.106108	0.543377	-0.0863451	-0.064011	-0.145346	-0.0985673	0.555896
ENSP00000390181_reference	-0.334765	0.0596033	-0.109937	-0.128366	0.419332	-0.496532	0.158273	0.0388049	-0.0998181	0.75895	-0.20131	0.206431	0.0370832	0.0140683	0.954802
ENSP00000453638_reference	0.246193	0.0301611	0.0157649	0.0973729	0.419332	0.228049	-0.0148078	-0.126338	0.0289677	0.887705	0.286876	-0.181921	0.128243	0.0777324	0.768495
ENSP00000461764_reference	0.154734	0.0580968	0.0164519	0.0764276	0.419332	0.0753344	0.0444745	-0.0247275	0.0316938	0.804258	0.168379	-0.007003	0.029125	0.0635003	0.688404
ENSP00000424874_reference	-0.0306674	0.0929623	0.231837	0.098044	0.420602	0.0729131	0.0269698	0.21233	0.104071	0.521163	0.0317622	0.0299289	-0.0748963	-0.0044017	0.974955
ENSP00000300060_reference	-0.285238	-0.0142838	-0.0228501	-0.107457	0.422653	-0.307227	-0.000336131	-0.017058	-0.108207	0.584581	-0.174348	-0.105176	0.0266909	-0.0842777	0.630596
ENSP00000322182_reference	NA	0.336341	-0.00501779	0.165661	0.422653	NA	-0.0785815	-0.0803357	-0.0794586	0.647387	0.182168	NA	0.163914	0.173041	0.539725
ENSP00000377415_reference	-0.289191	0.0671265	-0.133814	-0.118626	0.422653	-0.285738	-0.193494	-0.221771	-0.233668	0.444388	-0.411623	-0.115765	-0.189722	-0.239037	0.539725
ENSP00000437791_reference	-0.182407	-0.061747	-0.00308954	-0.0824144	0.423063	-0.12268	-0.0217098	0.0243274	-0.0400206	0.76318	-0.0975148	0.0144898	0.0364784	-0.0155155	0.912155
ENSP00000314776:map.5/89769728/C:p.T128A:n.T89769728C:c.Acg/Gcg	-0.220774	NA	-0.0236383	-0.122206	0.423756	-0.32938	-0.254931	NA	-0.292156	0.484175	NA	-0.173352	-0.0784744	-0.125913	0.579568
ENSP00000343742_reference	-0.259649	-0.150485	0.0699391	-0.113398	0.42382	-0.184857	-0.00362688	0.0177757	-0.0569026	0.705286	-0.207295	-0.0971291	0.0392923	-0.0883774	0.63947
ENSP00000411061_reference	-0.127548	0.738142	0.149521	0.253372	0.42382	NA	-0.00645619	NA	NA	NA	NA	0.586109	NA	NA	NA
ENSP00000367989_reference	0.118177	0.0630015	0.0274804	0.0695529	0.423982	0.149797	-0.126798	0.0558357	0.0262785	0.881817	0.195304	-0.195946	0.250882	0.0834135	0.756955
ENSP00000156471_reference	-0.107264	-0.193818	0.0308375	-0.0900817	0.42425	-0.199726	-0.0907786	0.11298	-0.0591749	0.7412	0.187963	-0.010097	-0.0454657	0.0441333	0.809539
ENSP00000421124_reference	0.323048	-0.133437	0.266773	0.152128	0.42425	0.578621	-0.105508	NA	0.236557	0.621527	-0.0463094	-0.0348988	-0.141021	-0.0740764	0.620279
ENSP00000470942_reference	-0.436196	-0.153704	0.102361	-0.162513	0.42425	-0.522744	-0.0825896	-0.0609502	-0.222095	0.492944	-0.194167	-0.0749529	0.0788008	-0.0634396	0.733675
ENSP00000293328_reference	1.0153	-0.102329	0.0945276	0.335831	0.424903	-0.179142	0.20666	0.285187	0.104235	0.679021	0.0278906	0.0565201	0.307327	0.130579	0.576236
ENSP00000459251_reference	0.360153	0.282155	-0.148623	0.164562	0.424903	NA	-0.0784434	-0.227153	-0.152798	0.502225	NA	-0.114993	NA	NA	NA
ENSP00000363621_reference	0.0446799	0.0430621	0.118868	0.0688699	0.425022	-0.0050466	0.10668	0.163405	0.0883462	0.556618	-0.0570945	-0.00250589	0.156975	0.0324583	0.851506
ENSP00000280772_reference	0.227986	-0.0311597	0.0922709	0.0963656	0.425053	0.139898	0.0609103	0.158984	0.119931	0.492227	0.130038	0.074175	-0.31895	-0.0382458	0.885338
ENSP00000360688_reference	0.151661	0.00451944	0.0726151	0.0762653	0.425094	0.198563	-0.000130708	0.132476	0.110303	0.510744	0.119878	0.00941209	0.00893911	0.0460764	0.742749
ENSP00000369599_reference	-0.733053	-0.0311289	0.0345338	-0.243216	0.42563	-0.43291	-0.0677972	-0.234876	-0.245194	0.484175	-0.344787	-0.249518	-0.159481	-0.251262	0.539725
ENSP00000358333_reference	-0.144958	1.32849	NA	0.591767	0.426003	-0.142552	NA	0.0999091	-0.0213213	0.924911	1.28804	-0.120813	0.0186177	0.395282	0.63947
ENSP00000261776_reference	-0.10566	-0.0372162	-0.0587691	-0.0672152	0.426063	-0.0642155	-0.208777	0.146431	-0.0421871	0.831333	-0.30553	-0.225747	0.183799	-0.115826	0.691582
ENSP00000264158_reference	-0.0820441	-0.231656	0.025799	-0.0959671	0.426063	-0.0771115	0.0731732	-0.0519838	-0.0186407	0.89702	-0.0564715	-0.359798	0.0817349	-0.111512	0.678367
ENSP00000258416_reference	-0.048085	-0.0483135	-0.103812	-0.066737	0.42622	-0.0636356	0.033315	-0.127259	-0.0525266	0.697747	0.0184022	0.0523301	-0.129692	-0.0196532	0.899914
ENSP00000352703_reference	0.240882	0.0855871	-0.0304214	0.0986825	0.426448	0.238635	-0.0910769	-0.0366721	0.036962	0.85499	0.0905095	-0.0938829	0.00697243	0.00119966	0.992697
ENSP00000356448:map.1/186321242/T:p.V779I:n.C186321242T:c.Gta/Ata	0.123205	0.019974	0.0676437	0.0702743	0.426467	0.0977854	-0.0405598	0.0204066	0.0258774	0.850244	0.125379	0.00922576	0.0862711	0.0736252	0.623128
ENSP00000431240_reference	0.185108	0.0353089	0.0230823	0.0811663	0.426467	0.175249	-0.0272553	0.055998	0.0679974	0.652265	0.208321	0.0113114	0.0245958	0.0814094	0.646812
ENSP00000473599_reference	-0.0410365	-0.218026	-0.00863819	-0.0892335	0.426467	-0.128552	-0.14419	0.0321207	-0.0802072	0.593189	-0.051622	0.0178651	-0.218533	-0.0840966	0.651115
ENSP00000244051_reference	-0.292301	-0.130477	0.068553	-0.118075	0.427265	-0.168689	-0.0788378	0.0294615	-0.0726883	0.635322	-0.189088	-0.0565021	0.0972416	-0.0494496	0.79994
ENSP00000256442_reference	-0.486496	-0.256837	0.165961	-0.192458	0.427265	-0.326444	-0.0511416	0.0799656	-0.0992068	0.654472	-0.415392	0.233563	0.426383	0.081518	0.863672
ENSP00000300413_reference	0.0767862	0.0627415	0.0538558	0.0644612	0.427265	0.0939975	0.0375053	-0.0858229	0.0152267	0.916568	-0.0243691	-0.00299444	-0.0909544	-0.0394393	0.764219
ENSP00000253237:map.19/48954421/A:p.R319Q:n.G48954421A:c.cGg/cAg	0.178359	0.152953	-0.0499268	0.0937953	0.428011	0.144517	-0.0139968	-0.0662226	0.0214325	0.892873	0.152572	0.0123158	-0.233339	-0.0228172	0.920839
ENSP00000261965_reference	-0.550176	-0.0268338	0.0227643	-0.184748	0.428502	-0.216353	0.0392508	-0.0257406	-0.0676142	0.686031	-0.075482	-0.104147	-0.155071	-0.111567	0.5427
ENSP00000264335_reference	0.0922549	0.0595454	0.0439842	0.0652615	0.428502	0.0776095	0.0282338	0.0651717	0.057005	0.64696	0.0843092	0.0179577	-0.0115919	0.030225	0.823908
ENSP00000292169_reference	0.343768	-0.0237628	0.0515346	0.123847	0.428502	0.145195	-0.0264563	0.0817045	0.0668144	0.646738	0.177013	-0.035879	-0.0334904	0.035881	0.844596
ENSP00000293872_reference	0.120568	-0.0158237	0.128715	0.0778195	0.428502	0.0633309	-0.0424238	-0.005562	0.00511502	0.965657	0.190458	-0.142324	0.0778091	0.0419809	0.849616
ENSP00000306010_reference	-0.223739	-0.0857249	0.027956	-0.0938361	0.428502	-0.18067	-0.0967563	0.109137	-0.0560964	0.747816	-0.14833	-0.0598216	-0.0636475	-0.0905996	0.575402
ENSP00000318176_reference	0.24746	0.0497246	-0.0066077	0.0968589	0.428502	0.189914	0.122461	0.160932	0.157769	0.484175	0.220066	0.157902	-0.125245	0.0842412	0.708934
ENSP00000356482_reference	NA	-0.605133	0.0542449	-0.275444	0.428502	0.0321742	0.0865114	NA	0.0593428	0.725332	0.0786493	0.00252027	-0.0930415	-0.00395732	0.980063
ENSP00000373364_reference	-0.17855	-0.0309285	-0.0286238	-0.0793674	0.428502	-0.163692	-0.263781	0.275461	-0.0506707	0.860206	-0.127671	-0.0415427	-0.110204	-0.093139	0.568621
ENSP00000378177_reference	-0.647235	0.169281	-0.217631	-0.231861	0.428502	-0.0411844	-0.0552099	-0.159537	-0.0853104	0.549123	-0.309291	-0.295019	-0.115382	-0.239898	0.539725
ENSP00000428426_reference	0.160004	0.0862979	-0.00951625	0.0789286	0.428502	0.133078	0.0555663	0.00274772	0.0637973	0.641006	-0.0905156	-0.0801578	-0.0678479	-0.0795071	0.579568
ENSP00000424063_reference	-0.0828256	-0.0868623	-0.028937	-0.0662083	0.428528	-0.178073	-0.0992543	-0.0108055	-0.0960441	0.534507	-0.0598385	-0.0528012	0.0198994	-0.0309134	0.81882
ENSP00000354451_reference	-0.272519	0.0471276	-0.0988549	-0.108082	0.428639	-0.112967	0.103938	0.109888	0.0336197	0.839285	-0.308216	-0.113328	-0.138159	-0.186568	0.539725
ENSP00000305958_reference	0.21297	0.0515602	-0.000517159	0.0880042	0.428797	0.184383	-0.00211146	0.0142881	0.0655198	0.668388	0.22878	-0.0108904	0.0334317	0.0837737	0.655875
ENSP00000363883_reference	-0.0371043	-0.268367	0.000597734	-0.101625	0.429928	-0.603364	0.112202	0.0350221	-0.152047	0.680899	-0.423602	0.0484	0.128154	-0.0823493	0.805087
ENSP00000400926_reference	-0.0750441	-0.0720198	-0.0455509	-0.0642049	0.430301	-0.125457	-0.0596984	0.0386078	-0.0488493	0.722958	-0.0706154	-0.0418516	0.0245196	-0.0293158	0.833326
ENSP00000399805_reference	-0.212974	0.0217437	-0.0790909	-0.090107	0.431145	0.0492719	-0.169944	0.00399342	-0.0388928	0.805037	-0.133571	-0.0911434	-0.0219483	-0.082221	0.586715
ENSP00000288235_reference	-0.154922	-0.146204	0.0398406	-0.0870951	0.431145	-0.176801	-0.0157324	-0.00953104	-0.0673548	0.650569	-0.196601	0.032425	-0.0420483	-0.0687414	0.689798
ENSP00000302955_reference	-0.280963	-0.10666	0.0547428	-0.11096	0.431145	-0.221938	0.108206	0.0463572	-0.0224583	0.910792	-0.304753	0.228706	0.139797	0.0212499	0.951077
ENSP00000311665_reference	-0.308307	-0.0282333	4.85e-05	-0.112164	0.431145	-0.196647	-0.550991	-0.329639	-0.359092	0.444388	-0.174838	-0.0439769	-0.112298	-0.110371	0.550325
ENSP00000393638_reference	0.396639	-0.049531	0.07346	0.140189	0.431145	-0.0493378	0.0938083	-0.0908636	-0.0154644	0.91666	0.118637	NA	0.00784041	0.0632389	0.744319
ENSP00000403768_reference	-0.0651434	-0.090874	-0.0388292	-0.0649489	0.431361	-0.0596298	-0.0901424	-0.1127	-0.0874907	0.517867	0.0274059	-0.0518094	0.113211	0.0296024	0.850011
ENSP00000419449_reference	0.053136	0.0368099	0.110256	0.066734	0.431383	0.17166	-0.0229044	0.107415	0.0853902	0.575763	0.00986255	-0.0208835	-0.0928348	-0.0346186	0.805087
ENSP00000360367_reference	0.093024	0.0758854	0.0286531	0.0658542	0.431726	0.126775	0.0913567	0.0331929	0.0837748	0.543377	0.1613	0.0593846	0.0869102	0.102532	0.553158
ENSP00000227266:map.11/88045583/G:p.I153T:n.A88045583G:c.aTa/aCa	0.106671	0.0385004	0.053124	0.0660985	0.432108	0.142888	-0.0398878	0.146888	0.0832962	0.592208	0.357172	0.0344224	0.12803	0.173208	0.5427
ENSP00000287156_reference	-0.0089119	0.110119	0.1219	0.0743691	0.432108	0.482309	-0.320361	0.329635	0.163861	0.680648	0.259622	-0.438359	-0.0448656	-0.0745341	0.848703
ENSP00000305193_reference	0.197557	-0.00238594	0.0573695	0.0841803	0.432108	0.323636	0.352324	0.0910019	0.255654	0.484175	0.54045	0.199442	NA	0.369946	0.539725
ENSP00000352354_reference	-0.070444	-0.0614635	-0.0580288	-0.0633121	0.432108	-0.123741	0.0996054	-0.0163753	-0.0135036	0.928424	-0.128538	0.0288631	0.0348707	-0.0216014	0.885338
ENSP00000360683_reference	-0.0974186	-0.0436404	-0.0541315	-0.0650635	0.432108	-0.0903313	-0.0436165	0.0555922	-0.0261185	0.851543	-0.147053	-0.0209976	-0.0432465	-0.0704322	0.642565
ENSP00000409171_reference	-0.0761964	-0.0442315	-0.0712266	-0.0638848	0.432108	-0.103754	-0.0802781	0.0900511	-0.031327	0.838422	-0.0131904	-0.13755	0.0712177	-0.0265077	0.873314
ENSP00000380588_reference	-0.0625717	-0.0709575	-0.0562804	-0.0632699	0.432459	-0.136309	0.0748937	0.0254386	-0.0119922	0.934757	0.0184022	-0.022597	-0.132537	-0.0455773	0.752303
ENSP00000359612_reference	-0.042725	0.700198	0.0310431	0.229505	0.432768	0.118788	-0.0747614	NA	0.0220133	0.91548	0.562313	0.0552571	NA	0.308785	0.56176
ENSP00000363286_reference	-0.00822441	-0.0785693	-0.125065	-0.0706197	0.432768	0.1163	-0.130125	-0.105366	-0.0397302	0.815202	0.0445642	-0.0536574	0.0226313	0.00451271	0.974955
ENSP00000413130_reference	0.0250674	-0.0714806	-0.244255	-0.0968895	0.432768	0.0205587	-0.115122	-0.100492	-0.0650185	0.642755	0.205727	-0.180008	-0.208529	-0.0609366	0.819592
ENSP00000354436_reference	-0.0355624	-0.0683922	-0.0900738	-0.0646761	0.433757	0.16258	-0.0549578	-0.0467456	0.0202921	0.903674	0.114909	-0.0153759	0.14519	0.0815744	0.618551
ENSP00000225573_reference	0.0312334	0.024728	0.179436	0.0784658	0.434503	0.103797	-0.150166	0.017959	-0.00946988	0.953584	0.093319	-0.0575167	-0.0318047	0.00133253	0.991725
ENSP00000305556_reference	0.0757491	0.0659739	0.048116	0.0632797	0.434503	0.142753	0.084065	0.0575229	0.0947802	0.506149	0.129627	0.14322	0.0681696	0.113672	0.539725
ENSP00000323313_reference	0.133335	0.159453	-0.0374356	0.0851173	0.434503	NA	NA	NA	NA	NA	NA	NA	NA	NA	NA
ENSP00000395473:map.19/12772090/T:p.R337Q:n.C12772090T:c.cGg/cAg	-0.0124921	-0.0255432	-0.243184	-0.0937397	0.434503	-0.0532217	-0.0725999	-0.0679372	-0.0645863	0.596149	0.00827061	0.0404529	-0.0328357	0.00529591	0.968893
ENSP00000426909_reference	0.0782111	0.0594295	0.0520801	0.0632403	0.434503	0.0866741	0.0481451	0.10131	0.0787096	0.548241	0.0578003	0.0911764	0.068262	0.0724129	0.59678
ENSP00000313432_reference	0.207061	0.055297	-0.00474217	0.085872	0.434658	0.193983	0.133363	0.181551	0.169632	0.484175	0.161568	0.046894	0.0766514	0.0950379	0.573252
ENSP00000415812_reference	0.776069	NA	-0.086415	0.344827	0.434716	1.34699	0.292632	0.213291	0.617637	0.489357	0.191507	0.245651	0.00384336	0.147	0.5427
ENSP00000264904_reference	-0.228984	-0.073702	0.0241315	-0.0928516	0.434786	-0.246629	0.048777	0.0706769	-0.0423918	0.830472	-0.172019	-0.0499832	0.0821013	-0.0466336	0.79764
ENSP00000265131_reference	0.152153	0.522008	-0.12195	0.18407	0.435349	0.133078	0.0776919	-0.0299723	0.0602658	0.6701	0.279987	-0.00666382	-0.0837452	0.0631928	0.779997
ENSP00000379670_reference	0.275623	0.1003	-0.0521868	0.107912	0.435349	0.199999	0.0394688	-0.0811209	0.0527824	0.754361	0.196088	0.00235177	-0.0920906	0.0354498	0.857713
ENSP00000362728_reference	-0.200135	-0.114169	0.0420394	-0.0907549	0.435729	-0.299475	-0.0364177	-0.0110265	-0.11564	0.557044	-0.193139	0.00102176	0.0512794	-0.046946	0.797839
ENSP00000434511_reference	NA	-0.158664	-0.0423858	-0.100525	0.435729	-0.228545	-0.0421739	0.167046	-0.0345577	0.87347	NA	-0.0630507	-0.0391568	-0.0511037	0.771093
ENSP00000262039_reference	-0.340326	-0.0854207	0.0541826	-0.123855	0.436189	-0.221885	-0.112577	-0.0206651	-0.118376	0.502225	-0.105176	0.079687	0.0190961	-0.00213101	0.988805
ENSP00000361433_reference	0.0315008	-0.0875675	-0.218383	-0.0914831	0.436189	0.487452	-0.0901623	-0.236943	0.0534489	0.885436	-0.00714422	-0.51862	-0.00618827	-0.177318	0.608544
ENSP00000436726_reference	0.0854433	0.246987	-0.037104	0.0984421	0.436346	0.19149	0.264664	0.0894803	0.181878	0.484175	-0.0425883	0.400656	0.51371	0.290593	0.539725
ENSP00000442882_reference	-0.0557363	-0.0315915	-0.111194	-0.0661738	0.436346	0.0169327	0.0091574	0.0367832	0.0209578	0.864626	-0.0299376	-0.0266796	NA	-0.0283086	0.875801
ENSP00000355601_reference	-0.192977	0.0786027	-0.202194	-0.105523	0.436904	-0.173939	-0.12892	-0.131319	-0.144726	0.484175	-0.0970504	-0.105377	0.0498567	-0.050857	0.737896
ENSP00000040738_reference	0.148459	0.0649646	0.00595013	0.0731244	0.437104	0.0253694	-0.0927286	-0.116353	-0.0612376	0.658545	-0.0235471	-0.0492456	-0.00356206	-0.0254516	0.849491
ENSP00000358081:map.10/121429633/C:p.C151R:n.T121429633C:c.Tgt/Cgt	0.131464	0.108161	-0.0146163	0.0750029	0.437924	0.176709	0.0102331	0.00495222	0.0639649	0.668618	-0.0320639	0.0815314	-0.0581466	-0.00289304	0.98519
ENSP00000382051_reference	-0.257164	0.0378244	-0.082235	-0.100525	0.438156	-0.323702	0.0125672	-0.00622275	-0.105786	0.618703	-0.0419562	-0.0569313	0.0420066	-0.0189603	0.885338
ENSP00000254821_reference	0.0111647	0.0915469	0.0993471	0.0673529	0.438225	NA	0.242187	0.0760812	0.159134	0.502225	0.272446	0.0192722	0.0209508	0.104223	0.616731
ENSP00000317123_reference	-0.174163	-0.0112089	-0.0460513	-0.0771412	0.438225	-0.207306	0.012197	-0.0610558	-0.0853882	0.591087	-0.088795	0.0151952	0.032105	-0.0138316	0.92156
ENSP00000365158_reference	-0.150516	-0.0718136	0.00029082	-0.0740128	0.438225	-0.063902	0.0304476	-0.0129831	-0.0154792	0.905637	-0.136465	-0.0038592	0.0102295	-0.0433649	0.765862
ENSP00000445531_reference	-0.0387882	0.12417	0.170562	0.0853146	0.438225	0.323756	0.163183	-0.0512143	0.145242	0.521522	0.113803	0.148153	0.153633	0.13853	0.539725
ENSP00000471768_reference	-0.0697266	-0.0503432	-0.0671411	-0.0624036	0.438225	-0.0834044	-0.0492663	0.0745118	-0.0193863	0.893453	-0.0663295	-0.0503327	-0.0230905	-0.0465842	0.7165
ENSP00000054950_reference	0.170365	0.03056	0.0261799	0.0757018	0.43916	0.125126	-0.0185478	-0.00880087	0.0325925	0.815202	0.107146	-0.028247	-0.0385991	0.0134334	0.931029
ENSP00000318196_reference	-0.128638	-0.0350039	-0.0403405	-0.0679942	0.43916	0.0641916	0.055117	0.00685111	0.0420533	0.725557	0.0782239	0.0352097	-0.182883	-0.0231499	0.900517
ENSP00000354920_reference	-0.117029	-0.044745	-0.0370874	-0.0662873	0.43916	-0.184737	-0.0387749	-0.11639	-0.113301	0.49496	-0.154216	-0.0877114	-0.0230905	-0.0883392	0.579568
ENSP00000368129_reference	-0.137061	-0.054944	-0.0177864	-0.0699304	0.43916	-0.169818	0.0206887	-0.0148231	-0.0546509	0.707044	-0.100851	-0.0918228	0.0375177	-0.0517186	0.725225
ENSP00000392966_reference	-0.0667172	-0.0575012	-0.0620041	-0.0620742	0.43916	NA	-0.117572	-0.0887447	-0.103158	0.567275	NA	-0.435515	-0.0115919	-0.223553	0.579568
ENSP00000290291_reference	-0.0584381	-0.101033	-0.0339242	-0.0644653	0.439433	-0.116278	-0.0708142	-0.129288	-0.10546	0.492753	-0.0698138	-0.0863568	-0.058187	-0.0714525	0.600947
ENSP00000319169_reference	-0.0338822	-0.0656104	-0.0918119	-0.0637682	0.439433	-0.165019	-0.138404	-0.101849	-0.135091	0.484175	-0.172188	-0.126842	-0.00653879	-0.101856	0.575402
ENSP00000342408_reference	0.156575	0.0838798	-0.011502	0.0763175	0.439433	0.146008	0.0546497	0.114509	0.105056	0.495802	0.135227	0.0929711	0.0844803	0.104226	0.542853
ENSP00000433825_reference	0.110728	0.0225609	0.0652055	0.0661647	0.439433	0.124851	-0.0705004	0.0886395	0.0476634	0.746091	0.0616787	0.0658315	-0.00831219	0.0397327	0.758398
ENSP00000389103_reference	0.137814	0.0725891	0.00356658	0.0713233	0.439539	0.0856855	-0.00355201	-0.0171776	0.021652	0.869468	0.10297	0.0655448	-0.00539017	0.0543749	0.691582
ENSP00000457963_reference	-0.239774	-0.0314681	-0.0046287	-0.0919568	0.439539	-0.209124	0	0.0446733	-0.0548171	0.739156	-0.150306	0.0583043	0.0504559	-0.0138485	0.938975
ENSP00000235090_reference	-0.00136748	-0.156123	-0.0649084	-0.074133	0.440789	-0.0205973	-0.116013	-0.163689	-0.1001	0.510744	-0.361251	-0.134397	-0.128462	-0.208037	0.539725
ENSP00000331201_reference	0.148459	0.1076	-0.0229979	0.0776871	0.441126	0.256191	0.0203389	-0.00295584	0.0911914	0.611454	0.241626	0.0443319	0.0911026	0.125687	0.550325
ENSP00000229416_reference	-0.272585	0.000271566	NA	-0.136157	0.441154	-0.36117	-0.0269699	-0.226837	-0.204992	0.489889	NA	0.0210846	-0.0371462	-0.00803079	0.967908
ENSP00000303992_reference	-0.277729	0.0182318	-0.0478207	-0.102439	0.441334	-0.271516	-0.0259429	-0.000354381	-0.099271	0.585503	-0.274521	-0.0180511	0.114644	-0.0593095	0.805215
ENSP00000448708_reference	-0.199727	-0.0627394	0.0116995	-0.083589	0.441334	-0.136754	0.0714328	0.109121	0.0146001	0.928424	-0.0548066	0.0483819	0.108147	0.0339075	0.822119
ENSP00000263092_reference	-0.145457	-0.213103	0.0647885	-0.0979238	0.44222	-0.197748	-0.123112	NA	-0.16043	0.492227	-0.165439	0.0198272	-0.137583	-0.0943981	0.592257
ENSP00000372174:map.15/40265799/G:p.E556G:n.A40265799G:c.gAa/gGa	-0.108811	-0.0197036	-0.0690044	-0.0658397	0.44222	0.00187296	0.0212039	0.0699698	0.0310156	0.802034	-0.0571412	-0.270109	-0.185813	-0.171021	0.539725
ENSP00000311677_reference	0.313401	-0.0157779	0.0366935	0.111439	0.442374	0.185701	0.0113451	0.0197576	0.072268	0.636399	0.263868	0.0650967	0.144786	0.157917	0.539725
ENSP00000254718_reference	0.0787289	0.0108829	0.111453	0.0670216	0.442444	0.0436388	0.100685	-0.0979432	0.0154603	0.919247	0.246052	0.142099	-0.0360723	0.117359	0.579568
ENSP00000324020_reference	-0.409354	NA	0.0324182	-0.188468	0.442444	0.0849789	0.431727	-0.0115707	0.168378	0.523496	0.00676632	0.0946582	0.148464	0.0832963	0.59508
ENSP00000358099_reference	0.000683256	0.266435	NA	0.133559	0.442444	-0.0668829	0.000634701	NA	-0.0331241	0.851543	0.0789328	0.189921	NA	0.134427	0.576236
ENSP00000363676_reference	0.0732828	0.0517786	0.0598519	0.0616378	0.442444	0.0595952	0.0344093	0.138421	0.077475	0.565964	0.103806	0.0805208	0.0609578	0.0817616	0.579554
ENSP00000377532_reference	-0.0575844	-0.0980104	-0.0353807	-0.0636585	0.442444	-0.12788	0.0340081	-0.0959942	-0.0632887	0.658545	-0.0774395	-0.0807328	-0.126493	-0.0948883	0.558174
ENSP00000404854_reference	0.052609	0.0093696	0.157873	0.0732838	0.442444	0.0141887	0.0600867	0.036158	0.0368111	0.755305	0.0613918	0.0194757	0.0441706	0.0416794	0.742381
ENSP00000406612_reference	NA	-0.0595911	-0.123093	-0.0913421	0.442444	NA	0.142661	0.32883	0.235745	0.489357	NA	-0.131251	0.307907	0.0883278	0.812939
ENSP00000263736_reference	-0.338735	-1.16806	0.321201	-0.395198	0.444005	NA	-0.22868	NA	NA	NA	NA	NA	-0.33887	NA	NA
ENSP00000364721_reference	0.0387043	0.137811	0.0296982	0.0687378	0.444318	0.121823	0.0834131	0.097719	0.100985	0.49301	0.0838854	0.0772358	-0.0839096	0.0257372	0.872012
ENSP00000368945_reference	-0.107132	-0.0530174	-0.0328328	-0.0643274	0.444665	-0.182983	-0.0633616	0.152683	-0.0312206	0.87374	-0.1563	-0.0262593	0.387932	0.0684578	0.830004
ENSP00000411688_reference	0.0644215	0.0326414	0.0920739	0.0630456	0.444665	0.121271	0.0682129	0.0339348	0.074473	0.567757	0.112557	0.0344224	-0.00233812	0.0482138	0.727389
ENSP00000445920_reference	-0.124669	-0.00353502	-0.0783401	-0.068848	0.445463	-0.0658467	-0.236556	-0.0767544	-0.126386	0.492753	-0.051017	-0.27691	0.0917759	-0.078717	0.725225
ENSP00000359727_reference	0.19338	0.0524917	-0.00372121	0.0807167	0.446032	0.342561	0.188735	0.0690211	0.200106	0.484175	0.239979	-0.019305	0.0711623	0.0972789	0.620813
ENSP00000272091_reference	0.278781	NA	-0.00409386	0.137343	0.446041	0.160837	-0.353781	0.326006	0.0443539	0.89944	0.122768	-0.107457	-0.204413	-0.0630338	0.758475
ENSP00000245458_reference	0.138435	0.0963535	-0.014502	0.0734289	0.446643	0.136492	0.0603016	0.119161	0.105318	0.492944	0.0618222	0.117848	0.0483951	0.0760217	0.593097
ENSP00000273130_reference	0.142156	-0.0154576	0.0953748	0.0740243	0.446643	0.364039	-0.001345	0.102033	0.154909	0.506149	0.00882129	-0.0120247	0.116291	0.0376957	0.794918
ENSP00000401217_reference	0.219793	0.038706	0	0.0861664	0.446643	0.172192	-0.0338349	-0.00525714	0.0443667	0.768653	0.215431	0.0070065	0.0381032	0.0868469	0.633384
ENSP00000358737_reference	-0.187534	-0.136137	0.0541671	-0.0898348	0.447047	-0.156739	-0.0302648	0.0123321	-0.0582238	0.683423	-0.107239	-0.0151295	0.0910298	-0.0104462	0.952009
ENSP00000424387_reference	-0.1944	0.00605283	-0.0543832	-0.08091	0.447047	-0.185726	0.0503106	-0.0277001	-0.0543719	0.727366	-0.179595	0.122041	-0.0156236	-0.0243925	0.899778
ENSP00000362550_reference	-0.23502	-0.0831493	0.0379059	-0.0934212	0.447142	-0.260356	0.0262549	-0.128845	-0.120982	0.53001	-0.0838358	0.0143041	-0.293278	-0.120937	0.58547
ENSP00000379051_reference	0.236596	0.00990916	0.0227961	0.0897671	0.447142	0.153577	-0.00336484	0.0915879	0.0805999	0.57294	0.190064	0.0561052	0.196493	0.147554	0.539725
ENSP00000290155_reference	0.32119	0.0424615	-0.0254627	0.11273	0.447494	0.413507	-0.0918328	0.00343804	0.108371	0.684309	-0.0205219	-0.0956854	0.521295	0.135029	0.709275
ENSP00000293379_reference	0.112499	-0.231072	-0.244715	-0.121096	0.447494	-0.376095	0.168941	-0.166565	-0.124573	0.652233	-0.386687	0.04762	-0.397039	-0.245369	0.539725
ENSP00000295750_reference	-0.601617	-0.00152474	0.024052	-0.19303	0.447494	0.181741	0.0959936	-0.19744	0.0267649	0.903674	NA	-0.102576	NA	NA	NA
ENSP00000300933_reference	0.117547	0.0778882	0.00651323	0.0673161	0.447494	0.150473	0.0612862	0.0684902	0.0934165	0.512325	0.150955	0.0377697	-0.0842178	0.0348355	0.847198
ENSP00000321703_reference	0.0625903	-0.0289259	0.2568	0.0968215	0.447494	0.210145	-0.0163177	0.127773	0.1072	0.534507	0.203778	0.223237	-0.268592	0.052808	0.867738
ENSP00000341078_reference	-0.113151	-0.0751795	-0.0104599	-0.0662635	0.447494	-0.0273354	0.00832224	0.0429218	0.00796955	0.948039	-0.224597	-0.00446107	-0.0991757	-0.109411	0.577015
ENSP00000344950_reference	-0.00904944	-0.234618	-0.0235562	-0.0890745	0.447494	-0.050564	0.179532	-0.0442381	0.0282432	0.867244	0.276654	0.215925	-0.137306	0.118424	0.659099
ENSP00000376502_reference	0.552386	NA	-0.062814	0.244786	0.447494	-0.0461916	0.0852447	0.0960308	0.0450279	0.738013	NA	-0.0623259	-0.252728	-0.157527	0.575402
ENSP00000466259_reference	-0.117934	-0.00117738	-0.0854031	-0.0681715	0.447494	-0.150185	-0.0331469	-0.0419433	-0.0750917	0.579906	-0.0800959	0.00482121	-0.000921215	-0.0253986	0.85535
ENSP00000416479_reference	0.0309658	0.0453156	0.11979	0.0653571	0.447514	0.0977854	0.0603732	0.167272	0.108477	0.492944	0.0406832	0.0909299	0.0506431	0.0607521	0.654993
ENSP00000344383_reference	-0.182019	-0.217324	0.0851446	-0.104733	0.447803	-0.4097	-0.0125835	-0.133668	-0.185317	0.492944	-0.117597	0.0957993	0.059098	0.0124334	0.94574
ENSP00000389404_reference	0.122327	0.0337473	0.0407048	0.0655929	0.447953	0.172059	0.0423002	0.115739	0.110033	0.495859	0.210264	-0.0216638	0.222333	0.136978	0.560183
ENSP00000269848_reference	-0.255645	-0.0124107	-0.0144367	-0.0941642	0.448071	-0.331492	0.112875	0.0778728	-0.0469146	0.854586	-0.225175	-0.023283	-0.115277	-0.121245	0.553158
ENSP00000337132_reference	0.0776931	0.020093	0.092968	0.0635847	0.448071	0.161776	-0.0503294	-0.00524021	0.035402	0.816756	0.275418	-0.0566777	0.0342839	0.0843413	0.691582
ENSP00000441202:map.15/30008977/G:p.D1267A:n.T30008977G:c.gAc/gCc	-0.0220368	-0.127689	-0.0500774	-0.066601	0.448901	-0.0916728	-0.131556	-0.285885	-0.169705	0.484175	-0.121159	-0.221433	-0.155826	-0.16614	0.539725
ENSP00000436644_reference	NA	-0.0400213	-0.15185	-0.0959359	0.449156	0.224075	NA	-0.0912231	0.0664259	0.799924	0.154456	NA	NA	NA	NA
ENSP00000276689:map.8/125562029/T:p.P146S:n.C125562029T:c.Cct/Tct	-0.0993063	-0.0689777	-0.0221608	-0.0634816	0.449271	-0.143379	-0.167362	-0.145079	-0.15194	0.484175	-0.0870923	-0.0525289	0.108597	-0.0103415	0.952749
[truncated: 2,961 more rows]
