# Supplementary material for: Global view of the RAF-MEK-ERK module and its immediate downstream effectors
Source: Sci Rep. 2019 Jul 26;9:10865. doi: 10.1038/s41598-019-47245-x (PMC6659682; doi:10.1038/s41598-019-47245-x)
Supplement: Supplementary file 8 — Supplementary table 7 [file 41598_2019_47245_MOESM8_ESM.xlsx]

## Sheet: TableS7.csv
									Dabrafenib					Trametinib					SCH772984
(mek OR erk)	Diff_avg_logFC(raf,(mekORerk))	Phospho..STY..Probabilities	AA	Protein ENSP	Uniprot	Gene Names	Protein	Position	Biological Replicate 1	Biological Replicate 2	Biological Replicate 3	Average logFC	Adjusted P Value	Biological Replicate 1	Biological Replicate 2	Biological Replicate 3	Average logFC	Adjusted P Value	Biological Replicate 1	Biological Replicate 2	Biological Replicate 3	Average logFC	Adjusted P Value	Description	Phosphorylated in HEK293	Z-score (HEK293)
0.06345	-2.04961	AS(1)GVTVNDEVIK	S	ENSP00000340635	Q9Y281	CFL2	ENSP00000340635_reference	3	-1.95663	-2.2809	-1.72094	-1.98616	0.02679	0.05094	0.31427	0.02264	0.12928	0.39507	0.01438	0.29385	-0.11788	0.06345	0.72681	Cofilin-2 (Cofilin, muscle isoform)	yes	2.92073
0.12815	-1.8821	AS(1)GVAVSDGVIK	S	ENSP00000432660	P23528	CFL1 CFL	ENSP00000432660_reference	3	-1.60231	-1.91371	-1.74584	-1.75395	0.02339	0.11323	0.15264	0.11857	0.12815	0.25182	0.15166	0.24206	0.28144	0.22505	0.16119	Cofilin-1 (18 kDa phosphoprotein) (p18) (Cofilin, non-muscle isoform)
0.12027	-1.78687	AS(1)GVQVADEVCR	S	ENSP00000246069	P60981	DSTN ACTDP DSN	ENSP00000246069_reference	3	-1.67752	-1.64855	-1.67374	-1.6666	0.02204	0.21983	0.25585	0.17338	0.21635	0.13117	0.17549	0.39612	-0.2108	0.12027	0.61234	Destrin (Actin-depolymerizing factor) (ADF)	yes	2.29358
-0.67329	-1.39286	RLIS(1)S(1)VEDFTEFV	S	ENSP00000344383	P49815	TSC2 TSC4	ENSP00000344383_reference	1775	-2.79396	-1.88561	-1.51887	-2.06615	0.04679	-0.0613	-0.4353	-1.52326	-0.67329	0.26492	0	0	0	0	0	Tuberin (Tuberous sclerosis 2 protein)
-0.67329	-1.39286	RLIS(1)S(1)VEDFTEFV	S	ENSP00000344383	P49815	TSC2 TSC4	ENSP00000344383_reference	1776	-2.79396	-1.88561	-1.51887	-2.06615	0.04679	-0.0613	-0.4353	-1.52326	-0.67329	0.26492	0	0	0	0	0	Tuberin (Tuberous sclerosis 2 protein)
-0.53106	-1.19575	VDVKS(1)PK	S	ENSP00000367263	Q09666	AHNAK PM227	ENSP00000367263:map.11/62292882/T:p.Q3003K:n.G62292882T:c.Caa/Aaa	5077	-1.44085	-1.96968	-1.7699	-1.72681	0.02679	-0.2209	-0.84322	-0.52907	-0.53106	0.12252	-0.27808	0	0	0	0	Neuroblast differentiation-associated protein AHNAK (Desmoyokin)
-0.26946	-1.08337	SS(0.001)T(0.999)PLHS(0.964)PS(0.036)PIR	T	ENSP00000358081	O95817	BAG3 BIS	ENSP00000358081:map.10/121429633/C:p.C151R:n.T121429633C:c.Tgt/Cgt	285	-1.44513	-1.48633	-1.12702	-1.35283	0.02679	0.07445	-0.0498	-0.83303	-0.26946	0.44709	0	-0.29881	-0.18787	-0.24334	0.25948	BAG family molecular chaperone regulator 3 (BAG-3) (Bcl-2-associated athanogene 3) (Bcl-2-binding protein Bis) (Docking protein CAIR-1)
-0.361	-0.93257	PVSVAGS(1)PLS(1)PGPVR	S	ENSP00000365016	Q9Y4H2	IRS2	ENSP00000365016_reference	391	-1.36904	-0.90528	-1.60639	-1.29357	0.04484	-0.0686	-0.45397	-0.56043	-0.361	0.1722	-0.10965	-0.31567	-0.09973	-0.17502	0.27031	Insulin receptor substrate 2 (IRS-2)
-0.0693	-0.88531	TNT(1)PVKEDWNVR	T	ENSP00000387651	xyz084	\N	ENSP00000387651_reference	517	-0.94478	-0.96443	0	-0.95461	0.04597	0.38826	-0.06965	0.22548	0.18136	0.35651	0.28048	0.35787	-0.84625	-0.0693	0.8925	retired
-0.2809	-0.85183	VEPS(0.044)S(0.044)QS(0.913)PGRS(1)PR	S	ENSP00000438546	Q8IUD2	ERC1 ELKS KIAA1081 RAB6IP2	ENSP00000438546:map.12/1553797/G:p.T1004A:n.A1553797G:c.Acc/Gcc	21	-0.82536	-1.15775	-1.41508	-1.13273	0.04422	-0.0478	0.21299	-0.01301	0.05073	0.71156	-0.19793	0	-0.36386	-0.2809	0.2357	ELKS/Rab6-interacting/CAST family member 1 (ERC-1) (Rab6-interacting protein 2)
-0.16722	-0.81188	AATAARPPAPPPAPQPPS(0.928)PT(0.078)PS(0.99)PPRPT(0.004)LAR	S	ENSP00000375710	Q96B36	AKT1S1 PRAS40	ENSP00000375710_reference	92	-1.05847	-0.89972	0	-0.9791	0.04701	-0.92618	0.23345	0.19106	-0.16722	0.71699	0	-0.7793	0	0	0	Proline-rich AKT1 substrate 1 (40 kDa proline-rich AKT substrate)
-0.47817	-0.80223	RYPS(0.999)S(0.997)IS(0.443)S(0.269)S(0.292)PQK	S	ENSP00000345308	Q14157	UBAP2L KIAA0144 NICE4	ENSP00000345308_reference	604	-1.35144	-1.20936	0	-1.2804	0.04156	0	-0.81117	-0.14516	-0.47817	0.27995	0	-0.2438	0	0	0	Ubiquitin-associated protein 2-like (Protein NICE-4)
-0.02098	-0.77016	GTPSQS(1)PVVGR	S	ENSP00000362775	P52594	AGFG1 HRB RAB RIP	ENSP00000362775_reference	181	-0.8289	-0.60257	-0.94195	-0.79114	0.04422	0.09553	-0.2225	0.50851	0.12718	0.63297	0.06194	-0.10389	0	-0.02098	0.9132	Arf-GAP domain and FG repeat-containing protein 1 (HIV-1 Rev-binding protein) (Nucleoporin-like protein RIP) (Rev-interacting protein) (Rev/Rex activation domain-binding protein)
-0.37224	-0.58881	AVKDT(0.061)LS(0.939)NPQS(1)PQPS(0.976)PY(0.227)NS(0.797)PKPQHK	S	ENSP00000468546	Q96PU5	NEDD4L KIAA0439 NEDL3	ENSP00000468546_reference	447	0	-0.88667	-1.03543	-0.96105	0.04701	-0.3044	-0.56269	-0.2229	-0.36333	0.1173	0	-0.50996	-0.23452	-0.37224	0.20675	E3 ubiquitin-protein ligase NEDD4-like (EC 6.3.2.-) (NEDD4.2) (Nedd4-2)
-0.27411	-0.4403	LLDHMAPPPVADQAS(1)PR	S	ENSP00000399468	Q9C004	SPRY4	ENSP00000399468_reference	125	-0.62422	-0.80723	-0.71177	-0.71441	0.03783	0.11133	-0.31655	-0.30615	-0.17046	0.39557	-0.14591	-0.43392	-0.2425	-0.27411	0.16705	Protein sprouty homolog 4 (Spry-4)
-0.44565	-0.33391	NSIPVS(1)PVRPKPIEK	S	ENSP00000358789	Q5TCZ1	SH3PXD2A FISH KIAA0418 SH3MD1 TKS5	ENSP00000358789_reference	1056	-0.59656	-0.95498	-0.78714	-0.77956	0.04424	-0.32505	-0.74495	-0.26694	-0.44565	0.12822	-0.38575	-0.57962	-0.12457	-0.36331	0.15927	SH3 and PX domain-containing protein 2A (Adapter protein TKS5) (Five SH3 domain-containing protein) (SH3 multiple domains protein 1) (Tyrosine kinase substrate with five SH3 domains)
-0.59488	-0.31374	DGTAPPPQS(0.984)PGS(0.014)PGT(0.002)GQDEEWS(0.982)DEES(0.018)PRK	S	ENSP00000440945	Q9UKS6	PACSIN3	ENSP00000440945_reference	341	-0.93523	0	-0.88201	-0.90862	0.04679	-0.43989	0	-0.74986	-0.59488	0.11819	0	0	0	0	0	Protein kinase C and casein kinase substrate in neurons protein 3 (SH3 domain-containing protein 6511)
-0.51177	-0.29711	EAEEGPTGASES(0.008)QDS(0.991)PRK	S	ENSP00000358789	Q5TCZ1	SH3PXD2A FISH KIAA0418 SH3MD1 TKS5	ENSP00000358789_reference	547	-0.63987	-0.86578	-0.92098	-0.80888	0.04156	-0.34591	-0.78535	-0.40406	-0.51177	0.10413	-0.49263	-0.66178	-0.35649	-0.50363	0.08016	SH3 and PX domain-containing protein 2A (Adapter protein TKS5) (Five SH3 domain-containing protein) (SH3 multiple domains protein 1) (Tyrosine kinase substrate with five SH3 domains)
-0.65178	-0.12314	RPGS(0.998)VS(0.001)STDQER	S	ENSP00000238647	Q9H1B7	IRF2BPL C14orf4 EAP1 KIAA1865 My039	ENSP00000238647_reference	334	-0.53393	-0.99418	-0.79664	-0.77492	0.04922	-0.35535	-0.79726	-0.50159	-0.5514	0.09295	-0.80193	-0.65888	-0.49454	-0.65178	0.05298	Interferon regulatory factor 2-binding protein-like (Enhanced at puberty protein 1)
-0.68444	-0.10439	KPGPPLS(1)PEIRS(1)PAGS(1)PELR	S	ENSP00000454941	xyz123	\N	ENSP00000454941_reference	432	-0.8095	-0.68947	-0.86752	-0.78883	0.03077	-0.76361	-0.60944	-0.68027	-0.68444	0.05569	-0.53594	-0.66561	-0.80045	-0.66733	0.05005	retired
-0.65889	-0.09105	AESSSGGGTVPSSAGILEQGPS(0.006)PGDGS(0.992)PPKPKDPVS(0.002)AAVPAPGR	S	ENSP00000289968	Q68EM7	ARHGAP17 RICH1 MSTP066 MSTP110	ENSP00000289968_reference	575	-0.80148	-0.76886	-0.67948	-0.74994	0.02976	-0.80302	-0.51179	-0.66187	-0.65889	0.06316	0	-0.702	0	0	0	Rho GTPase-activating protein 17 (Rho-type GTPase-activating protein 17) (RhoGAP interacting with CIP4 homologs protein 1) (RICH-1)
-0.61228	-0.08986	EY(0.001)PS(0.999)PPPS(1)PLRR	S	ENSP00000387593	Q9HCD6	TANC2 KIAA1148 KIAA1636	ENSP00000387593_reference	1530	-0.59492	-0.68747	-0.82403	-0.70214	0.04156	-0.52722	-0.45439	-0.31707	-0.43289	0.07992	-0.60325	-0.72442	-0.50918	-0.61228	0.05005	Protein TANC2 (Tetratricopeptide repeat, ankyrin repeat and coiled-coil domain-containing protein 2)
-0.62338	-0.07876	EY(0.256)PS(0.744)PPPS(1)PLRR	S	ENSP00000387593	Q9HCD6	TANC2 KIAA1148 KIAA1636	ENSP00000387593_reference	1534	-0.59492	-0.68747	-0.82403	-0.70214	0.04156	-0.53452	-0.6171	-0.35093	-0.50085	0.07672	-0.60325	-0.72442	-0.54248	-0.62338	0.05005	Protein TANC2 (Tetratricopeptide repeat, ankyrin repeat and coiled-coil domain-containing protein 2)
-0.68535	-0.05737	GPPAS(0.044)S(0.956)PAPAPKFS(1)PVT(1)PK	S	ENSP00000324422	Q15942	ZYX	ENSP00000324422_reference	259	-0.6018	-0.6862	-0.94015	-0.74272	0.04545	0	-0.87636	-0.49433	-0.68535	0.11663	-0.06507	0	-0.06145	-0.06326	0.69609	Zyxin (Zyxin-2)	yes	-2.89137
0.34191	0.58195	S(0.001)NS(0.998)FS(0.001)DER	S	ENSP00000367263	Q09666	AHNAK PM227	ENSP00000367263:map.11/62292882/T:p.Q3003K:n.G62292882T:c.Caa/Aaa	5782	0.94037	1.05842	0.77279	0.92386	0.03213	-0.9953	1.15948	0.86155	0.34191	0.66833	-0.95932	1.04231	1.60351	0.56217	0.5463	Neuroblast differentiation-associated protein AHNAK (Desmoyokin)
0	0.96609	S(0.039)GS(0.915)S(0.047)QELDVKPSASPQER	S	ENSP00000301740	Q9UQ35	SRRM2 KIAA0324 SRL300 SRM300 HSPC075	ENSP00000301740_reference	1541	0.91391	1.01826	0	0.96609	0.04679	0.73505	-0.03373	0.2025	0.30127	0.33129	0	0	0	0	0	Serine/arginine repetitive matrix protein 2 (300 kDa nuclear matrix antigen) (Serine/arginine-rich splicing factor-related nuclear matrix protein of 300 kDa) (SR-related nuclear matrix protein of 300 kDa) (Ser/Arg-related nuclear matrix protein of 300 kDa) (Splicing coactivator subunit SRm300) (Tax-responsive enhancer element-binding protein 803) (TaxREB803)
-0.24407	-0.55375	NMTVEQLLTGS(0.001)PT(0.028)S(0.847)PT(0.124)VEPEKPTR	S	ENSP00000323687	Q9C0C9	UBE2O KIAA1734	ENSP00000323687_reference	839	-0.36853	-0.42682	0.06313	-0.24407	0.26948	-0.8959	-0.78836	-0.7092	-0.79782	0.04851	0	0	-0.0608	0	0	E2/E3 hybrid ubiquitin-protein ligase UBE2O (EC 6.3.2.-) (EC 6.3.2.19) (Ubiquitin carrier protein O) (Ubiquitin-conjugating enzyme E2 O) (Ubiquitin-conjugating enzyme E2 of 230 kDa) (Ubiquitin-conjugating enzyme E2-230K) (Ubiquitin-protein ligase O)
-0.88127	-0.86581	RLS(1)S(0.999)AS(0.001)T(0.001)GKPPLSVEDDFEK	S	ENSP00000438527	O75152	ZC3H11A KIAA0663 ZC3HDC11A	ENSP00000438527_reference	758	-1.03762	0.15641	-0.95157	-0.61093	0.23931	-1.9011	-0.10505	1.19512	-0.27034	0.80419	-1.69479	-1.79937	0	-1.74708	0.03751	Zinc finger CCCH domain-containing protein 11A
-1.16959	0.46409	KPS(1)EDEVLNK	S	ENSP00000403783	Q8NDI1	EHBP1 KIAA0903 NACSIN	ENSP00000403783_reference	987	-0.65181	-0.59684	-0.43606	-0.56157	0.04679	-0.64253	-0.77332	-0.40822	-0.60802	0.0751	-0.6295	-0.81056	-0.67643	-0.7055	0.04522	EH domain-binding protein 1
-1.37697	0.58447	KPPAPPS(1)PVQSQS(1)PSTNWSPAVPVKK	S	ENSP00000391430	E9PCT1	SRRM1	ENSP00000391430_reference	787	-0.80793	-0.46536	-0.77522	-0.68284	0.04759	-0.76891	-0.60307	-0.7104	-0.69413	0.05569	-0.86583	-0.77391	-0.73776	-0.7925	0.03723	Serine/arginine repetitive matrix protein 1
