# Supplementary material for: Global view of the RAF-MEK-ERK module and its immediate downstream effectors
Source: Sci Rep. 2019 Jul 26;9:10865. doi: 10.1038/s41598-019-47245-x (PMC6659682; doi:10.1038/s41598-019-47245-x)
Supplement: Supplementary file 9 — Supplementary table 8 [file 41598_2019_47245_MOESM9_ESM.xlsx]

## Sheet: TableS8.csv
Name	Position	Tree	NetPhorest Group	Kinase/Phosphatase/Phospho-binding domain	NetworKIN score	NetPhorest probability	STRING score	Target STRING ID	Kinase/Phosphatase/Phospho-binding domain STRING ID	Target description	Kinase/Phosphatase/Phospho-binding domain description	Target Name	Kinase/Phosphatase/Phospho-binding domain Name	Peptide sequence window	Intermediate nodes
ENSP00000238647_reference	S334	KIN	CaMKII_group	CaMKIIalpha	1.9017	0.1522	0.1544	ENSP00000238647	ENSP00000381412	IRF2BPL	CAMK2A	Enhanced at puberty protein 1	calcium/calmodulin-dependent protein kinase II alpha	GKRPGsVSSTD	ENSP00000387699
ENSP00000238647_reference	S334	KIN	RCK_group	MOK	0.5229	0.2959	0.0878	ENSP00000238647	ENSP00000355304	IRF2BPL	MOK	Enhanced at puberty protein 1	renal tumor antigen	GKRPGsVSSTD	ENSP00000226574, ENSP00000356037
ENSP00000238647_reference	S334	KIN	RCK_group	ICK	0.5229	0.2959	0.0679	ENSP00000238647	ENSP00000263043	IRF2BPL	ICK	Enhanced at puberty protein 1	intestinal cell (MAK-like) kinase	GKRPGsVSSTD	ENSP00000354558, ENSP00000368924
ENSP00000238647_reference	S334	KIN	RCK_group	MAK	0.5229	0.2959	0.0334	ENSP00000238647	ENSP00000313021	IRF2BPL	MAK	Enhanced at puberty protein 1	male germ cell-associated kinase	GKRPGsVSSTD	ENSP00000301653, ENSP00000255040, ENSP00000356037
ENSP00000246069_reference	S3	KIN	HIPK1_HIPK2_group	HIPK2	0.8905	0.0679	0.349	ENSP00000246069	ENSP00000263551	DSTN	HIPK2	destrin (actin depolymerizing factor)	homeodomain interacting protein kinase 2	#NAME?	ENSP00000339992
ENSP00000246069_reference	S3	KIN	GRK_group	GRK3	0.3007	0.1168	0.1766	ENSP00000246069	ENSP00000317578	DSTN	ADRBK2	destrin (actin depolymerizing factor)	adrenergic, beta, receptor kinase 2	#NAME?	ENSP00000386884, ENSP00000315713
ENSP00000246069_reference	S3	KIN	GRK_group	GRK4	0.3007	0.1168	0.1731	ENSP00000246069	ENSP00000381129	DSTN	GRK4	destrin (actin depolymerizing factor)	G protein-coupled receptor kinase 4	#NAME?	ENSP00000362924
ENSP00000246069_reference	S3	KIN	GRK_group	GRK6	0.3007	0.1168	0.1759	ENSP00000246069	ENSP00000377204	DSTN	GRK6	destrin (actin depolymerizing factor)	G protein-coupled receptor kinase 6	#NAME?	ENSP00000386884, ENSP00000315713
ENSP00000246069_reference	S3	KIN	GRK_group	GRK7	0.3007	0.1168	0.1424	ENSP00000246069	ENSP00000264952	DSTN	GRK7	destrin (actin depolymerizing factor)	G protein-coupled receptor kinase 7	#NAME?	ENSP00000386884, ENSP00000315713
ENSP00000246069_reference	S3	KIN	GRK_group	GRK1	0.3007	0.1168	0.1424	ENSP00000246069	ENSP00000334876	DSTN	GRK1	destrin (actin depolymerizing factor)	G protein-coupled receptor kinase 1	#NAME?	ENSP00000386884, ENSP00000315713
ENSP00000246069_reference	S3	KIN	GRK_group	GRK5	0.3007	0.1168	0.1424	ENSP00000246069	ENSP00000376609	DSTN	GRK5	destrin (actin depolymerizing factor)	G protein-coupled receptor kinase 5	#NAME?	ENSP00000386884, ENSP00000315713
ENSP00000246069_reference	S3	KIN	GRK_group	GRK2	0.0002	0.1168	0.1679	ENSP00000246069	ENSP00000312262	DSTN	ADRBK1	destrin (actin depolymerizing factor)	adrenergic, beta, receptor kinase 1	#NAME?	ENSP00000363548, ENSP00000315713
ENSP00000289968_reference	S575	KIN	MAPK3_MAPK1_MAPK7_NLK_group	MAPK3	1.8377	0.2732	0.3673	ENSP00000289968	ENSP00000263025	ARHGAP17	MAPK3	Rho GTPase activating protein 17	mitogen-activated protein kinase 3	SPGDGsPPKPK	ENSP00000348461
ENSP00000289968_reference	S575	KIN	CDK2_CDK3_CDK1_CDK5_group	CDK1	0.6944	0.3499	0.1923	ENSP00000289968	ENSP00000306043	ARHGAP17	CDK1	Rho GTPase activating protein 17	cyclin-dependent kinase 1	SPGDGsPPKPK	ENSP00000309871, ENSP00000348461
ENSP00000289968_reference	S575	KIN	CDK2_CDK3_CDK1_CDK5_group	CDK3	0.5243	0.3499	0.1616	ENSP00000289968	ENSP00000400088	ARHGAP17	CDK3	Rho GTPase activating protein 17	cyclin-dependent kinase 3	SPGDGsPPKPK	ENSP00000256925, ENSP00000314458
ENSP00000289968_reference	S575	KIN	CDK2_CDK3_CDK1_CDK5_group	CDK2	0.4951	0.3499	0.2307	ENSP00000289968	ENSP00000266970	ARHGAP17	CDK2	Rho GTPase activating protein 17	cyclin-dependent kinase 2	SPGDGsPPKPK	ENSP00000361423
ENSP00000289968_reference	S575	KIN	CDK2_CDK3_CDK1_CDK5_group	CDK5	0.3121	0.3499	0.2809	ENSP00000289968	ENSP00000297518	ARHGAP17	CDK5	Rho GTPase activating protein 17	cyclin-dependent kinase 5	SPGDGsPPKPK	ENSP00000348461
ENSP00000301740_reference	S1541	KIN	CLK_group	CLK1	2.8668	0.3004	0.518	ENSP00000301740	ENSP00000326830	SRRM2	CLK1	serine/arginine repetitive matrix 2	CDC-like kinase 1	RSRSGsSQELD
ENSP00000301740_reference	S1541	1433	any_group	1433epsilon	1.6654	0.4262	0.517	ENSP00000301740	ENSP00000264335	SRRM2	YWHAE	serine/arginine repetitive matrix 2	tyrosine 3-monooxygenase/tryptophan 5-monooxygenase activation protein, epsilon polypeptide	RSRSGsSQELD
ENSP00000301740_reference	S1541	1433	any_group	1433zeta	1.6622	0.4262	0.432	ENSP00000301740	ENSP00000309503	SRRM2	YWHAZ	serine/arginine repetitive matrix 2	tyrosine 3-monooxygenase/tryptophan 5-monooxygenase activation protein, zeta polypeptide	RSRSGsSQELD
ENSP00000301740_reference	S1541	1433	any_group	1433theta	1.6622	0.4262	0.2172	ENSP00000301740	ENSP00000238081	SRRM2	YWHAQ	serine/arginine repetitive matrix 2	tyrosine 3-monooxygenase/tryptophan 5-monooxygenase activation protein, theta polypeptide	RSRSGsSQELD	ENSP00000264335
ENSP00000301740_reference	S1541	1433	any_group	1433gamma	1.6622	0.4262	0.3086	ENSP00000301740	ENSP00000306330	SRRM2	YWHAG	serine/arginine repetitive matrix 2	tyrosine 3-monooxygenase/tryptophan 5-monooxygenase activation protein, gamma polypeptide	RSRSGsSQELD	ENSP00000326261
ENSP00000301740_reference	S1541	1433	any_group	1433beta	1.6622	0.4262	0.331	ENSP00000301740	ENSP00000300161	SRRM2	YWHAB	serine/arginine repetitive matrix 2	tyrosine 3-monooxygenase/tryptophan 5-monooxygenase activation protein, beta polypeptide	RSRSGsSQELD
ENSP00000301740_reference	S1541	1433	any_group	1433eta	1.6622	0.4262	0.228	ENSP00000301740	ENSP00000248975	SRRM2	YWHAH	serine/arginine repetitive matrix 2	tyrosine 3-monooxygenase/tryptophan 5-monooxygenase activation protein, eta polypeptide	RSRSGsSQELD	ENSP00000264335
ENSP00000301740_reference	S1541	1433	any_group	1433sigma	1.6622	0.4262	0.2148	ENSP00000301740	ENSP00000340989	SRRM2	SFN	serine/arginine repetitive matrix 2	stratifin	RSRSGsSQELD	ENSP00000224237
ENSP00000324422_reference	S259	KIN	MAPK3_MAPK1_MAPK7_NLK_group	MAPK1	1.8959	0.3046	0.32	ENSP00000324422	ENSP00000215832	ZYX	MAPK1	zyxin	mitogen-activated protein kinase 1	GPPASsPAPAP	ENSP00000302269
ENSP00000324422_reference	S259	KIN	MAPK3_MAPK1_MAPK7_NLK_group	MAPK1	1.8959	0.3046	0.32	ENSP00000324422	ENSP00000215832	ZYX	MAPK1	zyxin	mitogen-activated protein kinase 1	GPPASsPAPAP	ENSP00000302269
ENSP00000324422_reference	S259	KIN	MAPK3_MAPK1_MAPK7_NLK_group	MAPK3	1.774	0.3046	0.3202	ENSP00000324422	ENSP00000263025	ZYX	MAPK3	zyxin	mitogen-activated protein kinase 3	GPPASsPAPAP	ENSP00000341189
ENSP00000324422_reference	S259	KIN	MAPK3_MAPK1_MAPK7_NLK_group	NLK	0.6124	0.3046	0.3111	ENSP00000324422	ENSP00000384625	ZYX	NLK	zyxin	nemo-like kinase	GPPASsPAPAP	ENSP00000344456
ENSP00000324422_reference	S259	KIN	MAPK3_MAPK1_MAPK7_NLK_group	MAPK7	0.0002	0.3046	0.164	ENSP00000324422	ENSP00000311005	ZYX	MAPK7	zyxin	mitogen-activated protein kinase 7	GPPASsPAPAP	ENSP00000282561, ENSP00000344456
ENSP00000340635_reference	S3	1433	any_group	1433zeta	0.9195	0.0266	0.4408	ENSP00000298159	ENSP00000309503	CFL2	YWHAZ	cofilin 2 (muscle)	tyrosine 3-monooxygenase/tryptophan 5-monooxygenase activation protein, zeta polypeptide	#NAME?	ENSP00000336740
ENSP00000340635_reference	S3	1433	any_group	1433epsilon	0.9195	0.0266	0.2022	ENSP00000298159	ENSP00000264335	CFL2	YWHAE	cofilin 2 (muscle)	tyrosine 3-monooxygenase/tryptophan 5-monooxygenase activation protein, epsilon polypeptide	#NAME?	ENSP00000300161, ENSP00000315713
ENSP00000340635_reference	S3	1433	any_group	1433theta	0.9195	0.0266	0.3104	ENSP00000298159	ENSP00000238081	CFL2	YWHAQ	cofilin 2 (muscle)	tyrosine 3-monooxygenase/tryptophan 5-monooxygenase activation protein, theta polypeptide	#NAME?	ENSP00000315713
ENSP00000340635_reference	S3	1433	any_group	1433gamma	0.9195	0.0266	0.1938	ENSP00000298159	ENSP00000306330	CFL2	YWHAG	cofilin 2 (muscle)	tyrosine 3-monooxygenase/tryptophan 5-monooxygenase activation protein, gamma polypeptide	#NAME?	ENSP00000300161, ENSP00000315713
ENSP00000340635_reference	S3	1433	any_group	1433beta	0.9195	0.0266	0.4536	ENSP00000298159	ENSP00000300161	CFL2	YWHAB	cofilin 2 (muscle)	tyrosine 3-monooxygenase/tryptophan 5-monooxygenase activation protein, beta polypeptide	#NAME?	ENSP00000315713
ENSP00000340635_reference	S3	1433	any_group	1433eta	0.9195	0.0266	0.1936	ENSP00000298159	ENSP00000248975	CFL2	YWHAH	cofilin 2 (muscle)	tyrosine 3-monooxygenase/tryptophan 5-monooxygenase activation protein, eta polypeptide	#NAME?	ENSP00000300161, ENSP00000315713
ENSP00000340635_reference	S3	1433	any_group	1433sigma	0.9195	0.0266	0.1419	ENSP00000298159	ENSP00000340989	CFL2	SFN	cofilin 2 (muscle)	stratifin	#NAME?	ENSP00000267996
ENSP00000340635_reference	S3	KIN	GRK_group	GRK3	0.3007	0.1168	0.1949	ENSP00000298159	ENSP00000317578	CFL2	ADRBK2	cofilin 2 (muscle)	adrenergic, beta, receptor kinase 2	#NAME?	ENSP00000386884, ENSP00000315713
ENSP00000340635_reference	S3	KIN	GRK_group	GRK4	0.3007	0.1168	0.1572	ENSP00000298159	ENSP00000381129	CFL2	GRK4	cofilin 2 (muscle)	G protein-coupled receptor kinase 4	#NAME?	ENSP00000386884, ENSP00000315713
ENSP00000340635_reference	S3	KIN	GRK_group	GRK6	0.3007	0.1168	0.1941	ENSP00000298159	ENSP00000377204	CFL2	GRK6	cofilin 2 (muscle)	G protein-coupled receptor kinase 6	#NAME?	ENSP00000386884, ENSP00000315713
ENSP00000340635_reference	S3	KIN	GRK_group	GRK7	0.3007	0.1168	0.1572	ENSP00000298159	ENSP00000264952	CFL2	GRK7	cofilin 2 (muscle)	G protein-coupled receptor kinase 7	#NAME?	ENSP00000386884, ENSP00000315713
ENSP00000340635_reference	S3	KIN	GRK_group	GRK1	0.3007	0.1168	0.1572	ENSP00000298159	ENSP00000334876	CFL2	GRK1	cofilin 2 (muscle)	G protein-coupled receptor kinase 1	#NAME?	ENSP00000386884, ENSP00000315713
ENSP00000340635_reference	S3	KIN	GRK_group	GRK5	0.3007	0.1168	0.1572	ENSP00000298159	ENSP00000376609	CFL2	GRK5	cofilin 2 (muscle)	G protein-coupled receptor kinase 5	#NAME?	ENSP00000386884, ENSP00000315713
ENSP00000340635_reference	S3	KIN	GRK_group	GRK2	0.0002	0.1168	0.2346	ENSP00000298159	ENSP00000312262	CFL2	ADRBK1	cofilin 2 (muscle)	adrenergic, beta, receptor kinase 1	#NAME?	ENSP00000354219
ENSP00000344383_reference	S1775	KIN	PKB_group	PKBalpha	54.8967	0.3478	0.999	ENSP00000219476	ENSP00000270202	TSC2	AKT1	tuberous sclerosis 2	v-akt murine thymoma viral oncogene homolog 1	RKRLIsSVEDF
ENSP00000344383_reference	S1775	KIN	PKB_group	PKBalpha	54.8967	0.3478	0.999	ENSP00000219476	ENSP00000270202	TSC2	AKT1	tuberous sclerosis 2	v-akt murine thymoma viral oncogene homolog 1	RKRLIsSVEDF
ENSP00000344383_reference	S1775	KIN	PKB_group	PKBbeta	17.0346	0.3478	0.96	ENSP00000219476	ENSP00000375892	TSC2	AKT2	tuberous sclerosis 2	v-akt murine thymoma viral oncogene homolog 2	RKRLIsSVEDF
ENSP00000344383_reference	S1775	KIN	PKB_group	PKBgamma	8.8321	0.3478	0.918	ENSP00000219476	ENSP00000263826	TSC2	AKT3	tuberous sclerosis 2	v-akt murine thymoma viral oncogene homolog 3 (protein kinase B, gamma)	RKRLIsSVEDF
ENSP00000344383_reference	S1776	KIN	PLK_group	PLK1	27.0783	0.0906	0.953	ENSP00000219476	ENSP00000300093	TSC2	PLK1	tuberous sclerosis 2	polo-like kinase 1 (Drosophila)	KRLISsVEDFT
ENSP00000344383_reference	S1776	KIN	CK2_group	CK2alpha	0.7092	0.2461	0.3301	ENSP00000219476	ENSP00000217244	TSC2	CSNK2A1	tuberous sclerosis 2	casein kinase 2, alpha 1 polypeptide pseudogene	KRLISsVEDFT	ENSP00000367207
ENSP00000344383_reference	S1776	KIN	CK2_group	CK2a2	0.4706	0.2461	0.313	ENSP00000219476	ENSP00000262506	TSC2	CSNK2A2	tuberous sclerosis 2	casein kinase 2, alpha prime polypeptide	KRLISsVEDFT	ENSP00000361021
ENSP00000345308_reference	S604	KIN	CaMKII_group	CaMKIIalpha	1.9782	0.1607	0.3746	ENSP00000355343	ENSP00000381412	UBAP2L	CAMK2A	ubiquitin associated protein 2-like	calcium/calmodulin-dependent protein kinase II alpha	TRRYPsSISSS	ENSP00000358335
ENSP00000345308_reference	S604	KIN	CLK_group	CLK2	0.3997	0.2442	0.1354	ENSP00000355343	ENSP00000354856	UBAP2L	CLK2	ubiquitin associated protein 2-like	CDC-like kinase 2	TRRYPsSISSS	ENSP00000351885, ENSP00000391901
ENSP00000345308_reference	S604	KIN	CLK_group	CLK4	0.3997	0.2442	0.0783	ENSP00000355343	ENSP00000316948	UBAP2L	CLK4	ubiquitin associated protein 2-like	CDC-like kinase 4	TRRYPsSISSS	ENSP00000221455, ENSP00000354158, ENSP00000358335
ENSP00000345308_reference	S604	KIN	CLK_group	CLK3	0.3997	0.2442	0.0929	ENSP00000355343	ENSP00000391518	UBAP2L	CLK3	ubiquitin associated protein 2-like	CDC-like kinase 3	TRRYPsSISSS	ENSP00000262319, ENSP00000347733, ENSP00000225916
ENSP00000345308_reference	S604	KIN	CLK_group	CLK1	0.3997	0.2442	0.1252	ENSP00000355343	ENSP00000326830	UBAP2L	CLK1	ubiquitin associated protein 2-like	CDC-like kinase 1	TRRYPsSISSS	ENSP00000219479, ENSP00000420176
ENSP00000358081:map.10/121429633/C:p.C151R:n.T121429633C:c.Tgt/Cgt	T285	KIN	ARAF_BRAF_RAF1_group	RAF1	5.3787	0.2257	0.601	ENSP00000358081	ENSP00000251849	BAG3	RAF1	BCL2-associated athanogene 3	v-raf-1 murine leukemia viral oncogene homolog 1	PARSStPLHSP
ENSP00000358081:map.10/121429633/C:p.C151R:n.T121429633C:c.Tgt/Cgt	T285	KIN	CLK_group	CLK2	0.5238	0.3299	0.1493	ENSP00000358081	ENSP00000354856	BAG3	CLK2	BCL2-associated athanogene 3	CDC-like kinase 2	PARSStPLHSP	ENSP00000351885, ENSP00000329623
ENSP00000358081:map.10/121429633/C:p.C151R:n.T121429633C:c.Tgt/Cgt	T285	KIN	CLK_group	CLK4	0.5238	0.3299	0.1267	ENSP00000358081	ENSP00000316948	BAG3	CLK4	BCL2-associated athanogene 3	CDC-like kinase 4	PARSStPLHSP	ENSP00000302476, ENSP00000281938
ENSP00000358081:map.10/121429633/C:p.C151R:n.T121429633C:c.Tgt/Cgt	T285	KIN	CLK_group	CLK3	0.5238	0.3299	0.1323	ENSP00000358081	ENSP00000391518	BAG3	CLK3	BCL2-associated athanogene 3	CDC-like kinase 3	PARSStPLHSP	ENSP00000262319, ENSP00000302961
ENSP00000358081:map.10/121429633/C:p.C151R:n.T121429633C:c.Tgt/Cgt	T285	KIN	CLK_group	CLK1	0.5238	0.3299	0.0999	ENSP00000358081	ENSP00000326830	BAG3	CLK1	BCL2-associated athanogene 3	CDC-like kinase 1	PARSStPLHSP	ENSP00000262319, ENSP00000302961
ENSP00000358789_reference	S547	KIN	CK1_group	CK1alpha	1.0556	0.1071	0.1257	ENSP00000348215	ENSP00000261798	SH3PXD2A	CSNK1A1	SH3 and PX domains 2A	casein kinase 1, alpha 1	SESQDsPRKLK	ENSP00000272233, ENSP00000384675
ENSP00000358789_reference	S547	KIN	CDK2_CDK3_CDK1_CDK5_group	CDK1	0.6944	0.3465	0.1676	ENSP00000348215	ENSP00000306043	SH3PXD2A	CDK1	SH3 and PX domains 2A	cyclin-dependent kinase 1	SESQDsPRKLK	ENSP00000307781, ENSP00000348128
ENSP00000358789_reference	S547	KIN	CDK2_CDK3_CDK1_CDK5_group	CDK3	0.5242	0.3465	0.1167	ENSP00000348215	ENSP00000400088	SH3PXD2A	CDK3	SH3 and PX domains 2A	cyclin-dependent kinase 3	SESQDsPRKLK	ENSP00000274026, ENSP00000350941
ENSP00000358789_reference	S547	KIN	CDK2_CDK3_CDK1_CDK5_group	CDK2	0.4951	0.3465	0.1548	ENSP00000348215	ENSP00000266970	SH3PXD2A	CDK2	SH3 and PX domains 2A	cyclin-dependent kinase 2	SESQDsPRKLK	ENSP00000166139
ENSP00000358789_reference	S547	KIN	CDK2_CDK3_CDK1_CDK5_group	CDK5	0.3121	0.3465	0.2402	ENSP00000348215	ENSP00000297518	SH3PXD2A	CDK5	SH3 and PX domains 2A	cyclin-dependent kinase 5	SESQDsPRKLK	ENSP00000362014
ENSP00000358789_reference	S1056	KIN	MAPK3_MAPK1_MAPK7_NLK_group	MAPK3	1.7872	0.2492	0.3451	ENSP00000348215	ENSP00000263025	SH3PXD2A	MAPK3	SH3 and PX domains 2A	mitogen-activated protein kinase 3	NSIPVsPVRPK	ENSP00000384675
ENSP00000358789_reference	S1056	KIN	CDK2_CDK3_CDK1_CDK5_group	CDK1	0.6944	0.3311	0.1676	ENSP00000348215	ENSP00000306043	SH3PXD2A	CDK1	SH3 and PX domains 2A	cyclin-dependent kinase 1	NSIPVsPVRPK	ENSP00000307781, ENSP00000348128
ENSP00000358789_reference	S1056	KIN	CDK2_CDK3_CDK1_CDK5_group	CDK3	0.5238	0.3311	0.1167	ENSP00000348215	ENSP00000400088	SH3PXD2A	CDK3	SH3 and PX domains 2A	cyclin-dependent kinase 3	NSIPVsPVRPK	ENSP00000274026, ENSP00000350941
ENSP00000358789_reference	S1056	KIN	CDK2_CDK3_CDK1_CDK5_group	CDK2	0.4951	0.3311	0.1548	ENSP00000348215	ENSP00000266970	SH3PXD2A	CDK2	SH3 and PX domains 2A	cyclin-dependent kinase 2	NSIPVsPVRPK	ENSP00000166139
ENSP00000358789_reference	S1056	KIN	CDK2_CDK3_CDK1_CDK5_group	CDK5	0.3121	0.3311	0.2402	ENSP00000348215	ENSP00000297518	SH3PXD2A	CDK5	SH3 and PX domains 2A	cyclin-dependent kinase 5	NSIPVsPVRPK	ENSP00000362014
ENSP00000362775_reference	S181	BRCT	any_group	MDC1	1.5765	0.2109	0.1753	ENSP00000397094	ENSP00000373060	AGFG1	MDC1	ArfGAP with FG repeats 1	mediator of DNA-damage checkpoint 1	GTPSQsPVVGR	ENSP00000267868, ENSP00000376076
ENSP00000362775_reference	S181	BRCT	any_group	BRCA1	1.5765	0.2109	0.3293	ENSP00000397094	ENSP00000350283	AGFG1	BRCA1	ArfGAP with FG repeats 1	breast cancer 1, early onset	GTPSQsPVVGR	ENSP00000355153
ENSP00000362775_reference	S181	BRCT	any_group	BARD1	1.5765	0.2109	0.196	ENSP00000397094	ENSP00000260947	AGFG1	BARD1	ArfGAP with FG repeats 1	BRCA1 associated RING domain 1	GTPSQsPVVGR	ENSP00000228682, ENSP00000320413
ENSP00000362775_reference	S181	BRCT	any_group	PTIP	1.5765	0.2109	0.1431	ENSP00000397094	ENSP00000384048	AGFG1	PAXIP1	ArfGAP with FG repeats 1	PAX interacting (with transcription-activation domain) protein 1	GTPSQsPVVGR	ENSP00000390475, ENSP00000225567
ENSP00000362775_reference	S181	BRCT	any_group	MCPH1	1.5765	0.2109	0.1825	ENSP00000397094	ENSP00000342924	AGFG1	MCPH1	ArfGAP with FG repeats 1	microcephalin 1	GTPSQsPVVGR	ENSP00000362937
ENSP00000362775_reference	S181	KIN	CDK2_CDK3_CDK1_CDK5_group	CDK1	1.299	0.2241	0.3953	ENSP00000397094	ENSP00000306043	AGFG1	CDK1	ArfGAP with FG repeats 1	cyclin-dependent kinase 1	GTPSQsPVVGR	ENSP00000296509
ENSP00000362775_reference	S181	KIN	CDK2_CDK3_CDK1_CDK5_group	CDK2	0.8213	0.2241	0.3641	ENSP00000397094	ENSP00000266970	AGFG1	CDK2	ArfGAP with FG repeats 1	cyclin-dependent kinase 2	GTPSQsPVVGR	ENSP00000376076
ENSP00000362775_reference	S181	KIN	CDK2_CDK3_CDK1_CDK5_group	CDK3	0.4185	0.2241	0.2728	ENSP00000397094	ENSP00000400088	AGFG1	CDK3	ArfGAP with FG repeats 1	cyclin-dependent kinase 3	GTPSQsPVVGR	ENSP00000362937
ENSP00000362775_reference	S181	KIN	CDK2_CDK3_CDK1_CDK5_group	CDK5	0.2623	0.2241	0.2716	ENSP00000397094	ENSP00000297518	AGFG1	CDK5	ArfGAP with FG repeats 1	cyclin-dependent kinase 5	GTPSQsPVVGR	ENSP00000362937
ENSP00000365016_reference	S388	KIN	MAPK3_MAPK1_MAPK7_NLK_group	MAPK3	14.029	0.193	0.975	ENSP00000365016	ENSP00000263025	IRS2	MAPK3	insulin receptor substrate 2	mitogen-activated protein kinase 3	VSVAGsPLSPG
ENSP00000365016_reference	S388	KIN	MAPK3_MAPK1_MAPK7_NLK_group	MAPK3	14.029	0.193	0.975	ENSP00000365016	ENSP00000263025	IRS2	MAPK3	insulin receptor substrate 2	mitogen-activated protein kinase 3	VSVAGsPLSPG
ENSP00000365016_reference	S388	KIN	MAPK3_MAPK1_MAPK7_NLK_group	MAPK1	4.3689	0.193	0.836	ENSP00000365016	ENSP00000215832	IRS2	MAPK1	insulin receptor substrate 2	mitogen-activated protein kinase 1	VSVAGsPLSPG
ENSP00000365016_reference	S388	KIN	MAPK3_MAPK1_MAPK7_NLK_group	NLK	0.4042	0.193	0.3051	ENSP00000365016	ENSP00000384625	IRS2	NLK	insulin receptor substrate 2	nemo-like kinase	VSVAGsPLSPG	ENSP00000264657
ENSP00000365016_reference	S388	KIN	MAPK3_MAPK1_MAPK7_NLK_group	MAPK7	0.0002	0.193	0.3669	ENSP00000365016	ENSP00000311005	IRS2	MAPK7	insulin receptor substrate 2	mitogen-activated protein kinase 7	VSVAGsPLSPG	ENSP00000263025
ENSP00000365016_reference	S391	KIN	MAPK3_MAPK1_MAPK7_NLK_group	MAPK1	17.3661	0.2995	0.836	ENSP00000365016	ENSP00000215832	IRS2	MAPK1	insulin receptor substrate 2	mitogen-activated protein kinase 1	AGSPLsPGPVR
ENSP00000365016_reference	S391	KIN	MAPK3_MAPK1_MAPK7_NLK_group	MAPK1	17.3661	0.2995	0.836	ENSP00000365016	ENSP00000215832	IRS2	MAPK1	insulin receptor substrate 2	mitogen-activated protein kinase 1	AGSPLsPGPVR
ENSP00000365016_reference	S391	KIN	MAPK3_MAPK1_MAPK7_NLK_group	MAPK3	16.8625	0.2995	0.975	ENSP00000365016	ENSP00000263025	IRS2	MAPK3	insulin receptor substrate 2	mitogen-activated protein kinase 3	AGSPLsPGPVR
ENSP00000365016_reference	S391	KIN	MAPK3_MAPK1_MAPK7_NLK_group	NLK	0.6042	0.2995	0.3051	ENSP00000365016	ENSP00000384625	IRS2	NLK	insulin receptor substrate 2	nemo-like kinase	AGSPLsPGPVR	ENSP00000264657
ENSP00000365016_reference	S391	KIN	MAPK3_MAPK1_MAPK7_NLK_group	MAPK7	0.0002	0.2995	0.3669	ENSP00000365016	ENSP00000311005	IRS2	MAPK7	insulin receptor substrate 2	mitogen-activated protein kinase 7	AGSPLsPGPVR	ENSP00000263025
ENSP00000367263:map.11/62292882/T:p.Q3003K:n.G62292882T:c.Caa/Aaa	S5782	KIN	PKB_group	PKBalpha	9.3266	0.3607	0.927	ENSP00000367263	ENSP00000270202	AHNAK	AKT1	AHNAK nucleoprotein	v-akt murine thymoma viral oncogene homolog 1	RHRSNsFSDER
ENSP00000367263:map.11/62292882/T:p.Q3003K:n.G62292882T:c.Caa/Aaa	S5782	1433	any_group	1433zeta	1.6622	0.4522	0.3538	ENSP00000367263	ENSP00000309503	AHNAK	YWHAZ	AHNAK nucleoprotein	tyrosine 3-monooxygenase/tryptophan 5-monooxygenase activation protein, zeta polypeptide	RHRSNsFSDER	ENSP00000270202
ENSP00000367263:map.11/62292882/T:p.Q3003K:n.G62292882T:c.Caa/Aaa	S5782	1433	any_group	1433epsilon	1.6622	0.4522	0.3336	ENSP00000367263	ENSP00000264335	AHNAK	YWHAE	AHNAK nucleoprotein	tyrosine 3-monooxygenase/tryptophan 5-monooxygenase activation protein, epsilon polypeptide	RHRSNsFSDER	ENSP00000270202
ENSP00000367263:map.11/62292882/T:p.Q3003K:n.G62292882T:c.Caa/Aaa	S5782	1433	any_group	1433theta	1.6622	0.4522	0.3311	ENSP00000367263	ENSP00000238081	AHNAK	YWHAQ	AHNAK nucleoprotein	tyrosine 3-monooxygenase/tryptophan 5-monooxygenase activation protein, theta polypeptide	RHRSNsFSDER	ENSP00000270202
ENSP00000367263:map.11/62292882/T:p.Q3003K:n.G62292882T:c.Caa/Aaa	S5782	1433	any_group	1433gamma	1.6622	0.4522	0.3354	ENSP00000367263	ENSP00000306330	AHNAK	YWHAG	AHNAK nucleoprotein	tyrosine 3-monooxygenase/tryptophan 5-monooxygenase activation protein, gamma polypeptide	RHRSNsFSDER	ENSP00000270202
ENSP00000367263:map.11/62292882/T:p.Q3003K:n.G62292882T:c.Caa/Aaa	S5782	1433	any_group	1433beta	1.6622	0.4522	0.3332	ENSP00000367263	ENSP00000300161	AHNAK	YWHAB	AHNAK nucleoprotein	tyrosine 3-monooxygenase/tryptophan 5-monooxygenase activation protein, beta polypeptide	RHRSNsFSDER	ENSP00000270202
ENSP00000367263:map.11/62292882/T:p.Q3003K:n.G62292882T:c.Caa/Aaa	S5782	1433	any_group	1433eta	1.6622	0.4522	0.3379	ENSP00000367263	ENSP00000248975	AHNAK	YWHAH	AHNAK nucleoprotein	tyrosine 3-monooxygenase/tryptophan 5-monooxygenase activation protein, eta polypeptide	RHRSNsFSDER	ENSP00000270202
ENSP00000367263:map.11/62292882/T:p.Q3003K:n.G62292882T:c.Caa/Aaa	S5782	1433	any_group	1433sigma	1.6622	0.4522	0.2603	ENSP00000367263	ENSP00000340989	AHNAK	SFN	AHNAK nucleoprotein	stratifin	RHRSNsFSDER	ENSP00000270202
ENSP00000367263:map.11/62292882/T:p.Q3003K:n.G62292882T:c.Caa/Aaa	S5077	KIN	PKC_group	PKCbeta	1.2069	0.1292	0.1999	ENSP00000367263	ENSP00000305355	AHNAK	PRKCB	AHNAK nucleoprotein	protein kinase C, beta	KVDVKsPKTKK	ENSP00000338934
ENSP00000367263:map.11/62292882/T:p.Q3003K:n.G62292882T:c.Caa/Aaa	S5077	KIN	CDK2_CDK3_CDK1_CDK5_group	CDK1	0.8163	0.3476	0.3086	ENSP00000367263	ENSP00000306043	AHNAK	CDK1	AHNAK nucleoprotein	cyclin-dependent kinase 1	KVDVKsPKTKK	ENSP00000219827
ENSP00000367263:map.11/62292882/T:p.Q3003K:n.G62292882T:c.Caa/Aaa	S5077	KIN	CDK2_CDK3_CDK1_CDK5_group	CDK3	0.5242	0.3476	0.1457	ENSP00000367263	ENSP00000400088	AHNAK	CDK3	AHNAK nucleoprotein	cyclin-dependent kinase 3	KVDVKsPKTKK	ENSP00000222005, ENSP00000270202
ENSP00000367263:map.11/62292882/T:p.Q3003K:n.G62292882T:c.Caa/Aaa	S5077	KIN	CDK2_CDK3_CDK1_CDK5_group	CDK2	0.4951	0.3476	0.2599	ENSP00000367263	ENSP00000266970	AHNAK	CDK2	AHNAK nucleoprotein	cyclin-dependent kinase 2	KVDVKsPKTKK	ENSP00000219827
ENSP00000367263:map.11/62292882/T:p.Q3003K:n.G62292882T:c.Caa/Aaa	S5077	KIN	CDK2_CDK3_CDK1_CDK5_group	CDK5	0.3121	0.3476	0.1743	ENSP00000367263	ENSP00000297518	AHNAK	CDK5	AHNAK nucleoprotein	cyclin-dependent kinase 5	KVDVKsPKTKK	ENSP00000221169
ENSP00000375710_reference	S92	KIN	MAPK3_MAPK1_MAPK7_NLK_group	MAPK3	2.1948	0.2892	0.3955	ENSP00000341698	ENSP00000263025	AKT1S1	MAPK3	AKT1 substrate 1 (proline-rich)	mitogen-activated protein kinase 3	PSPTPsPPRPT	ENSP00000307272
ENSP00000375710_reference	S92	KIN	CDK2_CDK3_CDK1_CDK5_group	CDK1	2.1282	0.3321	0.3916	ENSP00000341698	ENSP00000306043	AKT1S1	CDK1	AKT1 substrate 1 (proline-rich)	cyclin-dependent kinase 1	PSPTPsPPRPT	ENSP00000306330
ENSP00000375710_reference	S92	KIN	CDK2_CDK3_CDK1_CDK5_group	CDK3	0.5238	0.3321	0.1599	ENSP00000341698	ENSP00000400088	AKT1S1	CDK3	AKT1 substrate 1 (proline-rich)	cyclin-dependent kinase 3	PSPTPsPPRPT	ENSP00000362937, ENSP00000362092
ENSP00000375710_reference	S92	KIN	CDK2_CDK3_CDK1_CDK5_group	CDK2	0.4951	0.3321	0.2971	ENSP00000341698	ENSP00000266970	AKT1S1	CDK2	AKT1 substrate 1 (proline-rich)	cyclin-dependent kinase 2	PSPTPsPPRPT	ENSP00000354558
ENSP00000375710_reference	S92	KIN	CDK2_CDK3_CDK1_CDK5_group	CDK5	0.3815	0.3321	0.3243	ENSP00000341698	ENSP00000297518	AKT1S1	CDK5	AKT1 substrate 1 (proline-rich)	cyclin-dependent kinase 5	PSPTPsPPRPT	ENSP00000238081
ENSP00000387593_reference	S1530	KIN	MAPK3_MAPK1_MAPK7_NLK_group	MAPK1	1.8959	0.2985	0.0992	ENSP00000387593	ENSP00000215832	TANC2	MAPK1	tetratricopeptide repeat, ankyrin repeat and coiled-coil containing 2	mitogen-activated protein kinase 1	GKEYPsPPPSP	ENSP00000358022
ENSP00000387593_reference	S1530	KIN	MAPK3_MAPK1_MAPK7_NLK_group	MAPK1	1.8959	0.2985	0.0992	ENSP00000387593	ENSP00000215832	TANC2	MAPK1	tetratricopeptide repeat, ankyrin repeat and coiled-coil containing 2	mitogen-activated protein kinase 1	GKEYPsPPPSP	ENSP00000358022
ENSP00000387593_reference	S1530	KIN	MAPK3_MAPK1_MAPK7_NLK_group	MAPK3	1.7579	0.2985	0.0924	ENSP00000387593	ENSP00000263025	TANC2	MAPK3	tetratricopeptide repeat, ankyrin repeat and coiled-coil containing 2	mitogen-activated protein kinase 3	GKEYPsPPPSP	ENSP00000339007, ENSP00000278934
ENSP00000387593_reference	S1530	KIN	MAPK3_MAPK1_MAPK7_NLK_group	NLK	0.523	0.2985	0.0599	ENSP00000387593	ENSP00000384625	TANC2	NLK	tetratricopeptide repeat, ankyrin repeat and coiled-coil containing 2	nemo-like kinase	GKEYPsPPPSP	ENSP00000339992, ENSP00000342143, ENSP00000278934
ENSP00000387593_reference	S1530	KIN	MAPK3_MAPK1_MAPK7_NLK_group	MAPK7	0.0002	0.2985	0.0652	ENSP00000387593	ENSP00000311005	TANC2	MAPK7	tetratricopeptide repeat, ankyrin repeat and coiled-coil containing 2	mitogen-activated protein kinase 7	GKEYPsPPPSP	ENSP00000345731
ENSP00000387593_reference	S1534	KIN	MAPK3_MAPK1_MAPK7_NLK_group	MAPK1	1.8959	0.2985	0.0992	ENSP00000387593	ENSP00000215832	TANC2	MAPK1	tetratricopeptide repeat, ankyrin repeat and coiled-coil containing 2	mitogen-activated protein kinase 1	PSPPPsPLRRG	ENSP00000358022
ENSP00000387593_reference	S1534	KIN	CDK2_CDK3_CDK1_CDK5_group	CDK1	0.6944	0.3565	0.2075	ENSP00000387593	ENSP00000306043	TANC2	CDK1	tetratricopeptide repeat, ankyrin repeat and coiled-coil containing 2	cyclin-dependent kinase 1	PSPPPsPLRRG	ENSP00000345731
ENSP00000387593_reference	S1534	KIN	CDK2_CDK3_CDK1_CDK5_group	CDK3	0.5245	0.3565	0.0494	ENSP00000387593	ENSP00000400088	TANC2	CDK3	tetratricopeptide repeat, ankyrin repeat and coiled-coil containing 2	cyclin-dependent kinase 3	PSPPPsPLRRG	ENSP00000345571, ENSP00000358022
ENSP00000387593_reference	S1534	KIN	CDK2_CDK3_CDK1_CDK5_group	CDK2	0.4951	0.3565	0.2035	ENSP00000387593	ENSP00000266970	TANC2	CDK2	tetratricopeptide repeat, ankyrin repeat and coiled-coil containing 2	cyclin-dependent kinase 2	PSPPPsPLRRG	ENSP00000345731
ENSP00000387593_reference	S1534	KIN	CDK2_CDK3_CDK1_CDK5_group	CDK5	0.3121	0.3565	0.1026	ENSP00000387593	ENSP00000297518	TANC2	CDK5	tetratricopeptide repeat, ankyrin repeat and coiled-coil containing 2	cyclin-dependent kinase 5	PSPPPsPLRRG	ENSP00000273854, ENSP00000278934
ENSP00000387651_reference	T517	KIN	CDK2_CDK3_CDK1_CDK5_group	CDK1	15.1227	0.2998	0.826	ENSP00000322542	ENSP00000306043	GTF2I	CDK1	general transcription factor IIi	cyclin-dependent kinase 1	QPRTNtPVKED
ENSP00000387651_reference	T517	KIN	CDK2_CDK3_CDK1_CDK5_group	CDK1	15.1227	0.2998	0.826	ENSP00000322542	ENSP00000306043	GTF2I	CDK1	general transcription factor IIi	cyclin-dependent kinase 1	QPRTNtPVKED
ENSP00000387651_reference	T517	KIN	CDK2_CDK3_CDK1_CDK5_group	CDK2	1.269	0.2998	0.3816	ENSP00000322542	ENSP00000266970	GTF2I	CDK2	general transcription factor IIi	cyclin-dependent kinase 2	QPRTNtPVKED	ENSP00000367207
ENSP00000387651_reference	T517	KIN	CDK2_CDK3_CDK1_CDK5_group	CDK3	0.523	0.2998	0.1888	ENSP00000322542	ENSP00000400088	GTF2I	CDK3	general transcription factor IIi	cyclin-dependent kinase 3	QPRTNtPVKED	ENSP00000367207
ENSP00000387651_reference	T517	KIN	CDK2_CDK3_CDK1_CDK5_group	CDK5	0.3636	0.2998	0.3217	ENSP00000322542	ENSP00000297518	GTF2I	CDK5	general transcription factor IIi	cyclin-dependent kinase 5	QPRTNtPVKED	ENSP00000367207
ENSP00000399468_reference	S125	KIN	ARAF_BRAF_RAF1_group	BRAF	3.8362	0.0854	0.861	ENSP00000344967	ENSP00000288602	SPRY4	BRAF	sprouty homolog 4 (Drosophila)	v-raf murine sarcoma viral oncogene homolog B1	VADQAsPRAVR
ENSP00000399468_reference	S125	KIN	CDK2_CDK3_CDK1_CDK5_group	CDK1	0.397	0.2218	0.2261	ENSP00000344967	ENSP00000306043	SPRY4	CDK1	sprouty homolog 4 (Drosophila)	cyclin-dependent kinase 1	VADQAsPRAVR	ENSP00000265717
ENSP00000399468_reference	S125	KIN	CDK2_CDK3_CDK1_CDK5_group	CDK3	0.3891	0.2218	0.1746	ENSP00000344967	ENSP00000400088	SPRY4	CDK3	sprouty homolog 4 (Drosophila)	cyclin-dependent kinase 3	VADQAsPRAVR	ENSP00000244741
ENSP00000399468_reference	S125	KIN	CDK2_CDK3_CDK1_CDK5_group	CDK2	0.364	0.2218	0.214	ENSP00000344967	ENSP00000266970	SPRY4	CDK2	sprouty homolog 4 (Drosophila)	cyclin-dependent kinase 2	VADQAsPRAVR	ENSP00000228280
ENSP00000399468_reference	S125	KIN	CDK2_CDK3_CDK1_CDK5_group	CDK5	0.2605	0.2218	0.1693	ENSP00000344967	ENSP00000297518	SPRY4	CDK5	sprouty homolog 4 (Drosophila)	cyclin-dependent kinase 5	VADQAsPRAVR	ENSP00000261254
ENSP00000432660_reference	S3	KIN	ROCK_group	ROCK1	2.3247	0.0207	0.56	ENSP00000309629	ENSP00000382697	CFL1	ROCK1	cofilin 1 (non-muscle)	Rho-associated, coiled-coil containing protein kinase 1	#NAME?
ENSP00000432660_reference	S3	KIN	GRK_group	GRK3	0.3023	0.1168	0.2098	ENSP00000309629	ENSP00000317578	CFL1	ADRBK2	cofilin 1 (non-muscle)	adrenergic, beta, receptor kinase 2	#NAME?	ENSP00000386884, ENSP00000315713
ENSP00000432660_reference	S3	KIN	GRK_group	GRK6	0.3022	0.1168	0.2089	ENSP00000309629	ENSP00000377204	CFL1	GRK6	cofilin 1 (non-muscle)	G protein-coupled receptor kinase 6	#NAME?	ENSP00000386884, ENSP00000315713
ENSP00000432660_reference	S3	KIN	GRK_group	GRK4	0.3007	0.1168	0.1692	ENSP00000309629	ENSP00000381129	CFL1	GRK4	cofilin 1 (non-muscle)	G protein-coupled receptor kinase 4	#NAME?	ENSP00000386884, ENSP00000315713
ENSP00000432660_reference	S3	KIN	GRK_group	GRK7	0.3007	0.1168	0.1692	ENSP00000309629	ENSP00000264952	CFL1	GRK7	cofilin 1 (non-muscle)	G protein-coupled receptor kinase 7	#NAME?	ENSP00000386884, ENSP00000315713
ENSP00000432660_reference	S3	KIN	GRK_group	GRK1	0.3007	0.1168	0.1692	ENSP00000309629	ENSP00000334876	CFL1	GRK1	cofilin 1 (non-muscle)	G protein-coupled receptor kinase 1	#NAME?	ENSP00000386884, ENSP00000315713
ENSP00000432660_reference	S3	KIN	GRK_group	GRK5	0.3007	0.1168	0.1692	ENSP00000309629	ENSP00000376609	CFL1	GRK5	cofilin 1 (non-muscle)	G protein-coupled receptor kinase 5	#NAME?	ENSP00000386884, ENSP00000315713
ENSP00000432660_reference	S3	KIN	GRK_group	GRK2	0.0002	0.1168	0.3065	ENSP00000309629	ENSP00000312262	CFL1	ADRBK1	cofilin 1 (non-muscle)	adrenergic, beta, receptor kinase 1	#NAME?	ENSP00000261313
ENSP00000438546:map.12/1553797/G:p.T1004A:n.A1553797G:c.Acc/Gcc	S21	KIN	IKKalpha_IKKbeta_group	IKKalpha	5.0866	0.0219	0.96	ENSP00000354158	ENSP00000359424	ERC1	CHUK	ELKS/RAB6-interacting/CAST family member 1	conserved helix-loop-helix ubiquitous kinase	QSPGRsPRLPR
ENSP00000438546:map.12/1553797/G:p.T1004A:n.A1553797G:c.Acc/Gcc	S21	KIN	CDK2_CDK3_CDK1_CDK5_group	CDK1	0.8266	0.3325	0.3104	ENSP00000354158	ENSP00000306043	ERC1	CDK1	ELKS/RAB6-interacting/CAST family member 1	cyclin-dependent kinase 1	QSPGRsPRLPR	ENSP00000384273
ENSP00000438546:map.12/1553797/G:p.T1004A:n.A1553797G:c.Acc/Gcc	S21	KIN	CDK2_CDK3_CDK1_CDK5_group	CDK3	0.5238	0.3325	0.1608	ENSP00000354158	ENSP00000400088	ERC1	CDK3	ELKS/RAB6-interacting/CAST family member 1	cyclin-dependent kinase 3	QSPGRsPRLPR	ENSP00000222005, ENSP00000359424
ENSP00000438546:map.12/1553797/G:p.T1004A:n.A1553797G:c.Acc/Gcc	S21	KIN	CDK2_CDK3_CDK1_CDK5_group	CDK2	0.4951	0.3325	0.234	ENSP00000354158	ENSP00000266970	ERC1	CDK2	ELKS/RAB6-interacting/CAST family member 1	cyclin-dependent kinase 2	QSPGRsPRLPR
ENSP00000438546:map.12/1553797/G:p.T1004A:n.A1553797G:c.Acc/Gcc	S21	KIN	CDK2_CDK3_CDK1_CDK5_group	CDK5	0.3121	0.3325	0.2233	ENSP00000354158	ENSP00000297518	ERC1	CDK5	ELKS/RAB6-interacting/CAST family member 1	cyclin-dependent kinase 5	QSPGRsPRLPR	ENSP00000222812, ENSP00000264839
ENSP00000440945_reference	S341	KIN	MAPK3_MAPK1_MAPK7_NLK_group	MAPK1	1.9603	0.296	0.3781	ENSP00000298838	ENSP00000215832	PACSIN3	MAPK1	protein kinase C and casein kinase substrate in neurons 3	mitogen-activated protein kinase 1	APPPQsPGSPG	ENSP00000362014
ENSP00000440945_reference	S341	KIN	RCK_group	MOK	0.523	0.3009	0.1312	ENSP00000298838	ENSP00000355304	PACSIN3	MOK	protein kinase C and casein kinase substrate in neurons 3	renal tumor antigen	APPPQsPGSPG	ENSP00000392858, ENSP00000357668
ENSP00000440945_reference	S341	KIN	RCK_group	ICK	0.523	0.3009	0.1441	ENSP00000298838	ENSP00000263043	PACSIN3	ICK	protein kinase C and casein kinase substrate in neurons 3	intestinal cell (MAK-like) kinase	APPPQsPGSPG	ENSP00000242285
ENSP00000440945_reference	S341	KIN	RCK_group	MAK	0.523	0.3009	0.0866	ENSP00000298838	ENSP00000313021	PACSIN3	MAK	protein kinase C and casein kinase substrate in neurons 3	male germ cell-associated kinase	APPPQsPGSPG	ENSP00000224237, ENSP00000352721
ENSP00000454941_reference	S432	KIN	CDK2_CDK3_CDK1_CDK5_group	CDK1	5.4195	0.15	0.565	ENSP00000354730	ENSP00000306043	CHAMP1	CDK1	zinc finger protein 828	cyclin-dependent kinase 1	SPEIRsPAGSP
ENSP00000454941_reference	S432	KIN	MAPK3_MAPK1_MAPK7_NLK_group	MAPK3	1.7579	0.2686	0.1757	ENSP00000354730	ENSP00000263025	CHAMP1	MAPK3	zinc finger protein 828	mitogen-activated protein kinase 3	SPEIRsPAGSP	ENSP00000262160, ENSP00000357260
ENSP00000454941_reference	S432	KIN	MAPK3_MAPK1_MAPK7_NLK_group	MAPK1	1.6803	0.2686	0.178	ENSP00000354730	ENSP00000215832	CHAMP1	MAPK1	zinc finger protein 828	mitogen-activated protein kinase 1	SPEIRsPAGSP	ENSP00000356448, ENSP00000261396
ENSP00000454941_reference	S432	KIN	MAPK3_MAPK1_MAPK7_NLK_group	NLK	0.465	0.2686	0.1844	ENSP00000354730	ENSP00000384625	CHAMP1	NLK	zinc finger protein 828	nemo-like kinase	SPEIRsPAGSP	ENSP00000265165, ENSP00000357260
ENSP00000454941_reference	S432	KIN	MAPK3_MAPK1_MAPK7_NLK_group	MAPK7	0.0002	0.2686	0.1608	ENSP00000354730	ENSP00000311005	CHAMP1	MAPK7	zinc finger protein 828	mitogen-activated protein kinase 7	SPEIRsPAGSP	ENSP00000386050, ENSP00000302530
ENSP00000468546_reference	S447	KIN	GRK_group	GRK2	6.7035	0.1168	0.499	ENSP00000383199	ENSP00000312262	NEDD4L	ADRBK1	neural precursor cell expressed, developmentally down-regulated 4-like	adrenergic, beta, receptor kinase 1	VKDTLsNPQSP
ENSP00000468546_reference	S447	1433	any_group	1433sigma	1.7277	0.1864	0.811	ENSP00000383199	ENSP00000340989	NEDD4L	SFN	neural precursor cell expressed, developmentally down-regulated 4-like	stratifin	VKDTLsNPQSP
ENSP00000468546_reference	S447	1433	any_group	1433eta	1.5898	0.1864	0.619	ENSP00000383199	ENSP00000248975	NEDD4L	YWHAH	neural precursor cell expressed, developmentally down-regulated 4-like	tyrosine 3-monooxygenase/tryptophan 5-monooxygenase activation protein, eta polypeptide	VKDTLsNPQSP
ENSP00000468546_reference	S447	1433	any_group	1433zeta	1.5137	0.1864	0.396	ENSP00000383199	ENSP00000309503	NEDD4L	YWHAZ	neural precursor cell expressed, developmentally down-regulated 4-like	tyrosine 3-monooxygenase/tryptophan 5-monooxygenase activation protein, zeta polypeptide	VKDTLsNPQSP
ENSP00000468546_reference	S447	1433	any_group	1433epsilon	1.5137	0.1864	0.3425	ENSP00000383199	ENSP00000264335	NEDD4L	YWHAE	neural precursor cell expressed, developmentally down-regulated 4-like	tyrosine 3-monooxygenase/tryptophan 5-monooxygenase activation protein, epsilon polypeptide	VKDTLsNPQSP	ENSP00000358525
ENSP00000468546_reference	S447	1433	any_group	1433theta	1.5137	0.1864	0.2895	ENSP00000383199	ENSP00000238081	NEDD4L	YWHAQ	neural precursor cell expressed, developmentally down-regulated 4-like	tyrosine 3-monooxygenase/tryptophan 5-monooxygenase activation protein, theta polypeptide	VKDTLsNPQSP	ENSP00000248975
ENSP00000468546_reference	S447	1433	any_group	1433gamma	1.5137	0.1864	0.373	ENSP00000383199	ENSP00000306330	NEDD4L	YWHAG	neural precursor cell expressed, developmentally down-regulated 4-like	tyrosine 3-monooxygenase/tryptophan 5-monooxygenase activation protein, gamma polypeptide	VKDTLsNPQSP
ENSP00000468546_reference	S447	1433	any_group	1433beta	1.5137	0.1864	0.3385	ENSP00000383199	ENSP00000300161	NEDD4L	YWHAB	neural precursor cell expressed, developmentally down-regulated 4-like	tyrosine 3-monooxygenase/tryptophan 5-monooxygenase activation protein, beta polypeptide	VKDTLsNPQSP	ENSP00000268035
ENSP00000468546_reference	S451	KIN	SGK_group	SGK1	3.9619	0.0131	0.998	ENSP00000383199	ENSP00000356832	NEDD4L	SGK1	neural precursor cell expressed, developmentally down-regulated 4-like	serum/glucocorticoid regulated kinase 1	LSNPQsPQPSP
ENSP00000468546_reference	S451	KIN	MAPK3_MAPK1_MAPK7_NLK_group	MAPK3	2.1969	0.3094	0.3956	ENSP00000383199	ENSP00000263025	NEDD4L	MAPK3	neural precursor cell expressed, developmentally down-regulated 4-like	mitogen-activated protein kinase 3	LSNPQsPQPSP	ENSP00000262160
ENSP00000468546_reference	S451	KIN	MAPK3_MAPK1_MAPK7_NLK_group	MAPK1	2.1571	0.3094	0.3968	ENSP00000383199	ENSP00000215832	NEDD4L	MAPK1	neural precursor cell expressed, developmentally down-regulated 4-like	mitogen-activated protein kinase 1	LSNPQsPQPSP	ENSP00000262160
ENSP00000468546_reference	S451	KIN	MAPK3_MAPK1_MAPK7_NLK_group	NLK	0.531	0.3094	0.2349	ENSP00000383199	ENSP00000384625	NEDD4L	NLK	neural precursor cell expressed, developmentally down-regulated 4-like	nemo-like kinase	LSNPQsPQPSP	ENSP00000290649, ENSP00000338348
ENSP00000468546_reference	S451	KIN	MAPK3_MAPK1_MAPK7_NLK_group	MAPK7	0.0002	0.3094	0.3003	ENSP00000383199	ENSP00000311005	NEDD4L	MAPK7	neural precursor cell expressed, developmentally down-regulated 4-like	mitogen-activated protein kinase 7	LSNPQsPQPSP	ENSP00000356832
