# Supplementary material for: Global view of the RAF-MEK-ERK module and its immediate downstream effectors
Source: Sci Rep. 2019 Jul 26;9:10865. doi: 10.1038/s41598-019-47245-x (PMC6659682; doi:10.1038/s41598-019-47245-x)
Supplement: Supplementary file 10 — Supplementary table 9 [file 41598_2019_47245_MOESM10_ESM.xlsx]

## Sheet: TableS9.csv
uniprot pos	genename	uniprot	sequence	position	aa	psperk1	psperk2	pan09	old09	xue14	stuart15a_hek293	stuart15b_a375	stuart15c_wm23a	santini
A6NGG4 368	RPS6KA1	A6NGG4	_T(ph)PKDS(ph)PGIPPSAGAHQLFR_	368	\N	0	0	1	0	0	0	0	0	0
A6NGG4 389	RPS6KA1	A6NGG4	_GFS(ph)FVATGLM(ox)EDDGKPR_	389	\N	0	0	1	0	0	0	0	0	0
A8MVH2 519	DENND1A	A8MVH2	_RT(ph)SVPS(ph)PEQPQPYR_	519	\N	0	0	1	0	0	0	0	0	0
A8MVH2 523	DENND1A	A8MVH2	_RTS(ph)VPS(ph)PEQPQPYR_	523	\N	0	0	1	0	0	0	0	0	0
E7EMZ9 2276	TACC2	E7EMZ9	KTPEKLDNTPASPPRSPAEPNDIPIAKGTYT	2276	S	0	0	0	0	0	0	0	0	1
E9PCT1 793	SRRM1	E9PCT1	APPSPVQSQSPSTNWSPAVPVKKAKSPTPSP	793	S	0	0	0	0	0	0	0	0	1
E9PGT3 352	RPS6KA1	E9PGT3	TFYFDTEFTSRTPKDSPGIPPSAGAHQLFRG	352	S	0	0	0	0	0	0	0	0	1
E9PGT3 358	RPS6KA1	E9PGT3	EFTSRTPKDSPGIPPSAGAHQLFRGFSFVAT	358	S	0	0	0	0	0	0	0	0	1
O00178 25	GTPBP1	O00178	PEPS[pS]PGAA	25	\N	0	0	0	1	0	0	0	0	0
O00213 175	APBB1	O00213	EEEEDLSsPPGLPEP	175	S	0	1	0	0	0	0	0	0	0
O00213 287	APBB1	O00213	WEPPGRAsPSQGSSP	287	S	0	1	0	0	0	0	0	0	0
O00213 347	APBB1	O00213	TFPAQSLsPEPLPQE	347	S	0	1	0	0	0	0	0	0	0
O00213 709	APBB1	O00213	PKRLGAHtP______	709	T	0	1	0	0	0	0	0	0	0
O00512 115	BCL9	O00512	DPGT(1)PNDDSDIKECNSADHIK	115	T	0	0	0	0	0	0	1	0	0
O00512 315	BCL9	O00512	AVT(1)PVSQGSNSSSADPK	315	T	0	0	0	0	0	0	1	0	0
O00512 35	BCL9	O00512	SKQEVMVRPPT(0.042)VMS(0.924)PS(0.034)GNPQLDSK	35	S	0	0	0	0	0	1	0	0	0
O00512 687	BCL9	O00512	IPVEGPLS(0.999)PS(0.001)R	687	S	0	0	0	0	0	1	1	1	0
O00562 1223	PITPNM1	O00562	AEREGPGtPPTTLAR	1223	T	0	1	0	0	0	0	0	0	0
O00562 794	PITPNM1	O00562	LEMLVPStPTSTSGA	794	T	0	1	0	0	0	0	0	0	0
O00567 468	NOP56	O00567	LAALALAS(0.021)S(0.021)ENS(0.041)S(0.18)S(0.749)T(0.988)PEECEEMSEKPK	468	T	0	0	0	0	0	1	0	0	0
O00567 519	NOP56	O00567	SFSKEELMS(1)S(1)DLEETAGSTSIPK	519	S	0	0	0	0	0	1	1	0	0
O00567 520	NOP56	O00567	SFSKEELMS(1)S(1)DLEETAGSTSIPK	520	S	0	0	0	0	0	1	0	0	0
O00567 569	NOP56	O00567	KFS(1)KEEPVS(1)S(1)GPEEAVGK	569	S	0	0	0	0	0	1	0	0	0
O00567 570	NOP56	O00567	KFS(1)KEEPVS(1)S(1)GPEEAVGK	570	S	0	0	0	0	0	1	0	0	0
O00629 60	KPNA4	O00629	NVPHEDICEDS(1)DIDGDYR	60	S	0	0	0	0	0	1	1	1	0
O14497 1182	ARID1A	O14497	S(0.838)NS(0.162)VGIQDAFNDGSDSTFQKR	1182	S	0	0	0	0	0	1	1	1	0
O14497 1206	ARID1A	O14497	NS(0.037)MT(0.96)PNPGY(0.003)QPSMNTSDMMGR	1206	T	0	0	0	0	0	1	0	0	0
O14497 363	ARID1A	O14497	SHHAPMS(1)PGSSGGGGQPLAR	363	S	0	0	0	0	0	1	0	0	0
O14497 696	ARID1A	O14497	GPS(1)PS(1)PVGSPASVAQSR	696	S	0	0	0	0	0	1	0	0	0
O14497 702	ARID1A	O14497	GPS(1)PSPVGS(1)PASVAQSR	702	S	0	0	0	0	0	1	1	1	0
O14497 772	ARID1A	O14497	NPQMPQYSSPQPGSALS(1)PR	772	S	0	0	0	0	0	1	0	0	0
O14523 464	C2CD2L	O14523	IDGKLDS(0.996)PS(0.004)R	464	S	0	0	0	0	0	1	0	0	0
O14523 660	C2CD2L	O14523	EAGLS(0.871)QS(0.129)HDDLSNATATPSVR	660	S	0	0	0	0	0	1	0	0	0
O14545 327	TRAFD1	O14545	ALPSLNTGSS(0.001)S(0.999)PR	327	S	0	0	0	0	0	1	1	0	0
O14545 415	TRAFD1	O14545	LDSQPQETS(1)PELPR	415	S	0	0	0	0	0	1	0	1	0
O14578 440	CIT	O14578	SESVVSGLDS(1)PAK	440	S	0	0	0	0	0	1	0	0	0
O14579 99	COPE	O14579	RDS(1)IVAELDR	99	S	0	0	0	0	0	1	0	0	0
O14617 658	AP3D1	O14617	_HRPS(ph)EADEEELAR_	658	\N	0	0	1	0	0	0	0	0	1
O14617 829	AP3D1	O14617	NTETSKS(1)PEKDVPMVEK	829	S	0	0	0	0	0	1	0	0	0
O14647 1365	CHD2	O14647	LKEEHGIELS(0.03)S(0.97)PR	1365	S	0	0	0	0	0	1	1	0	0
O14647 1386	CHD2	O14647	HSDNPSEEGEVKDDGLEKS(1)PMK	1386	S	0	0	0	0	0	0	1	0	0
O14686 1671	MLL2	O14686	LEGPVS(1)PDVEPGKEETEESKK	1671	S	0	0	0	0	0	1	0	1	0
O14686 2229	MLL2	O14686	PGAGQPGEFHT(0.035)T(0.965)PPGTPR	2229	T	0	0	0	0	0	1	1	0	0
O14686 4359	MLL2	O14686	VS(1)PAAAQLADTLFSK	4359	S	0	0	0	0	0	1	0	0	0
O14686 4738	MLL2	O14686	ALS(1)PVIPLIPR	4738	S	0	0	0	0	0	1	1	0	0
O14686 4822	MLL2	O14686	IPNSYEVLFPES(1)PAR	4822	S	0	0	0	0	0	1	0	0	0
O14686 4849	MLL2	O14686	GLEGKS(1)PDTGPDWLK	4849	S	0	0	0	0	0	1	1	1	0
O14795 254	UNC13B	O14795	AIS(1)PTSSSR	254	S	0	0	0	0	0	1	1	1	0
O14828 76	SCAMP3	O14828	KLS(1)PTEPK	76	S	0	0	0	0	0	1	0	0	0
O14974 299	PPP1R12A	O14974	S(1)PLIESTANMDNNQSQK	299	S	0	0	0	0	0	0	1	0	0
O14994 470	SYN3	O14994	PQGQQPLsPQSGSPQ	470	S	1	0	0	0	0	0	0	0	0
O15014 358	ZNF609	O15014	FCDS(1)PTSDLEMR	358	S	0	0	0	0	0	1	1	0	0
O15014 381	ZNF609	O15014	MRPNS(0.018)NT(0.978)PVNET(0.003)ATASDSK	381	T	0	0	0	0	0	1	1	0	0
O15014 491	ZNF609	O15014	NCPS(1)PVLIDCPHPNCNKK	491	S	0	0	0	0	0	1	0	0	0
O15014 576	ZNF609	O15014	LVEPHS(1)PSPSSK	576	S	0	0	0	0	0	1	1	1	0
O15014 758	ZNF609	O15014	AEEGKS(1)PFR	758	S	0	0	0	0	0	1	0	0	0
O15014 804	ZNF609	O15014	AEADKIYSFTDNAPS(1)PSIGGSSR	804	S	0	0	0	0	0	1	1	0	0
O15020 2171	SPTBN2	O15020	LEHSSFPEGPGPGS(1)GDEANGPR	2171	S	0	0	0	0	0	1	1	0	0
O15042 63	U2SURP	O15042	ES(0.988)LCDS(0.012)PHQNLSRPLLENK	63	S	0	0	0	0	0	1	1	0	0
O15042 67	U2SURP	O15042	ES(0.007)LCDS(0.993)PHQNLSRPLLENK	67	S	0	0	0	0	0	1	1	1	0
O15047 468	SETD1A	O15047	S(1)GS(1)PAPETTNESVPFAQHSSLDSR	468	S	0	0	0	0	0	1	0	0	0
O15047 470	SETD1A	O15047	S(1)GS(1)PAPETTNESVPFAQHSSLDSR	470	S	0	0	0	0	0	1	0	0	0
O15085 556	ARHGEF11 KIAA0380	O15085	GKPKSSSQSTFHIPLSPVEVKPGNVRNIIQH	556	S	0	0	0	0	0	0	0	0	1
O15173 208	PGRMC2	O15173	LLKPGEEPS(0.911)EY(0.005)T(0.061)DEEDT(0.023)KDHNK	208	S	0	0	0	0	0	1	0	1	0
O15173 211	PGRMC2	O15173	LLKPGEEPSEY(0.001)T(0.999)DEEDTK	211	T	0	0	0	0	0	1	0	0	0
O15213 41	WDR46	O15213	RYWEEETVPTTAGAS(1)PGPPR	41	S	0	0	0	0	0	1	1	1	0
O15234 148	CASC3	O15234	STVTGERQS(1)GDGQESTEPVENK	148	S	0	0	0	0	0	1	1	1	0
O15234 265	CASC3	O15234	YGS(1)PPQR	265	S	0	0	0	0	0	0	1	0	0
O15400 79	STX7	O15400	EFGSLPT(0.058)T(0.885)PS(0.058)EQR	79	T	0	0	0	0	0	1	1	1	0
O15417 1127	TNRC18	O15417	LALS(1)PEDKPIR	1127	S	0	0	0	0	0	1	1	1	0
O15417 1138	TNRC18	O15417	LALSPEDKPIRLS(0.019)PS(0.981)K	1138	S	0	0	0	0	0	1	1	0	0
O15417 1857	TNRC18	O15417	ALS(1)PGLEESGLGLLAR	1857	S	0	0	0	0	0	1	0	0	0
O15417 263	TNRC18	O15417	LAERLS(1)PFLAESK	263	S	0	0	0	0	0	1	0	0	0
O15439 646	ABCC4	O15439	DNEESEQPPVPGT(0.998)PT(0.002)LR	646	T	0	0	0	0	0	1	0	0	0
O15446 27	CD3EAP	O15446	FSCPPNFTAKPPAS(0.021)ES(0.979)PR	27	S	0	0	0	0	0	1	0	0	0
O15446 285	CD3EAP	O15446	TVKQEQINTEPLEDTVLS(0.962)PT(0.038)K	285	S	0	0	0	0	0	1	0	0	0
O15446 490	CD3EAP	O15446	MPETVPQEEMPGPPLNS(0.075)ES(0.866)GEEAPT(0.059)GR	490	S	0	0	0	0	0	1	1	1	0
O15541 84	RNF113A	O15541	AAY(0.048)GDLS(0.992)S(0.96)EEEEENEPESLGVVYK	84	S	0	0	0	0	0	1	0	0	0
O15541 85	RNF113A	O15541	AAY(0.048)GDLS(0.992)S(0.96)EEEEENEPESLGVVYK	85	S	0	0	0	0	0	1	1	0	0
O43149 2443	ZZEF1	O43149	GDREEEVERPVS(0.954)S(0.046)PGDPEQK	2443	S	0	0	0	0	0	1	0	0	0
O43150 701	ASAP2	O43150	LLHEDLDES(1)DDDMDEKLQPSPNR	701	S	0	0	0	0	0	1	0	0	0
O43159 223	RRP8	O43159	TEVS(1)PVPR	223	S	0	0	0	0	0	0	1	1	0
O43159 62	RRP8	O43159	ALEAASLSQHPPSLCIS(1)DS(1)EEEEEER	62	S	0	0	0	0	0	1	0	0	0
O43159 64	RRP8	O43159	ALEAASLSQHPPSLCIS(1)DS(1)EEEEEER	64	S	0	0	0	0	0	1	0	0	0
O43237 194	DYNC1LI2	O43237	DFQDYMEPEEGCQGS(1)PQRR	194	S	0	0	0	0	0	1	0	0	0
O43251 67	\N	O43251	TEEAAADGGGGMQNEPLtPGYHGFPAR	67	\N	0	0	0	0	1	0	0	0	0
O43303 372	CCP110	O43303	LPS(0.996)PEPS(0.014)MS(0.99)PK	372	S	0	0	0	0	0	1	0	0	0
O43303 400	CCP110	O43303	TSSACHILINNPINACELS(1)PK	400	S	0	0	0	0	0	1	1	1	0
O43314 1006	PPIP5K2	O43314	S(1)GEQITSSPVSPK	1006	S	0	0	0	0	0	1	1	1	0
O43318 389	MAP3K7	O43318	MS(1)ADMSEIEAR	389	S	0	0	0	0	0	1	1	1	0
O43379 49	WDR62	O43379	_TRLS(ph)T(ph)ASEETVQNR_	49	\N	0	0	1	0	0	0	0	0	0
O43379 50	WDR62	O43379	_TRLS(ph)T(ph)ASEETVQNR_	50	\N	0	0	1	0	0	0	0	0	0
O43395 619	PRPF3	O43395	WDEQTSNTKGDDDEES(1)DEEAVKK	619	S	0	0	0	0	0	1	0	0	0
O43399 166	TPD52L2	O43399	NSATFKS(1)FEDR	166	S	0	0	0	0	0	1	1	1	0
O43432 1409	EIF4G3	O43432	LDFIESDS(1)PCSSEALSKK	1409	S	0	0	0	0	0	1	0	0	0
O43432 495	EIF4G3	O43432	S(1)PVPAQIAITVPK	495	S	0	0	0	0	0	1	1	1	0
O43493 71	TGOLN2	O43493	DSPSKS(0.008)S(0.992)AEAQTPEDTPNK	71	S	0	0	0	0	0	1	0	0	0
O43521 69	BCL2L11	O43521	GPLAPPAsPGPFATR	69	S	1	1	0	0	0	0	0	0	0
O43524 294	FOXO3	O43524	QLSKWPGsPTSRSSD	294	S	1	1	0	0	0	0	0	0	0
O43524 344	FOXO3	O43524	QDDDAPLsPMLYSSS	344	S	1	1	0	0	0	0	0	0	0
O43524 425	FOXO3	O43524	TKGSGLGsPTSSFNS	425	S	1	1	0	0	0	0	0	0	0
O43561 155	LAT	O43561	PSAPALStPGIRDSA	155	T	1	0	0	0	0	0	0	0	0
O43719 481	HTATSF1	O43719	RGFEGS(0.025)CS(0.952)QKES(0.023)EEGNPVR	481	S	0	0	0	0	0	1	0	0	0
O43719 642	HTATSF1	O43719	VFDDES(1)DEKEDEEYADEK	642	S	0	0	0	0	0	0	1	0	0
O43760 3	SYNGR2	O43760	MES(0.998)GAY(0.002)GAAK	3	S	0	0	0	0	0	1	1	1	0
O43765 303	SGTA	O43765	_T(ph)PSASNDDQQE_	303	\N	0	0	1	0	0	0	0	0	0
O43765 305	SGTA	O43765	_SRTPS(ph)ASNDDQQE_	305	\N	0	0	1	0	0	0	0	0	1
O43765 307	SGTA	O43765	_SRTPSAS(ph)NDDQQE_	307	\N	0	0	1	0	0	0	0	0	0
O43765 81	SGTA	O43765	SPART(1)PPSEEDSAEAER	81	T	0	0	0	0	0	1	1	0	0
O43815 245	STRN	O43815	FLESAAADFS(1)DEDEDDDVDGREK	245	S	0	0	0	0	0	1	1	0	0
O43823 323	AKAP8	O43823	VDS(1)EGDFS(1)ENDDAAGDFR	323	S	0	0	0	0	0	1	0	0	0
O43823 328	AKAP8	O43823	VDS(1)EGDFS(1)ENDDAAGDFR	328	S	0	0	0	0	0	0	1	0	0
O43823 339	AKAP8	O43823	S(1)GDEEFKGEDELCDSGR	339	S	0	0	0	0	0	1	1	1	0
O43847 94	NRD1	O43847	RGS(1)LSNAGDPEIVK	94	S	0	0	0	0	0	1	0	0	0
O43852 44	CALU	O43852	VHNDAQS(1)FDYDHDAFLGAEEAK	44	S	0	0	0	0	0	1	1	0	0
O60231 160	DHX16	O60231	QQTEKPES(1)EDEWER	160	S	0	0	0	0	0	1	1	1	0
O60244 1136	MED14	O60244	MPGMS(0.15)PANPS(0.852)LHS(0.998)PVPDASHSPR	1136	S	0	0	0	0	0	1	0	0	0
O60244 617	MED14	O60244	KLS(1)DDPCPVESK	617	S	0	0	0	0	0	1	1	1	0
O60256 227	PRPSAP2	O60256	HS(1)PPMVR	227	S	0	0	0	0	0	1	1	0	0
O60264 66	SMARCA5	O60264	GGPEGVAAQAVASAASAGPADAEMEEIFDDAS(1)PGKQK	66	S	0	0	0	0	0	1	0	0	0
O60271 721	SPAG9	O60271	_SAS(ph)QSSLDK_	721	\N	0	0	1	0	0	0	0	0	0
O60271 733	SPAG9	O60271	SASQS(0.001)S(0.998)LDKLDQELK	733	S	0	0	0	0	0	1	0	0	0
O60292 1364	SIPA1L3	O60292	REVS(1)PAPAVAGQSK	1364	S	0	0	0	0	0	1	0	0	0
O60292 1544	SIPA1L3	O60292	TLS(1)DESLCSGR	1544	S	0	0	0	0	0	0	0	1	0
O60293 1303	ZFC3H1	O60293	KPISDNSFS(1)S(1)DEEQSTGPIK	1303	S	0	0	0	0	0	1	0	0	0
O60293 1304	ZFC3H1	O60293	KPISDNS(0.013)FS(0.987)S(1)DEEQSTGPIK	1304	S	0	0	0	0	0	1	0	0	0
O60293 15	ZFC3H1	O60293	ATADT(0.005)PAPAS(0.096)S(0.111)GLS(0.787)PK	15	S	0	0	0	0	0	1	0	0	0
O60293 655	ZFC3H1	O60293	AFKPEETSSNSDPPS(1)PPVLNNSHPVPR	655	S	0	0	0	0	0	1	1	1	0
O60293 949	ZFC3H1	O60293	LDS(0.005)S(0.994)PVSSPR	949	S	0	0	0	0	0	1	0	0	0
O60293 953	ZFC3H1	O60293	LDS(0.454)S(0.546)PVS(0.017)S(0.984)PR	953	S	0	0	0	0	0	0	1	0	0
O60303 453	KIAA0556	O60303	VVS(0.997)PT(0.003)KEQVSDTEDKQR	453	S	0	0	0	0	0	1	0	0	0
O60318 527	MCM3AP	O60318	KPGDGEVS(1)PSTEDAPFQHSPLGK	527	S	0	0	0	0	0	1	1	1	0
O60318 538	MCM3AP	O60318	KPGDGEVSPSTEDAPFQHS(1)PLGK	538	S	0	0	0	0	0	1	0	0	0
O60331 650	PIP5K1C	O60331	DERSWVYsPLHYSAQ	650	S	1	0	0	0	0	0	0	0	0
O60341 131	KDM1A	O60341	EMDESLANLS(1)EDEY(0.002)Y(0.006)S(0.992)EEER	131	S	0	0	0	0	0	0	1	0	0
O60341 137	KDM1A	O60341	EMDES(0.002)LANLS(0.998)EDEYYS(1)EEER	137	S	0	0	0	0	0	1	0	0	0
O60341 166	KDM1A	O60341	KLPPPPPQAPPEEENES(1)EPEEPSGVEGAAFQSR	166	S	0	0	0	0	0	1	1	0	0
O60502 364	MGEA5	O60502	LENEGS(1)DEDIETDVLYSPQMALK	364	S	0	0	0	0	0	0	1	0	0
O60502 791	\N	O60502	LLPIDGANDLFFQPPPLtPTSK	791	\N	0	0	0	0	1	0	0	0	0
O60504 188	SORBS3	O60504	DGPQLPTsPRLTAAA	188	S	0	1	0	0	0	0	0	0	0
O60524 831	SDCCAG1	O60524	_KLPS(ph)DSGDLEALEGK_	831	\N	0	0	1	0	0	0	0	0	0
O60548 96	FOXD2	O60548	GAAAAAGS(1)PGPGAAAAR	96	S	0	0	0	0	0	1	1	1	0
O60583 480	CCNT2	O60583	QGQSQAASS(0.001)S(0.003)S(0.003)VT(0.001)S(0.992)PIK	480	S	0	0	0	0	0	1	1	1	0
O60678 25	PRMT3	O60678	GAVENEEDLPELS(1)DS(1)GDEAAWEDEDDADLPHGK	25	S	0	0	0	0	0	1	1	1	0
O60678 27	PRMT3	O60678	GAVENEEDLPELS(1)DS(1)GDEAAWEDEDDADLPHGK	27	S	0	0	0	0	0	1	1	0	0
O60684 6	KPNA6	O60684	METMAS(1)PGKDNYR	6	S	0	0	0	0	0	1	1	1	0
O60716 349	CTNND1	O60716	GSLAS(1)LDS(1)LRK	349	S	0	0	0	0	0	1	1	0	0
O60716 352	CTNND1	O60716	GSLAS(1)LDS(1)LRK	352	S	0	0	0	0	0	1	1	1	0
O60716 47	CTNND1	O60716	VS(1)PQDANPLMANGTLTR	47	S	0	0	0	0	0	1	1	0	0
O60716 59	CTNND1	O60716	VSPQDANPLMANGT(0.998)LT(0.002)R	59	T	0	0	0	0	0	1	0	0	0
O60749 103	\N	O60749	EPILSSEPSPAVTPVtPTTLIAPR	103	\N	0	0	0	0	1	0	0	0	0
O60762 9	DPM1	O60762	ASLEVSRS(1)PR	9	S	0	0	0	0	0	1	1	1	0
O60832 21	DKC1	O60832	S(1)LPEEDVAEIQHAEEFLIKPESK	21	S	0	0	0	0	0	1	1	1	0
O60832 451	DKC1	O60832	KRES(1)ES(1)ES(1)DETPPAAPQLIK	451	S	0	0	0	0	0	1	1	1	0
O60832 453	DKC1	O60832	KRES(1)ES(1)ES(1)DETPPAAPQLIK	453	S	0	0	0	0	0	1	1	0	0
O60832 455	DKC1	O60832	KRES(1)ES(1)ES(1)DETPPAAPQLIK	455	S	0	0	0	0	0	1	1	1	0
O60832 485	DKC1	O60832	AGLES(1)GAEPGDGDS(0.954)DT(0.037)T(0.008)KK	485	S	0	0	0	0	0	0	1	0	0
O60832 494	DKC1	O60832	AGLESGAEPGDGDS(1)DTTK	494	S	0	0	0	0	0	1	0	0	0
O60832 513	DKC1	O60832	EVELVS(1)E	513	S	0	0	0	0	0	1	1	1	0
O60841 113	EIF5B	O60841	KQSFDDNDS(1)EELEDKDSK	113	S	0	0	0	0	0	0	1	0	0
O60841 1168	EIF5B	O60841	IEPIPGES(1)PK	1168	S	0	0	0	0	0	1	1	0	0
O60841 135	EIF5B	O60841	VEMYS(1)GS(1)DDDDDFNKLPK	135	S	0	0	0	0	0	1	0	0	0
O60841 137	EIF5B	O60841	VEMYS(1)GS(1)DDDDDFNKLPK	137	S	0	0	0	0	0	1	0	0	0
O60841 214	EIF5B	O60841	NKPGPNIES(1)GNEDDDAS(1)FKIK	214	S	0	0	0	0	0	1	0	0	0
O60885 1117	BRD4	O60885	IHS(1)PIIR	1117	S	0	0	0	0	0	1	0	0	0
O60885 469	BRD4	O60885	MPDEPEEPVVAVS(0.962)S(0.038)PAVPPPTK	469	S	0	0	0	0	0	1	1	0	0
O60930 76	RNASEH1	O60930	S(0.149)AS(0.851)PEVSEGHENQHGQESEAK	76	S	0	0	0	0	0	1	0	0	0
O60934 432	NBN	O60934	IPNYQLS(0.995)PT(0.005)KLPSINK	432	S	0	0	0	0	0	1	1	0	0
O75030 73	MITF	O75030	PGSSAPNsPMAMLTL	73	S	1	1	0	0	0	0	0	0	0
O75113 300	N4BP1	O75113	KQFS(1)LENVQEGEILHDAK	300	S	0	0	0	0	0	1	1	1	0
O75132 624	ZBED4	O75132	TEVSET(0.001)ARPS(0.112)S(0.878)PDT(0.009)R	624	S	0	0	0	0	0	1	0	0	0
O75151 539	PHF2	O75151	ES(0.002)AS(0.998)PTIPNLDLLEAHTK	539	S	0	0	0	0	0	0	1	1	0
O75151 882	PHF2	O75151	DSDYVYPSLES(1)DEDNPIFK	882	S	0	0	0	0	0	1	0	0	0
O75151 899	PHF2	O75151	KGS(1)DDAPYSPTAR	899	S	0	0	0	0	0	1	0	0	0
O75152 108	ZC3H11A	O75152	TVLPTVPES(1)PEEEVK	108	S	0	0	0	0	0	1	0	0	0
O75152 132	ZC3H11A	O75152	LSVQSNPS(1)PQLR	132	S	0	0	0	0	0	1	0	0	0
O75152 321	ZC3H11A	O75152	KVEAPETNIDKT(1)PK	321	T	0	0	0	0	0	1	1	0	0
O75161 142	NPHP4	O75161	IFS(0.001)NQPDS(0.99)PIS(0.008)ASQDKR	142	S	0	0	0	0	0	1	0	0	0
O75190 277	DNAJB6	O75190	HAPHCLS(1)EEEGEQDRPR	277	S	0	0	0	0	0	1	0	0	0
O75362 407	ZNF217	O75362	AGAES(1)PTMSVDGR	407	S	0	0	0	0	0	1	1	1	0
O75362 848	ZNF217	O75362	TSVS(1)PAPDKTK	848	S	0	0	0	0	0	1	0	0	0
O75367 129	H2AFY	O75367	GKLEAIIT(1)PPPAKK	129	T	0	0	0	0	0	1	0	0	0
O75376 157	NCOR1	O75376	HEAPS(0.953)S(0.047)PISGQPCGDDQNASPSK	157	S	0	0	0	0	0	0	1	1	0
O75376 158	NCOR1	O75376	HEAPS(0.017)S(0.982)PISGQPCGDDQNASPSK	158	S	0	0	0	0	0	0	1	0	0
O75376 224	NCOR1	O75376	QQQLEEEAAKPPEPEKPVS(1)PPPVEQK	224	S	0	0	0	0	0	1	0	0	0
O75379 17	VAMP4	O75379	HLNDDDVT(0.005)GS(0.995)VK	17	S	0	0	0	0	0	1	0	0	0
O75379 30	VAMP4	O75379	RNLLEDDS(1)DEEEDFFLR	30	S	0	0	0	0	0	1	1	0	0
O75382 7	TRIM3	O75382	REDS(1)PGPEVQPMDK	7	S	0	0	0	0	0	1	0	0	0
O75385 556	ULK1	O75385	LHS(0.999)APNLS(0.001)DLHVVRPK	556	S	0	0	0	0	0	1	0	0	0
O75396 137	SEC22B	O75396	_NLGS(ph)INTELQDVQR_	137	\N	0	0	1	0	0	1	0	0	0
O75427 25	LRCH4	O75427	AAAVAAPLAAGGEEAAATTSVPGS(0.999)PGLPGRR	25	S	0	0	0	0	0	1	0	0	0
O75427 506	LRCH4	O75427	PLGS(0.003)IQRPNS(0.997)FLFR	506	S	0	0	0	0	0	1	0	0	0
O75449 170	KATNA1	O75449	NKS(1)PAAVTEPETNK	170	S	0	0	0	0	0	0	0	1	0
O75475 106	PSIP1	O75475	QSNAS(0.039)S(0.961)DVEVEEK	106	S	0	0	0	0	0	1	0	0	0
O75475 122	PSIP1	O75475	ET(0.823)S(0.171)VS(0.086)KEDT(0.888)DHEEKAS(0.03)NEDVT(0.002)K	122	T	0	0	0	0	0	1	1	0	0
O75475 129	PSIP1	O75475	ETSVSKEDTDHEEKAS(0.999)NEDVT(0.001)K	129	S	0	0	0	0	0	1	0	0	0
O75494 131	SRSF10	O75494	S(1)RS(1)FDYNYR	131	S	0	0	0	0	0	1	0	0	0
O75494 133	SRSF10	O75494	S(1)RS(1)FDYNYR	133	S	0	0	0	0	0	1	0	0	0
O75494 23	SRSF10	O75494	NVADDT(0.043)RS(0.957)EDLRR	23	S	0	0	0	0	0	1	0	0	0
O75533 129	SF3B1	O75533	TMIIS(1)PER	129	S	0	0	0	0	0	1	1	1	0
O75533 142	SF3B1	O75533	T(0.007)MIIS(0.993)PERLDPFADGGKT(1)PDPK	142	T	0	0	0	0	0	1	0	0	0
O75533 194	SF3B1	O75533	VVNGAAASQPPS(1)K	194	S	0	0	0	0	0	1	1	0	0
O75533 207	SF3B1	O75533	WDQTADQT(1)PGATPK	207	T	0	0	0	0	0	1	0	1	0
O75533 211	SF3B1	O75533	WDQT(0.198)ADQT(0.802)PGAT(1)PK	211	T	0	0	0	0	0	1	0	0	0
O75533 223	SF3B1	O75533	LSSWDQAET(1)PGHT(1)PSLR	223	T	0	0	0	0	0	1	0	0	0
O75533 227	SF3B1	O75533	LSSWDQAET(1)PGHT(1)PSLR	227	T	0	0	0	0	0	1	1	1	0
O75533 261	SF3B1	O75533	IWDPT(0.993)PS(0.008)HT(0.999)PAGAATPGR	261	T	0	0	0	0	0	1	1	1	0
O75533 267	SF3B1	O75533	IWDPTPSHTPAGAAT(1)PGR	267	T	0	0	0	0	0	1	1	0	0
O75533 278	SF3B1	O75533	GDT(0.001)PGHAT(0.999)PGHGGATSSAR	278	T	0	0	0	0	0	1	0	0	0
O75533 296	SF3B1	O75533	WDET(1)PKTER	296	T	0	0	0	0	0	1	0	0	0
O75533 303	SF3B1	O75533	DT(1)PGHGSGWAETPR	303	T	0	0	0	0	0	0	0	1	0
O75533 322	SF3B1	O75533	GGDS(1)IGETPTPGASK	322	S	0	0	0	0	0	1	1	0	0
O75533 326	SF3B1	O75533	GGDSIGET(1)PT(1)PGASK	326	T	0	0	0	0	0	0	0	1	0
O75533 328	SF3B1	O75533	GGDSIGET(1)PT(1)PGASK	328	T	0	0	0	0	0	1	1	1	0
O75533 349	SF3B1	O75533	WDETPASQMGGS(0.935)T(0.065)PVLTPGK	349	S	0	0	0	0	0	1	0	0	0
O75533 350	SF3B1	O75533	SRWDETPASQMGGS(0.009)T(0.991)PVLTPGK	350	T	0	0	0	0	0	0	1	1	0
O75533 432	SF3B1	O75533	LT(0.868)AT(0.535)PT(0.596)PLGGMTGFHMQTEDR	432	T	0	0	0	0	0	1	0	0	0
O75533 434	SF3B1	O75533	KLT(0.005)AT(0.995)PT(1)PLGGMTGFHMQTEDR	434	T	0	0	0	0	0	1	1	0	0
O75533 436	SF3B1	O75533	KLT(0.005)AT(0.995)PT(1)PLGGMTGFHMQTEDR	436	T	0	0	0	0	0	1	1	1	0
O75582 360	RPS6KA5	O75582	TEMDPTYsPAALPQS	360	S	1	1	0	0	0	0	0	0	0
O75582 376	RPS6KA5	O75582	_LFQGYS(ph)FVAPS(ph)ILFK_	376	\N	0	0	1	0	0	0	0	0	0
O75582 381	RPS6KA5	O75582	_LFQGYS(ph)FVAPS(ph)ILFK_	381	\N	0	0	1	0	0	0	0	0	0
O75582 581	RPS6KA5	O75582	PDNQPLKtPCFTLHY	581	T	1	1	0	0	0	0	0	0	0
O75592 2749	MYCBP2	O75592	S(0.999)LS(0.001)PNHNTLQTLK	2749	S	0	0	0	0	0	1	1	1	0
O75592 2751	MYCBP2	O75592	SLS(1)PNHNTLQTLK	2751	S	0	0	0	0	0	1	0	0	0
O75592 2882	MYCBP2	O75592	APS(0.998)PHVVQENLHS(0.002)EVVEVCTSSTLK	2882	S	0	0	0	0	0	1	1	1	0
O75683 138	SURF6	O75683	ELS(1)PAALEKR	138	S	0	0	0	0	0	1	0	0	0
O75691 1741	UTP20	O75691	SLSDNGQPGT(1)PDPADSGGTSAK	1741	T	0	0	0	0	0	1	1	1	0
O75717 383	WDHD1	O75717	SHILEDDENS(1)VDISMLK	383	S	0	0	0	0	0	1	1	1	0
O75909 324	CCNK	O75909	KPS(1)PQPS(0.04)S(0.96)PR	324	S	0	0	0	0	0	1	1	1	0
O75909 329	CCNK	O75909	KPS(1)PQPS(0.001)S(0.999)PR	329	S	0	0	0	0	0	1	0	0	0
O75909 340	CCNK	O75909	RAVVVS(1)PKEENK	340	S	0	0	0	0	0	1	0	0	0
O75962 2429	TRIO	O75962	KGAANASGS(0.106)S(0.894)PDAPAK	2429	S	0	0	0	0	0	0	1	0	0
O75976 1368	CPD	O75976	SLLSHEFQDET(1)DT(0.992)EEET(0.007)LYSSK	1368	T	0	0	0	0	0	1	0	0	0
O75976 1370	CPD	O75976	S(0.002)LLS(0.004)HEFQDET(0.994)DT(0.998)EEET(0.002)LYSSKH	1370	T	0	0	0	0	0	1	0	0	0
O76021 358	RSL1D1	O76021	AT(0.937)NES(0.063)EDEIPQLVPIGKK	358	T	0	0	0	0	0	1	0	0	0
O76021 361	RSL1D1	O76021	ATNES(1)EDEIPQLVPIGKK	361	S	0	0	0	0	0	1	0	0	0
O76021 427	RSL1D1	O76021	AAESETPGKS(1)PEK	427	S	0	0	0	0	0	1	0	0	0
O76024 32	WFS1	O76024	LNATAS(1)LEQER	32	S	0	0	0	0	0	1	0	0	0
O76080 48	ZFAND5	O76080	MS(1)PMGTASGSNSPTSDSASVQR	48	S	0	0	0	0	0	1	0	0	0
O76094 625	SRP72	O76094	SSELDASKTVSSPPTSPRPGSAATVSASTSN	625	S	0	0	0	0	0	0	0	0	1
O94782 327	USP1	O94782	Y(0.002)IS(0.022)ENES(0.958)PRPS(0.017)QK	327	S	0	0	0	0	0	1	0	0	0
O94782 475	USP1	O94782	VEES(0.008)S(0.008)EIS(0.983)PEPK	475	S	0	0	0	0	0	1	0	0	0
O94782 67	USP1	O94782	ASEIDQVVPAAQS(0.079)S(0.921)PINCEK	67	S	0	0	0	0	0	1	0	0	0
O94804 438	STK10	O94804	QVAEQGGDLS(1)PAANR	438	S	0	0	0	0	0	0	1	0	0
O94804 952	STK10	O94804	PNPSpTPSKA	952	\N	0	0	0	1	1	0	0	0	0
O94806 213	PRKD3	O94806	RLS(1)NVS(1)LPGPGLSVPR	213	S	0	0	0	0	0	1	0	0	0
O94806 27	PRKD3	O94806	SVLPTAIPAVLPAAS(0.968)PCS(0.537)S(0.495)PK	27	S	0	0	0	0	0	1	0	0	0
O94806 6	PRKD3	O94806	SANNS(1)PPSAQK	6	S	0	0	0	0	0	1	0	0	0
O94808 244	GFPT2	O94808	RLDS(0.999)S(0.001)ACLHAVGDK	244	S	0	0	0	0	0	1	0	0	0
O94811 160	TPPP	O94811	GVTKAISsPTVSRLT	160	S	0	1	0	0	0	0	0	0	0
O94811 18	TPPP	O94811	ANRTPPKsPGDPSKD	18	S	0	1	0	0	0	0	0	0	0
O94826 91	TOMM70A	O94826	AS(1)PAPGSGHPEGPGAHLDMNSLDR	91	S	0	0	0	0	0	1	0	0	0
O94826 96	TOMM70A	O94826	AS(0.053)PAPGS(0.947)GHPEGPGAHLDMNSLDR	96	S	0	0	0	0	0	1	1	1	0
O94854 666	KIAA0754	O94854	RDS(1)DSFLNIFPEK	666	S	0	0	0	0	0	1	0	0	0
O94876 382	TMCC1	O94876	NKFGS(1)ADNIPNLK	382	S	0	0	0	0	0	1	0	0	0
O94876 414	TMCC1	O94876	ALGVISNFQS(0.001)S(0.999)PK	414	S	0	0	0	0	0	1	0	0	0
O94880 287	PHF14	O94880	NSADDEELT(1)NDS(0.999)LT(0.001)LSQSK	287	T	0	0	0	0	0	1	0	1	0
O94880 290	PHF14	O94880	NSADDEELT(1)NDS(0.999)LT(0.001)LSQSK	290	S	0	0	0	0	0	1	0	0	0
O94880 530	PHF14	O94880	QLS(1)PEAQAR	530	S	0	0	0	0	0	1	1	0	0
O94880 84	PHF14	O94880	VKEEQLKNS(0.999)AEEEVLSSEK	84	S	0	0	0	0	0	1	0	0	0
O94885 1051	SASH1	O94885	PLS(0.002)GQAPGS(0.965)PPS(0.016)T(0.016)RPPPWLSELPENTSLQEHGVK	1051	S	0	0	0	0	0	1	1	1	0
O94885 407	SASH1	O94885	GRTCpSFGGF	407	\N	0	0	0	1	0	0	0	0	0
O94885 507	SASH1	O94885	AGGS(1)VESLR	507	S	0	0	0	0	0	0	1	0	0
O94885 90	SASH1	O94885	RVS(1)QDLEVEKPDASPTSLQLR	90	S	0	0	0	0	0	1	1	0	0
O94888 288	UBXN7	O94888	SESLIDASEDS(1)QLEAAIR	288	S	0	0	0	0	0	1	0	0	0
O94915 1959	FRYL	O94915	S(0.001)NT(0.999)LDIMDGR	1959	T	0	0	0	0	0	1	0	0	0
O94929 372	ABLIM3	O94929	_RAS(ph)S(ph)PGYIDSPTYSR_	372	\N	0	0	1	0	0	0	0	0	0
O94929 373	ABLIM3	O94929	_RAS(ph)S(ph)PGYIDSPTYSR_	373	\N	0	0	1	0	0	0	0	0	0
O94929 503	ABLIM3	O94929	_RFS(ph)S(ph)GGEEDDFDR_	503	\N	0	0	1	0	0	0	0	0	0
O94929 504	ABLIM3	O94929	_RFS(ph)S(ph)GGEEDDFDR_	504	\N	0	0	1	0	0	0	0	0	0
O94979 799	SEC31A	O94979	AQGEPVAGHES(1)PKIPYEK	799	S	0	0	0	0	0	1	1	0	0
O94986 1405	CEP152	O94986	NVS(1)PEFVPCEGEGGFGLHK	1405	S	0	0	0	0	0	1	0	0	0
O95104 154	SCAF4	O95104	IEIIQPLLDMAAGTSNAAPVAENVT(0.001)NNEGS(0.999)PPPPVK	154	S	0	0	0	0	0	1	0	0	0
O95197 30	RTN3	O95197	AEPSAATQSHSISSSSFGAEPS(0.001)APGGGGS(0.999)PGACPALGTK	30	S	0	0	0	0	0	1	1	1	0
O95208 173	EPN2	O95208	GS(0.19)S(0.809)QPNLSTSHSEQEYGK	173	S	0	0	0	0	0	1	0	0	0
O95218 120	ZRANB2	O95218	ENVEYIEREES(1)DGEYDEFGRK	120	S	0	0	0	0	0	1	1	0	0
O95218 153	ZRANB2	O95218	EVEDKES(1)EGEEEDEDEDLSKYK	153	S	0	0	0	0	0	1	1	0	0
O95218 188	ZRANB2	O95218	YNLDAS(1)EEEDSNKK	188	S	0	0	0	0	0	1	0	1	0
O95232 431	LUC7L3	O95232	ESDTKNEVNGTSEDIKSEGDTQS(1)N	431	S	0	0	0	0	0	1	1	1	0
O95292 156	VAPB	O95292	S(0.904)LS(0.1)S(0.132)S(0.852)LDDT(0.011)EVKK	156	S	0	0	0	0	0	1	0	0	0
O95292 158	VAPB	O95292	SLS(0.999)SSLDDTEVK	158	S	0	0	0	0	0	1	1	1	0
O95292 160	VAPB	O95292	SLS(0.018)S(0.105)S(0.877)LDDTEVKK	160	S	0	0	0	0	0	1	1	0	0
O95295 133	SNAPIN	O95295	AMLDSGIYPPGS(1)PGK	133	S	0	0	0	0	0	1	0	0	0
O95295 14	SNAPIN	O95295	AGAGSAAVSGAGT(1)PVAGPTGR	14	T	0	0	0	0	0	1	0	0	0
O95365 337	ZBTB7A	O95365	AGAAAGDS(1)DEESRADDKGVMDYYLK	337	S	0	0	0	0	0	1	0	0	0
O95365 525	ZBTB7A	O95365	GGAPDPSPGATATPGAPAQPS(0.965)S(0.035)PDAR	525	S	0	0	0	0	0	1	0	0	0
O95365 526	ZBTB7A	O95365	GGAPDPSPGATATPGAPAQPS(0.034)S(0.966)PDAR	526	S	0	0	0	0	0	0	0	1	0
O95365 549	ZBTB7A	O95365	HFKDEDEDEDVAS(1)PDGLGR	549	S	0	0	0	0	0	1	0	0	0
O95394 62	PGM3	O95394	STIGVMVT(0.873)AS(0.127)HNPEEDNGVK	62	T	0	0	0	0	0	1	1	0	0
O95394 64	PGM3	O95394	STIGVMVTAS(1)HNPEEDNGVK	64	S	0	0	0	0	0	1	0	0	0
O95400 194	CD2BP2	O95400	GPGQPS(0.986)S(0.014)PQRLDR	194	S	0	0	0	0	0	0	1	0	0
O95400 195	CD2BP2	O95400	KGPGQPSS(1)PQR	195	S	0	0	0	0	0	1	0	0	0
O95400 49	CD2BP2	O95400	HS(0.174)LDS(0.825)DEEEDDDDGGSS(0.001)KYDILASEDVEGQEAATLPSEGGVR	49	S	0	0	0	0	0	1	1	1	0
O95402 373	MED26	O95402	AGFS(0.996)PDS(0.002)S(0.001)KADS(0.001)DAASSGGSDSK	373	S	0	0	0	0	0	1	0	0	0
O95402 447	MED26	O95402	EPVRADS(1)PVHMEQQSR	447	S	0	0	0	0	0	1	0	0	0
O95402 7	MED26	O95402	TAAPAS(1)PQQIR	7	S	0	0	0	0	0	1	0	0	0
O95425 237	SVIL	O95425	DS(0.859)S(0.141)FT(0.001)EVPRS(0.999)PK	237	S	0	0	0	0	0	0	1	0	0
O95425 245	SVIL	O95425	DSSFTEVPRS(1)PK	245	S	0	0	0	0	0	0	1	0	0
O95425 270	SVIL	O95425	SPSFGDPQLS(1)PEAR	270	S	0	0	0	0	0	1	1	1	0
O95613 1653	PCNT	O95613	RES(1)EVLDLKEQLEK	1653	S	0	0	0	0	0	1	0	0	0
O95613 2177	PCNT	O95613	NWDSLIPDEMPDS(1)PIQEK	2177	S	0	0	0	0	0	1	1	1	0
O95613 2352	PCNT	O95613	LS(0.95)PGS(0.05)GGPEAQTAGPVTPASISGR	2352	S	0	0	0	0	0	1	1	0	0
O95644 172	NFATC1	O95644	YRDPSCLsPASSLSS	172	S	1	0	0	0	0	0	0	0	0
O95674 21	CDS2	O95674	VAHEPVAPPEDKES(0.994)ES(0.006)EAK	21	S	0	0	0	0	0	1	0	0	0
O95674 31	CDS2	O95674	VAHEPVAPPEDKESESEAKVDGET(0.858)AS(0.097)DS(0.022)ES(0.022)R	31	T	0	0	0	0	0	0	1	0	0
O95674 33	CDS2	O95674	VAHEPVAPPEDKES(0.069)ES(0.931)EAKVDGET(0.015)AS(0.887)DS(0.076)ES(0.022)R	33	S	0	0	0	0	0	1	0	0	0
O95677 361	EYA4	O95677	NNPS(1)PPPDSDLER	361	S	0	0	0	0	0	0	1	0	0
O95684 156	FGFR1OP	O95684	EKGPTTGEGALDLSDVHS(1)PPKS(1)PEGK	156	S	0	0	0	0	0	0	0	1	0
O95685 74	PPP1R3D	O95685	ARS(1)LPS(0.5)S(0.5)PER	74	S	0	0	0	0	0	1	0	0	0
O95685 78	PPP1R3D	O95685	ARS(0.149)LPS(0.878)S(0.974)PERR	78	S	0	0	0	0	0	1	0	0	0
O95696 128	BRD1	O95696	IVEYS(1)PPSAPR	128	S	0	0	0	0	0	0	1	0	0
O95714 2928	HERC2	O95714	IRAEEEDLAAVPFLAS(1)DNEEEEDEKGNSGSLIR	2928	S	0	0	0	0	0	1	1	0	0
O95747 339	OXSR1	O95747	TEDGGWEWS(1)DDEFDEESEEGK	339	S	0	0	0	0	0	1	1	0	0
O95817 173	BAG3	O95817	S(0.139)QS(0.861)PAASDCSSSSSSASLPSSGR	173	S	0	0	0	0	0	1	1	0	0
O95817 289	BAG3	O95817	S(0.008)S(0.081)T(0.911)PLHS(1)PSPIR	289	S	0	0	0	0	0	1	1	1	0
O95817 377	BAG3	O95817	_VPPAPVPCPPPS(ph)PGPSAVPS(ph)SPK_	377	\N	0	0	1	1	1	0	0	0	0
O95817 385	BAG3	O95817	_VPPAPVPCPPPS(ph)PGPSAVPS(ph)SPK_	385	\N	0	0	1	0	1	1	1	0	0
O95817 406	BAG3	O95817	AAPSTAPAEAT(1)PPKPGEAEAPPK	406	T	0	0	0	0	0	1	1	0	0
O95835 613	LATS1	O95835	KQIT(0.027)T(0.027)S(0.944)PIT(0.002)VR	613	S	0	0	0	0	0	0	1	0	0
O95983 85	MBD3	O95983	VRYDS(0.959)S(0.041)NQVK	85	S	0	0	0	0	0	1	0	0	0
O96013 104	PAK4	O96013	RDS(1)PPPPAR	104	S	0	0	0	0	0	1	0	0	0
O96013 148	PAK4	O96013	FAGHSEAGGGS(1)GDR	148	S	0	0	0	0	0	1	0	0	0
O96013 181	PAK4	O96013	KRPLpSGPDV	181	\N	0	0	0	1	0	1	0	0	0
O96019 233	ACTL6A	O96019	EGS(1)PANWKR	233	S	0	0	0	0	0	1	0	0	0
O96028 544	WHSC1	O96028	IQDPTEDAEAEDT(1)PR	544	T	0	0	0	0	0	1	0	0	0
P00533 693	EGFR	P00533	RELVEPLtPSGEAPN	693	T	1	1	0	0	0	0	0	0	0
P01100 232	FOS	P01100	GGLPEVAtPESEEAF	232	T	0	1	0	0	0	0	0	0	0
P01106 58	MYC	P01106	KKFELLPtPPLSPSR	58	T	0	1	0	0	0	0	0	0	0
P01106 62	MYC	P01106	LLPTPPLsPSRRSGL	62	S	1	1	0	0	0	0	0	0	0
P02545 22	\N	P02545	SGAQASSTPLsPTR	22	\N	0	0	0	0	1	0	0	0	0
P02545 404	LMNA	P02545	_ASS(ph)HSSQTQGGGSVTK_	404	\N	0	0	1	0	0	0	0	0	0
P02545 407	LMNA	P02545	AS(0.412)S(0.588)HS(0.001)S(0.983)QT(0.016)QGGGSVTK	407	S	0	0	0	0	0	0	1	0	0
P02545 458	LMNA	P02545	NKS(1)NEDQSMGNWQIK	458	S	0	0	0	0	0	1	1	1	0
P02545 628	LMNA	P02545	S(1)VGGSGGGSFGDNLVTR	628	S	0	0	0	0	0	1	0	0	0
P02545 636	LMNA	P02545	S(0.035)VGGS(0.965)GGGS(1)FGDNLVTR	636	S	0	0	0	0	0	1	0	1	0
P02686 232	MBP	P02686	KNIVTPRtPPPSQGK	232	T	1	1	0	0	0	0	0	0	0
P03372 104	ESR1	P03372	FPPLNSVsPSPLMLL	104	S	1	1	0	0	0	0	0	0	0
P03372 106	ESR1	P03372	PLNSVSPsPLMLLHP	106	S	1	1	0	0	0	0	0	0	0
P03372 118	ESR1	P03372	LHPPPQLsPFLQPHG	118	S	1	1	0	0	0	0	0	0	0
P04049 289	RAF1	P04049	RSHSESAsPSALSSS	289	S	1	0	0	0	0	0	0	0	0
P04049 296	RAF1	P04049	SPSALSSsPNNLSPT	296	S	1	0	0	0	0	0	0	0	0
P04049 301	RAF1	P04049	SSSPNNLsPTGWSQP	301	S	1	0	0	0	0	0	0	0	0
P04075 39	ALDOA	P04075	GILAADESTGS(1)IAK	39	S	0	0	0	0	0	1	0	0	0
P04150 226	NR3C1	P04150	IDENCLLsPLAGEDD	226	S	1	0	0	0	0	0	0	0	0
P04637 15	TP53	P04637	PSVEPPLsQETFSDL	15	S	1	1	0	0	0	0	0	0	0
P04637 55	TP53	P04637	DDIEQWFtEDPGPDE	55	T	0	1	0	0	0	0	0	0	0
P04920 243	SLC4A2	P04920	IGS(1)MTGAEQALLPR	243	S	0	0	0	0	0	1	0	0	0
P05023 16	ATP1A1	P05023	YEPAAVS(1)EQGDKK	16	S	0	0	0	0	0	1	0	0	0
P05198 52	EIF2S1	P05198	MILLSELsRRRIRSI	52	S	0	1	0	0	0	0	0	0	0
P05386 101	RPLP1	P05386	KEEpSEEpSDDD	101	\N	0	0	0	1	0	0	0	0	0
P05386 104	RPLP1	P05386	KEEpSEEpSDDD	104	\N	0	0	0	1	0	0	0	0	0
P05387 17	RPLP2	P05387	YVASYLLAALGGNS(0.025)S(0.95)PS(0.025)AK	17	S	0	0	0	0	0	1	0	0	0
P05388 304	RPLP0	P05388	VEAKEES(1)EES(1)DEDMGFGLFD	304	S	0	0	0	0	0	0	0	1	0
P05388 307	RPLP0	P05388	VEAKEES(1)EES(1)DEDMGFGLFD	307	S	0	0	0	0	0	1	1	1	0
P05455 92	SSB	P05455	S(0.975)PS(0.025)KPLPEVTDEYKNDVK	92	S	0	0	0	0	0	1	1	1	0
P05787 432	KRT8	P05787	SAYGGLTsPGLSYSL	432	S	1	1	0	0	0	0	0	0	0
P06239 59	LCK	P06239	EGSNPPAsPLQDNLV	59	S	1	1	0	0	0	0	0	0	0
P06400 37	RB1	P06400	KTAATAAAAAAEPPAPPPPPPPEEDPEQDS(1)GPEDLPLVR	37	S	0	0	0	0	0	0	1	0	0
P06400 788	RB1	P06400	S(1)PYKFPS(0.5)S(0.5)PLR	788	S	0	0	0	0	0	1	1	0	0
P06400 794	RB1	P06400	S(0.997)PY(0.003)KFPS(0.896)S(0.104)PLR	794	S	0	0	0	0	0	0	1	0	0
P06401 294	PGR	P06401	APMAPGRsPLATTVM	294	S	1	1	0	0	0	0	0	0	0
P06748 243	NPM1	P06748	GPSS(1)VEDIK	243	S	0	0	0	0	0	1	0	0	0
P07101 31	TH	P07101	KQAEAIMsPRFIGRR	31	S	1	1	0	0	0	0	0	0	0
P07101 35	TH	P07101	AIMVRGQsPRFIGRR	35	S	1	0	0	0	0	0	0	0	0
P07101 58	TH	P07101	SYTPTPRsPRFIGRR	58	S	1	1	0	0	0	0	0	0	0
P07101 62	TH	P07101	SYTPTPRsPRFIGRR	62	S	1	1	0	0	0	0	0	0	0
P07196 21	NEFL	P07196	YKRRYVEtPRVHISS	21	T	0	1	0	0	0	0	0	0	0
P07199 156	CENPB	P07199	TPAAPAS(1)PAAVPSEGSGGSTTGWR	156	S	0	0	0	0	0	0	0	1	0
P07814 882	EPRS	P07814	EYIPGQPPLS(0.03)QS(0.954)S(0.016)DS(0.066)S(0.927)PT(0.007)R	882	S	0	0	0	0	0	1	0	0	0
P07948 13	LYN	P07948	DSLS(1)DDGVDLK	13	S	0	0	0	0	0	1	0	0	0
P08047 453	SP1	P08047	SGPIIIRtPTVGPNG	453	T	1	1	0	0	0	0	0	0	0
P08047 59	SP1	P08047	GGQESQPsPLALLAA	59	S	1	1	0	0	0	0	0	0	0
P08047 739	SP1	P08047	SEGSGTAtPSALITT	739	T	1	1	0	0	0	0	0	0	0
P08559 295	PDHA1	P08559	Y(0.001)HGHS(0.039)MS(0.961)DPGVS(0.5)Y(0.5)R	295	S	0	0	0	0	0	1	0	0	0
P08621 226	SNRNP70	P08621	YDERPGPS(1)PLPHR	226	S	0	0	0	0	0	1	0	0	0
P08621 320	SNRNP70	P08621	GGGGDMAEPS(1)EAGDAPPDDGPPGELGPDGPDGPEEK	320	S	0	0	0	0	0	1	0	0	0
P08621 410	SNRNP70	P08621	GGGGGQDNGLEGLGNDS(1)R	410	S	0	0	0	0	0	1	0	1	0
P08670 214	VIM	P08670	QDVDNAS(1)LAR	214	S	0	0	0	0	0	1	1	1	0
P08670 25	VIM	P08670	MFGGPGT(0.002)AS(0.002)RPS(0.937)S(0.057)S(0.003)R	25	S	0	0	0	0	0	1	0	0	0
P08670 39	VIM	P08670	STRTYpSLGS	39	\N	0	0	0	1	0	0	0	0	0
P08670 419	VIM	P08670	ISLPLPNFS(0.963)S(0.037)LNLR	419	S	0	0	0	0	0	1	0	0	0
P08670 420	VIM	P08670	ISLPLPNFS(0.213)S(0.787)LNLR	420	S	0	0	0	0	0	1	1	1	0
P08670 426	VIM	P08670	ET(0.999)NLDS(0.001)LPLVDTHSK	426	T	0	0	0	0	0	1	1	0	0
P08670 430	VIM	P08670	ETNLDS(1)LPLVDTHSK	430	S	0	0	0	0	0	1	1	0	0
P09651 2	HNRNPA1	P09651	S(0.98)KS(0.01)ES(0.01)PKEPEQLR	2	S	0	0	0	0	0	1	1	0	0
P09651 4	HNRNPA1	P09651	S(1)ES(1)PKEPEQLRK	4	S	0	0	0	0	0	0	1	0	0
P09651 6	HNRNPA1	P09651	S(1)ES(1)PKEPEQLRK	6	S	0	0	0	0	0	1	1	1	0
P09874 179	PARP1	P09874	NREELGFRPEY(0.001)S(0.205)AS(0.794)QLK	179	S	0	0	0	0	0	1	0	0	0
P09874 372	PARP1	P09874	VAATPPPsTASAPAA	372	S	0	1	0	0	0	0	0	0	0
P09874 373	PARP1	P09874	AATPPPStASAPAAV	373	T	0	1	0	0	0	0	0	0	0
P09874 782	PARP1	P09874	GGS(1)DDSSKDPIDVNYEK	782	S	0	0	0	0	0	1	1	0	0
P09917 664	ALOX5	P09917	QLPYYYLsPDRIPNS	664	S	0	1	0	0	0	0	0	0	0
P0C7T5 330	ATXN1L	P0C7T5	VEVAAPAHRGT(1)PDTDLEVQR	330	T	0	0	0	0	0	1	0	0	0
P0DJ93 58	C6orf228	P0DJ93	ELVGDT(0.01)GS(0.031)QEGDHEPS(0.909)GS(0.79)ET(0.223)EEDT(0.023)S(0.008)S(0.003)S(0.003)PHR	58	S	0	0	0	0	0	1	0	0	0
P0DJ93 60	C6orf228	P0DJ93	ELVGDTGSQEGDHEPS(0.068)GS(0.932)ETEEDTSSSPHR	60	S	0	0	0	0	0	1	0	0	0
P10071 445	GLI3	P10071	IKPDEDLPS(1)PGAR	445	S	0	0	0	0	0	0	0	1	0
P10071 664	GLI3	P10071	S(0.998)PGRPTQGALGEQQDLS(0.001)NTTSK	664	S	0	0	0	0	0	1	1	0	0
P10155 19	TROVE2	P10155	QIANS(1)QDGYVWQVTDMNR	19	S	0	0	0	0	0	1	1	0	0
P10242 532	MYB	P10242	KIKQEVEsPTDKSGN	532	S	1	0	0	0	0	0	0	0	0
P10275 515	AR	P10275	VSRVPYPsPTCVKSE	515	S	1	1	0	0	0	0	0	0	0
P10275 650	AR	P10275	GEASSTTsPTEETTQ	650	S	1	0	0	0	0	0	0	0	0
P10412 18	HIST1H1E	P10412	SETAPAAPAAPAPAEKT(1)PVKK	18	T	0	0	0	0	0	1	0	1	0
P10412 2	HIST1H1E	P10412	S(0.99)ET(0.01)APAAPAAPAPAEKT(1)PVK	2	S	0	0	0	0	0	0	0	1	0
P10415 56	BCL2	P10415	FSSQPGHtPHPAASR	56	T	1	1	0	0	0	0	0	0	0
P10415 74	BCL2	P10415	ARTSPLQtPAAPGAA	74	T	1	1	0	0	0	0	0	0	0
P10415 87	BCL2	P10415	AAAGPALsPVPPVVH	87	S	1	1	0	0	0	0	0	0	0
P10588 40	NR2F6	P10588	AAEDDS(0.043)AS(0.119)PPGAAS(0.838)DAEPGDEERPGLQVDCVVCGDK	40	S	0	0	0	0	0	0	1	0	0
P10636 153	MAPT	P10636	DGKTKIAtPRGAAPP	153	T	1	1	0	0	0	0	0	0	0
P10636 175	MAPT	P10636	ATRIPAKtPPAPKTP	175	T	1	1	0	0	0	0	0	0	0
P10636 181	MAPT	P10636	KTPPAPKtPPSSGEP	181	T	1	1	0	0	0	0	0	0	0
P10636 199	MAPT	P10636	GDRSGYSsPGSPGTP	199	S	1	1	0	0	0	0	0	0	0
P10636 202	MAPT	P10636	SGYSSPGsPGTPGSR	202	S	1	1	0	0	0	0	0	0	0
P10636 205	MAPT	P10636	SSPGSPGtPGSRSRT	205	T	1	1	0	0	0	0	0	0	0
P10636 212	MAPT	P10636	TPGSRSRtPSLPTPP	212	T	1	1	0	0	0	0	0	0	0
P10636 217	MAPT	P10636	SRTPSLPtPPTREPK	217	T	1	1	0	0	0	0	0	0	0
P10636 231	MAPT	P10636	KKVAVVRtPPKSPSS	231	T	1	0	0	0	0	0	0	0	0
P10636 235	MAPT	P10636	VVRTPPKsPSSAKSR	235	S	1	1	0	0	0	0	0	0	0
P10636 396	MAPT	P10636	GAEIVYKsPVVSGDT	396	S	1	1	0	0	0	0	0	0	0
P10636 404	MAPT	P10636	PVVSGDTsPRHLSNV	404	S	1	1	0	0	0	0	0	0	0
P10636 422	MAPT	P10636	GSIDMVDsPQLATLA	422	S	1	1	0	0	0	0	0	0	0
P10636 46	MAPT	P10636	TDAGLKEsPLQTPTE	46	S	1	1	0	0	0	0	0	0	0
P10636 50	MAPT	P10636	LKESPLQtPTEDGSE	50	T	1	1	0	0	0	0	0	0	0
P10809 70	HSPD1	P10809	TVIIEQSWGS(1)PK	70	S	0	0	0	0	0	1	1	0	0
P10828 142	THRB	P10828	IQKNLHPsYSCKYEG	142	S	1	1	0	0	0	0	0	0	0
P11171 555	EPB41	P11171	SLDGAAAVDS(0.049)ADRS(0.87)PRPT(0.064)S(0.018)APAITQGQVAEGGVLDASAK	555	S	0	0	0	0	0	1	0	0	0
P11171 85	EPB41	P11171	LFS(0.01)S(0.99)FLK	85	S	0	0	0	0	0	1	0	0	0
P11274 122	BCR	P11274	ASASRPQPAPADGADPPPAEEPEARPDGEGS(1)PGK	122	S	0	0	0	0	0	1	0	0	0
P11274 459	BCR	P11274	RHQDGLPY(0.001)IDDS(0.892)PS(0.052)S(0.023)S(0.023)PHLS(0.004)S(0.004)K	459	S	0	0	0	0	0	1	0	0	0
P11362 777	FGFR1	P11362	SMPLDQYsPSFPDTR	777	S	1	1	0	0	0	0	0	0	0
P11387 10	TOP1	P11387	SGDHLHNDS(1)QIEADFR	10	S	0	0	0	0	0	1	0	0	0
P11388 1213	TOP2A	P11388	QMAEVLPsPRGQRVI	1213	S	1	1	0	0	0	0	0	0	0
P11388 1247	TOP2A	P11388	KNENTEGsPQEDGVE	1247	S	1	1	0	0	0	1	1	0	0
P11388 1354	TOP2A	P11388	DFVPSDAsPPKTKTS	1354	S	1	1	0	0	0	0	0	0	0
P11388 1361	TOP2A	P11388	SPPKTKTsPKLSNKE	1361	S	1	1	0	0	0	0	0	0	0
P11388 1377	TOP2A	P11388	SVVS(1)DLEADDVK	1377	S	0	0	0	0	0	1	1	1	0
P11388 1393	TOP2A	P11388	GSVPLSSsPPATHFP	1393	S	1	1	0	0	0	1	0	0	0
P11388 4	TOP2A	P11388	MEVS(1)PLQPVNENMQVNK	4	S	0	0	0	0	0	1	0	0	0
P11441 90	UBL4A	P11441	LADS(1)PPPQVWQLISK	90	S	0	0	0	0	0	1	1	0	0
P11717 2401	IGF2R	P11717	ALS(0.225)S(0.828)LHGDDQDS(0.946)EDEVLT(0.001)IPEVK	2401	S	0	0	0	0	0	0	1	0	0
P11717 2409	IGF2R	P11717	ALSSLHGDDQDS(1)EDEVLTIPEVK	2409	S	0	0	0	0	0	0	1	0	0
P12268 416	IMPDH2	P12268	GMGS(1)LDAMDK	416	S	0	0	0	0	0	1	0	0	0
P12270 2037	TPR	P12270	AADS(0.036)QNS(0.959)GEGNT(0.005)GAAESSFSQEVSR	2037	S	0	0	0	0	0	1	1	0	0
P12270 2137	\N	P12270	TVPStPTLVVPHR	2137	\N	0	0	0	0	1	0	0	0	0
P12270 2141	TPR	P12270	EAIHpSPQVA	2141	\N	0	0	0	1	0	0	0	0	0
P12270 2155	TPR	P12270	_TDGFAEAIHS(ph)PQVAGVPR_	2155	\N	0	0	1	0	1	0	0	0	1
P12270 379	TPR	P12270	GAILSEEELAAMS(0.994)PT(0.006)AAAVAK	379	S	0	0	0	0	0	1	0	0	0
P12956 455	XRCC6	P12956	IMAT(1)PEQVGK	455	T	0	0	0	0	0	1	0	0	0
P12980 36	LYL1	P12980	APPPKPAsPGPPQVE	36	S	1	1	0	0	0	0	0	0	0
P13051 60	UNG	P13051	KAPAGQEEPGT(1)PPS(0.459)S(0.459)PLS(0.083)AEQLDR	60	T	0	0	0	0	0	1	0	0	0
P13631 79	RARG	P13631	EMVPSSPsPPPPPRV	79	S	1	0	0	0	0	0	0	0	0
P13861 54	PRKAR2A PKR2 PRKAR2	P13861	RLREARAPASVLPAATPRQSLGHPPPEPGPD	54	T	0	0	0	0	0	0	0	0	1
P13861 58	PRKAR2A PKR2 PRKAR2	P13861	ARAPASVLPAATPRQSLGHPPPEPGPDRVAD	58	S	0	0	0	0	0	0	0	0	1
P13994 332	CCDC130	P13994	VPEEAAQDRPMS(1)PGDCPPETTETPK	332	S	0	0	0	0	0	0	1	0	0
P13994 362	CCDC130	P13994	QDKPLS(0.996)PAGS(0.003)S(0.001)QEAADTPDTR	362	S	0	0	0	0	0	1	0	0	0
P14598 345	NCF1	P14598	QARPGPQsPGSPLEE	345	S	1	1	0	0	0	0	0	0	0
P14598 348	NCF1	P14598	PGPQSPGsPLEEERQ	348	S	1	0	0	0	0	0	0	0	0
P14618 37	PKM2	P14618	LDIDS(1)PPITAR	37	S	0	0	0	0	0	1	0	0	0
P14635 126	CCNB1	P14635	PILVDTAsPSPMETS	126	S	0	1	0	0	0	0	0	0	0
P14635 128	CCNB1	P14635	LVDTASPsPMETSGC	128	S	0	1	0	0	0	0	0	0	0
P14866 185	HNRNPL	P14866	ISRPGDS(1)DDSR	185	S	0	0	0	0	0	1	0	0	0
P14921 38	ETS1	P14921	CADVPLLtPSSKEMM	38	T	0	1	0	0	0	0	0	0	0
P15056 401	BRAF	P15056	STTGLSAtPPASLPG	401	T	1	1	0	0	0	0	0	0	0
P15056 753	BRAF	P15056	YACASPKtPIQAGGY	753	T	1	1	0	0	0	0	0	0	0
P15336 69	ATF2	P15336	SVIVADQtPTPTRFL	69	T	1	0	0	0	0	0	0	0	0
P15336 71	ATF2	P15336	IVADQTPtPTRFLKN	71	T	1	1	0	0	0	0	0	0	0
P15822 1735	HIVEP1	P15822	IS(0.017)VGRLS(0.983)PQQESSASSK	1735	S	0	0	0	0	0	1	1	1	0
P15923 352	TCF3	P15923	SSNNFSSsPSTPVGS	352	S	0	1	0	0	0	0	0	0	0
P15923 355	TCF3	P15923	NFSSSPStPVGSPQG	355	T	0	1	0	0	0	0	0	0	0
P15923 359	TCF3	P15923	SPSTPVGsPQGLAGT	359	S	0	1	0	0	0	0	0	0	0
P16144 1356	ITGB4	P16144	YSDDVLRsPSGSQRP	1356	S	1	0	0	0	0	0	0	0	0
P16333 85	NCK1	P16333	_RKPS(ph)VPDS(ph)ASPADDSFVDPGER_	85	\N	0	0	1	0	0	0	0	0	0
P16333 89	NCK1	P16333	_RKPSVPDS(ph)ASPADDSFVDPGER_	89	\N	0	0	1	0	0	0	0	0	0
P16401 18	HIST1H1B	P16401	SETAPAETAT(1)PAPVEKS(1)PAK	18	S	0	0	0	0	0	0	1	0	0
P16402 10	HIST1H1D	P16402	SETAPLAPT(0.997)IPAPAEKT(0.003)PVKK	10	T	0	0	0	0	0	1	0	0	0
P16402 18	HIST1H1D	P16402	SETAPLAPTIPAPAEKT(1)PVK	18	T	0	0	0	0	0	1	1	0	0
P16402 4	HIST1H1D	P16402	S(0.201)ET(0.799)APLAPT(0.011)IPAPAEKT(0.989)PVK	4	T	0	0	0	0	0	1	1	1	0
P16403 2	HIST1H1C	P16403	S(0.895)ET(0.105)APAAPAAAPPAEKAPVK	2	S	0	0	0	0	0	1	0	1	0
P16615 663	ATP2A2	P16615	EFDELNPS(1)AQR	663	S	0	0	0	0	0	1	0	0	0
P16949 16	STMN1	P16949	ApSGQAFELILpSP	16	\N	0	0	0	1	0	0	0	0	0
P16949 25	STMN1	P16949	QAFELILsPRSKESV	25	S	1	0	1	1	1	0	0	0	1
P16949 38	STMN1	P16949	SVPEFPLsPPKKKDL	38	S	1	0	0	0	1	0	0	0	0
P16989 152	CSDA	P16989	_S(ph)VGDGETVEFDVVEGEK_	152	\N	0	0	1	0	0	0	0	0	0
P17029 13	ZKSCAN1	P17029	EAT(0.001)GLS(0.999)PQAAQEK	13	S	0	0	0	0	0	1	0	0	0
P17096 102	HMGA1	P17096	KLEKEEEEGISQES(1)S(1)EEEQ	102	S	0	0	0	0	0	1	0	0	0
P17096 103	HMGA1	P17096	KLEKEEEEGISQES(1)S(1)EEEQ	103	S	0	0	0	0	0	1	0	0	0
P17096 44	HMGA1	P17096	KQPPVSPGTALVGS(1)QKEPSEVPTPK	44	S	0	0	0	0	0	1	1	0	0
P17096 49	HMGA1	P17096	KQPPVSPGT(0.003)ALVGS(0.023)QKEPS(0.943)EVPT(0.032)PK	49	S	0	0	0	0	0	1	0	0	0
P17535 255	JUND	P17535	LAALKDEPQTVPDVPSFGES(1)PPLS(0.998)PIDMDT(0.002)QER	255	S	0	0	0	0	0	1	0	1	0
P17535 259	JUND	P17535	LAALKDEPQTVPDVPSFGES(1)PPLS(0.998)PIDMDT(0.002)QER	259	S	0	0	0	0	0	1	0	0	0
P17542 122	TAL1	P17542	DGRMVQLsPPALAAP	122	S	1	0	0	0	0	0	0	0	0
P17544 53	ATF7	P17544	TDSVIIADQT(1)PT(0.997)PT(0.003)R	53	T	0	0	0	0	0	1	0	0	0
P17655 50	CAPN2	P17655	GTLFQDPsFPAIPSA	50	S	1	1	0	0	0	0	0	0	0
P17676 235	CEBPB	P17676	SSSSPPGtPSPADAK	235	T	1	1	0	0	0	0	0	0	0
P17706 304	PTPN2	P17706	ELSKEDLSPAFDHS(1)PNK	304	S	0	0	0	0	0	1	1	0	0
P17812 575	CTPS	P17812	SGS(0.001)S(0.043)S(0.955)PDSEITELK	575	S	0	0	0	0	0	1	0	0	0
P18583 283	SON	P18583	SVEST(0.004)S(0.996)PEPSK	283	S	0	0	0	0	0	1	0	0	0
P18615 131	RDBP	P18615	_S(ph)LYESFVSSSDR_	131	\N	0	0	1	0	0	0	0	0	0
P18615 353	RDBP	P18615	SVWGSLAVQNS(1)PK	353	S	0	0	0	0	0	1	0	0	0
P18615 51	RDBP	P18615	KRSL[pS]EQPV	51	\N	0	0	0	1	0	0	0	0	0
P18669 14	PGAM1	P18669	HGES(1)AWNLENR	14	S	0	0	0	0	0	1	0	0	0
P18887 453	XRCC1	P18887	TKPTQAAGPS(0.5)S(0.5)PQKPPT(1)PEETK	453	T	0	0	0	0	0	1	0	0	0
P19338 145	NCL	P19338	KEDS(1)DEEEDDDS(1)EEDEEDDEDEDEDEDEIEPAAMK	145	S	0	0	0	0	0	1	0	0	0
P19338 153	NCL	P19338	KEDS(1)DEEEDDDS(1)EEDEEDDEDEDEDEDEIEPAAMK	153	S	0	0	0	0	0	1	1	0	0
P19338 28	NCL	P19338	MAPPPKEVEEDS(1)EDEEMS(1)EDEEDDS(1)S(1)GEEVVIPQKK	28	S	0	0	0	0	0	1	1	0	0
P19338 34	NCL	P19338	MAPPPKEVEEDS(1)EDEEMS(1)EDEEDDS(1)S(1)GEEVVIPQKK	34	S	0	0	0	0	0	1	0	0	0
P19338 41	NCL	P19338	MAPPPKEVEEDS(1)EDEEMS(1)EDEEDDS(1)S(1)GEEVVIPQKK	41	S	0	0	0	0	0	1	0	1	0
P19338 42	NCL	P19338	MAPPPKEVEEDS(1)EDEEMS(1)EDEEDDS(1)S(1)GEEVVIPQKK	42	S	0	0	0	0	0	1	0	0	0
P19338 619	NCL	P19338	GFGFVDFNS(1)EEDAK	619	S	0	0	0	0	0	1	0	0	0
P19338 67	NCL	P19338	KVVVS(1)PTKK	67	S	0	0	0	0	0	0	0	1	0
P19338 69	NCL	P19338	KVVVS(0.06)PT(0.94)K	69	T	0	0	0	0	0	0	0	1	0
P19419 383	ELK1	P19419	IHFWSTLsPIAPRSP	383	S	1	1	0	0	0	0	0	0	0
P19419 389	ELK1	P19419	LSPIAPRsPAKLSFQ	389	S	1	0	0	0	0	0	0	0	0
P19525 451	EIF2AK2	P19525	KRTRSKGtLRYMSPE	451	T	0	1	0	0	0	0	0	0	0
P19532 548	TFE3	P19532	AAS(1)DPLLS(0.01)S(0.024)VS(0.967)PAVSK	548	S	0	0	0	0	0	1	0	0	0
P19532 556	TFE3	P19532	AASDPLLSSVS(1)PAVSK	556	S	0	0	0	0	0	1	1	1	0
P19532 560	TFE3	P19532	AASDPLLS(0.001)S(0.018)VS(0.982)PAVS(1)K	560	S	0	0	0	0	0	1	0	0	0
P19634 693	SLC9A1	P19634	VPAHKLDsPTMSRAR	693	S	0	1	0	0	0	1	0	0	0
P19634 770	SLC9A1	P19634	MMRSKETsSPGTDDV	770	S	0	1	0	0	0	0	0	0	0
P19634 785	SLC9A1	P19634	FTPAPSDsPSSQRIQ	785	S	0	1	0	0	0	1	0	0	0
P19793 260	RXRA	P19793	NMGLNPSsPNDPVTN	260	S	1	1	0	0	0	0	0	0	0
P19878 233	NCF2	P19878	EPPPRPKtPEIFRAL	233	T	0	1	0	0	0	0	0	0	0
P20042 111	EIF2S2	P20042	IESDVQEPT(1)EPEDDLDIMLGNK	111	T	0	0	0	0	0	0	1	0	0
P20265 341	POU3F2	P20265	WLEEADSSS(0.001)GS(0.991)PT(0.008)SIDK	341	S	0	0	0	0	0	1	0	0	0
P20339 123	RAB5A	P20339	KELQRQAsPNIVIAL	123	S	1	0	0	0	0	0	0	0	0
P20645 267	M6PR	P20645	GVGDDQLGEES(1)EERDDHLLPM	267	S	0	0	0	0	0	1	1	0	0
P20700 5	LMNB1	P20700	ATAT(1)PVPPR	5	T	0	0	0	0	0	1	1	1	0
P20962 2	PTMS	P20962	S(1)EKS(1)VEAAAELSAK	2	S	0	0	0	0	0	1	1	0	0
P20962 5	PTMS	P20962	S(1)EKS(1)VEAAAELSAK	5	S	0	0	0	0	0	1	0	0	0
P21333 1459	FLNA	P21333	CSGPGLS(1)PGMVR	1459	S	0	0	0	0	0	1	0	0	0
P21359 2543	NF1	P21359	S(1)FDHLISDTK	2543	S	0	0	0	0	0	1	0	0	0
P21359 2565	NF1	P21359	RQEMES(0.001)GIT(0.01)T(0.99)PPK	2565	T	0	0	0	0	0	1	0	0	0
P22059 190	OSBP	P22059	MLAES(1)DES(1)GDEESVSQTDK	190	S	0	0	0	0	0	1	0	0	0
P22059 193	OSBP	P22059	MLAES(1)DES(1)GDEESVSQTDK	193	S	0	0	0	0	0	1	0	0	0
P22314 835	UBA1	P22314	ATLPS(1)PDKLPGFK	835	S	0	0	0	0	0	1	1	0	0
P22626 259	HNRNPA2B1	P22626	GFGDGYNGYGGGPGGGNFGGS(1)PGYGGGR	259	S	0	0	0	0	0	1	0	0	0
P22626 344	HNRNPA2B1	P22626	NMGGPYGGGNYGPGGSGGS(1)GGYGGR	344	S	0	0	0	0	0	0	0	1	0
P22670 159	RFX1	P22670	PGHVS(1)PLQLTNIQVPQQALPTQR	159	S	0	0	0	0	0	1	0	0	0
P22736 431	NR4A1	P22736	IPGFAELsPADQDLL	431	S	0	1	0	0	0	0	0	0	0
P23193 100	TCEA1	P23193	KKEPAITSQNS(1)PEAR	100	S	0	0	0	0	0	1	0	0	0
P23396 42	RPS3	P23396	SGVEVRVtPTRTEII	42	T	1	1	0	0	0	0	0	0	0
P23396 95	\N	P23396	DEILPTtPISEQK	95	\N	0	0	0	0	1	0	0	0	0
P23443 434	RPS6KB1	P23443	SFEPKIRsPRRFIGS	434	S	1	1	0	0	0	0	0	0	0
P23443 444	RPS6KB1	P23443	RFIGSPRtPVSPVKF	444	T	1	1	0	0	0	0	0	0	0
P23443 447	RPS6KB1	P23443	GSPRTPVsPVKFSPG	447	S	1	1	0	0	0	0	0	0	0
P23588 406	EIF4B	P23588	ERHPS(1)WR	406	S	0	0	0	0	0	1	0	0	0
P23588 420	EIF4B	P23588	_T(ph)GSESSQTGTSTTSSR_	420	\N	0	0	1	0	0	0	0	0	0
P23588 422	EIF4B	P23588	_TGS(ph)ESS(ph)QTGTSTTSSR_	422	\N	0	0	1	0	0	0	0	0	0
P23588 425	EIF4B	P23588	_T(ph)GSESS(ph)QTGTSTTSSR_	425	\N	0	0	1	0	0	0	0	0	0
P23588 93	EIF4B	P23588	RLPKpSPPYT	93	\N	0	0	0	1	1	0	0	0	0
P24534 106	EEF1B2	P24534	DDDDIDLFGS(1)DDEEESEEAKR	106	S	0	0	0	0	0	1	1	0	0
P24534 95	EEF1B2	P24534	YGPADVEDTTGSGATDS(1)K	95	S	0	0	0	0	0	1	0	0	0
P24928 1878	POLR2A	P24928	YSPT(0.005)S(0.994)PT(0.001)YSPTTPK	1878	S	0	0	0	0	0	1	1	1	0
P24928 1913	POLR2A	P24928	YSPTS(1)PTYSPT(0.004)S(0.996)PK	1913	S	0	0	0	0	0	1	0	0	0
P24928 1917	POLR2A	P24928	YSPTSPT(0.037)YS(0.958)PT(0.005)SPK	1917	S	0	0	0	0	0	0	1	0	0
P24941 160	CDK2	P24941	GVPVRTYtHEVVTLW	160	T	1	1	0	0	0	0	0	0	0
P25205 711	MCM3	P25205	DGDSYDPYDFS(1)DT(0.999)EEEMPQVHT(0.001)PK	711	S	0	0	0	0	0	1	0	0	0
P25205 713	MCM3	P25205	DGDSYDPYDFS(1)DT(0.999)EEEMPQVHT(0.001)PK	713	T	0	0	0	0	0	0	0	1	0
P25205 722	MCM3	P25205	DGDSYDPYDFS(1)DTEEEMPQVHT(1)PK	722	T	0	0	0	0	0	1	0	0	0
P25440 298	BRD2	P25440	KADTTTPTPTAILAPGS(1)PAS(0.995)PPGS(0.005)LEPK	298	S	0	0	0	0	0	1	0	0	0
P25440 301	BRD2	P25440	KADTTTPTPTAILAPGS(0.001)PAS(0.999)PPGSLEPK	301	S	0	0	0	0	0	1	0	0	0
P26358 127	DNMT1	P26358	VGMADANS(1)PPKPLSKPR	127	S	0	0	0	0	0	1	0	0	0
P26358 143	DNMT1 AIM CXXC9 DNMT	P26358	PPKPLSKPRTPRRSKSDGEAKPEPSPSPRIT	143	S	0	0	0	0	0	0	0	0	1
P26358 714	DNMT1	P26358	EADDDEEVDDNIPEMPS(1)PKK	714	S	0	0	0	0	0	1	1	1	0
P26368 2	U2AF2	P26368	S(1)DFDEFER	2	S	0	0	0	0	0	0	1	0	0
P26368 79	U2AF2	P26368	GAKEEHGGLIRS(1)PR	79	S	0	0	0	0	0	1	1	1	0
P26599 141	PTBP1	P26599	ELKT(0.005)DS(0.127)S(0.867)PNQAR	141	S	0	0	0	0	0	1	1	1	0
P27361 202	MAPK3	P27361	_IADPEHDHTGFLT(ph)EY(ph)VATR_	202	\N	0	0	1	1	1	0	0	0	1
P27361 204	MAPK3	P27361	HTGFLTEyVATRWYR	204	Y	1	0	1	1	1	0	0	0	1
P27694 38	RPA1	P27694	PITT(0.002)GNS(0.998)PPR	38	S	0	0	0	0	0	0	1	1	0
P27708 456	CAD	P27708	KVYFLPItPHYVTQV	456	T	1	1	0	0	0	0	0	0	0
P27824 583	CANX	P27824	EDEILNRsPRNRKPR	583	S	1	0	0	0	0	1	0	0	0
P27987 269	ITPKB	P27987	CGS(0.878)PT(0.122)AMEIDKR	269	S	0	0	0	0	0	1	1	1	0
P28066 56	PSMA5	P28066	IT(0.001)S(0.999)PLMEPSSIEK	56	S	0	0	0	0	0	1	0	0	0
P28290 739	SSFA2	P28290	S(0.008)QS(0.991)LPTTLLSPVR	739	S	0	0	0	0	0	1	0	0	0
P28290 746	SSFA2	P28290	S(0.032)QS(0.968)LPTTLLS(1)PVR	746	S	0	0	0	0	0	0	1	0	0
P28290 92	SSFA2	P28290	TPLGAS(1)LDEQSSSTLK	92	S	0	0	0	0	0	1	0	0	0
P28482 181	MAPK1	P28482	_VADPDHDHT(ph)GFLTEY(ph)VATR_	181	\N	0	0	1	0	0	0	0	0	0
P28482 185	MAPK1	P28482	_VADPDHDHTGFLT(ph)EYVATR_	185	\N	0	0	1	1	0	0	0	0	1
P28482 187	MAPK1	P28482	_VADPDHDHTGFLTEY(ph)VATR_	187	\N	0	0	1	1	0	0	0	0	1
P28562 296	DUSP1	P28562	KQRRSIIsPNFSFMG	296	S	0	1	0	0	0	0	0	0	0
P28562 323	DUSP1	P28562	HCSAEAGsPAMAVLD	323	S	0	1	0	0	0	0	0	0	0
P28715 341	ERCC5	P28715	LKTEKEPDATPPS(1)PR	341	S	0	0	0	0	0	0	1	0	0
P28715 562	ERCC5	P28715	FDSSLLS(1)S(1)DDETK	562	S	0	0	0	0	0	1	1	0	0
P28715 563	ERCC5	P28715	FDSSLLS(1)S(1)DDETK	563	S	0	0	0	0	0	1	1	1	0
P28749 1037	RBL1	P28749	VIAIDS(1)DAES(1)PAKR	1037	S	0	0	0	0	0	1	1	1	0
P28749 1041	RBL1	P28749	VIAIDS(1)DAES(1)PAKR	1041	S	0	0	0	0	0	1	0	0	0
P28749 988	RBL1	P28749	ISQQHSIYIS(1)PHK	988	S	0	0	0	0	0	1	0	0	0
P29317 897	EPHA2	P29317	_LPS(ph)TSGSEGVPFR_	897	\N	0	0	1	0	0	0	0	0	0
P29317 899	EPHA2	P29317	_VSIRLPS(ph)TS(ph)GSEGVPFR_	899	\N	0	0	1	0	0	0	0	0	0
P29317 901	EPHA2	P29317	_LPS(ph)TSGS(ph)EGVPFR_	901	\N	0	0	1	0	0	0	0	0	0
P29375 1331	KDM5A	P29375	VVSSVS(0.07)S(0.07)S(0.859)PR	1331	S	0	0	0	0	0	1	1	1	0
P29375 1488	KDM5A	P29375	FLHIMEDDS(1)MEEKPLK	1488	S	0	0	0	0	0	1	0	0	0
P29375 1666	KDM5A	P29375	QGPVS(1)PGPAPPPSFIMSYK	1666	S	0	0	0	0	0	1	0	0	0
P29375 204	KDM5A	P29375	EKVEPEVLS(0.003)T(0.003)DT(0.014)QT(0.016)S(0.963)PEPGTR	204	S	0	0	0	0	0	1	0	0	0
P29401 287	TKT	P29401	ILAT(1)PPQEDAPSVDIANIR	287	T	0	0	0	0	0	1	0	0	0
P29401 295	TKT	P29401	ILATPPQEDAPS(1)VDIANIR	295	S	0	0	0	0	0	1	0	0	0
P29590 28	PML	P29590	PTMPPPEtPSEGRQP	28	T	1	1	0	0	0	0	0	0	0
P29590 36	PML	P29590	PSEGRQPsPSPSPTE	36	S	1	1	0	0	0	0	0	0	0
P29590 38	PML	P29590	EGRQPSPsPSPTERA	38	S	1	1	0	0	0	0	0	0	0
P29590 40	PML	P29590	RQPSPSPsPTERAPA	40	S	1	1	0	0	0	0	0	0	0
P29590 518	PML	P29590	AVS(1)PPHLDGPPS(1)PR	518	S	0	0	0	0	0	1	0	0	0
P29590 527	PML	P29590	PHLDGPPsPRSPVIG	527	S	1	1	0	0	0	0	0	0	0
P29590 530	PML	P29590	DGPPSPRsPVIGSEV	530	S	1	1	0	0	0	0	0	0	0
P29692 147	EEF1D	P29692	KPAT(1)PAEDDEDDDIDLFGS(1)DNEEEDKEAAQLR	147	T	0	0	0	0	0	0	0	1	0
P29692 162	EEF1D	P29692	KPATPAEDDEDDDIDLFGS(1)DNEEEDKEAAQLR	162	S	0	0	0	0	0	1	0	0	0
P29966 101	MARCKS	P29966	EAGApSPVEK	101	\N	0	0	0	1	1	0	0	0	0
P29966 118	MARCKS	P29966	AEPGpSPTAA	118	\N	0	0	0	1	1	0	0	0	0
P29966 147	MARCKS	P29966	AEDGAT(0.002)PS(0.032)PS(0.907)NET(0.059)PKKK	147	S	0	0	0	0	0	1	1	1	0
P29966 150	MARCKS	P29966	AEDGATPSPSNET(1)PKK	150	T	0	0	0	0	0	1	0	0	0
P29966 167	MARCKS	P29966	_SFKLS(ph)GFSFK_	167	\N	0	0	1	0	0	0	0	0	0
P29966 170	MARCKS	P29966	_LSGFS(ph)FKK_	170	\N	0	0	1	0	0	1	0	0	0
P29966 27	MARCKS	P29966	PGEAAVAS(0.041)S(0.915)PS(0.045)K	27	S	0	0	0	0	0	1	0	0	0
P30041 177	PRDX6	P30041	TAEKRVAtPVDWKDG	177	T	0	1	0	0	0	0	0	0	0
P30050 38	RPL12	P30050	IGPLGLS(1)PK	38	S	0	0	0	0	0	1	0	0	0
P30419 47	NMT1	P30419	GGLS(1)PANDTGAK	47	S	0	0	0	0	0	1	0	0	0
P30566 9	ADSL	P30566	AAGGDHGS(1)PDSYR	9	S	0	0	0	0	0	1	0	0	0
P30622 200	CLIP1	P30622	TASESISNLS(1)EAGSIK	200	S	0	0	0	0	0	1	1	1	0
P30622 204	CLIP1	P30622	TASESISNLSEAGS(1)IK	204	S	0	0	0	0	0	0	1	0	0
P31274 159	HOXC9	P31274	APQTLPS(1)PEADALAGSK	159	S	0	0	0	0	0	1	0	0	0
P31321 83	PRKAR1B	P31321	SNSQSDSHDEEVS(0.995)PT(0.005)PPNPVVK	83	S	0	0	0	0	0	1	1	0	0
P31350 20	RRM2	P31350	VPLAPITDPQQLQLS(1)PLK	20	S	0	0	0	0	0	1	0	0	0
P31645 616	SLC6A4	P31645	IKSITPEtPTEIPCG	616	T	1	1	0	0	0	0	0	0	0
P31943 104	\N	P31943	HTGPNsPDTANDGFVR	104	\N	0	0	0	0	1	1	0	0	0
P31943 63	HNRNPH1	P31943	EGRPSGEAFVELES(1)EDEVK	63	S	0	0	0	0	0	1	0	0	0
P32004 1204	L1CAM	P32004	GDIKPLGsDDSLADY	1204	S	0	1	0	0	0	0	0	0	0
P32004 1248	L1CAM	P32004	NDSSGATsPINPAVA	1248	S	0	1	0	0	0	0	0	0	0
P32519 163	ELF1	P32519	YADS(1)PGAS(0.007)S(0.993)PEQPK	163	S	0	0	0	0	0	1	0	0	0
P32519 168	ELF1	P32519	YADS(1)PGAS(0.007)S(0.993)PEQPK	168	S	0	0	0	0	0	1	0	0	0
P33076 280	CIITA	P33076	TVHGLPTsPDRPGST	280	S	1	1	0	0	0	0	0	0	0
P33076 288	CIITA	P33076	PDRPGSTsPFAPSAT	288	S	1	1	0	0	0	0	0	0	0
P33176 935	KIF5B	P33176	PIRPGQHPAAS(0.092)PT(0.906)HPS(0.003)AIR	935	T	0	0	0	0	0	1	0	0	0
P33316 99	DUT	P33316	AGGSPAPGPET(0.03)PAIS(0.962)PS(0.008)KR	99	S	0	0	0	0	0	1	0	0	0
P33981 821	TTK	P33981	GQLVGLNsPNSILKA	821	S	1	1	0	0	0	0	0	0	0
P34932 647	HSPA4	P34932	FVS(0.01)EDDRNS(0.944)FT(0.046)LK	647	S	0	0	0	0	0	0	1	0	0
P35222 191	CTNNB1	P35222	S(1)PQMVSAIVR	191	S	0	0	0	0	0	1	0	0	0
P35228 745	NOS2	P35228	KSRQNLQsPTSSRAT	745	S	1	0	0	0	0	0	0	0	0
P35236 66	PTPN7	P35236	EPICSVNtPREVTLH	66	T	0	1	0	0	0	0	0	0	0
P35236 93	PTPN7	P35236	ALQRQPPsPKQLEEE	93	S	0	1	0	0	0	0	0	0	0
P35251 156	RFC1	P35251	NKPLS(1)PIK	156	S	0	0	0	0	0	1	1	1	0
P35251 71	RFC1	P35251	IIY(0.029)DS(0.971)DS(0.998)ES(0.002)EETLQVK	71	S	0	0	0	0	0	0	1	0	0
P35269 391	GTF2F1	P35269	GNS(0.999)RPGT(0.013)PS(0.988)AEGGSTSSTLR	391	S	0	0	0	0	0	1	0	0	0
P35269 433	GTF2F1	P35269	LDTGPQS(0.002)LS(0.998)GK	433	S	0	0	0	0	0	1	1	0	0
P35398 128	RORA	P35398	PGEAEPLtPTYNISA	128	T	0	1	0	0	0	0	0	0	0
P35568 616	IRS1	P35568	DDGYMPMsPGVAPVP	616	S	1	0	0	0	0	0	0	0	0
P35568 629	IRS1	P35568	_KGS(ph)GDYMPMS(ph)PK_	629	\N	0	0	1	0	0	0	0	0	0
P35568 636	IRS1	P35568	SGDYMPMsPKSVSAP	636	S	0	1	1	0	0	0	0	0	0
P35568 639	IRS1	P35568	YMPMSPKsVSAPQQI	639	S	0	1	0	0	0	0	0	0	0
P35580 1956	MYH10	P35580	QLHLEGASLELS(1)DDDTESK	1956	S	0	0	0	0	0	1	0	0	0
P35611 358	ADD1	P35611	SPGS(1)PVGEGTGSPPK	358	S	0	0	0	0	0	1	0	0	0
P35611 465	ADD1	P35611	WLNSGRGDEASEEGQNGS(0.02)S(0.98)PK	465	S	0	0	0	0	0	1	0	0	0
P35658 1150	NUP214	P35658	_T(ph)PHPVLT(ph)PVAANQAK_	1150	\N	0	0	1	0	0	0	0	0	0
P35658 1156	NUP214	P35658	_T(ph)PHPVLT(ph)PVAANQAK_	1156	\N	0	0	1	0	0	0	0	0	0
P35658 1710	NUP214	P35658	VSSSGFSsPAFGTTA	1710	S	1	1	0	0	0	0	0	0	0
P35658 1809	NUP214	P35658	NAPAFGQsPGFGQGG	1809	S	1	1	0	0	0	0	0	0	0
P35658 430	NUP214	P35658	S(1)PGS(0.84)T(0.16)PTTPTSSQAPQK	430	S	0	0	0	0	0	1	1	1	0
P35659 13	DEK	P35659	SASAPAAEGEGT(0.998)PT(0.002)QPASEKEPEMPGPR	13	T	0	0	0	0	0	1	0	0	0
P35711 109	SOX5	P35711	VMSSFAPHNS(0.001)S(0.007)T(0.007)S(0.985)PQKAEEGGR	109	S	0	0	0	0	0	0	0	1	0
P35711 131	SOX5	P35711	QSGESLSSTALGT(1)PER	131	T	0	0	0	0	0	1	1	1	0
P35711 21	SOX5	P35711	RPAS(1)PYGEADGEVAMVTSR	21	S	0	0	0	0	0	1	0	0	0
P35711 370	SOX5	P35711	LPGIPQGNLGAAVS(0.999)PTS(0.001)IHTDK	370	S	0	0	0	0	0	1	0	0	0
P36578 295	RPL4	P36578	ILKS(1)PEIQR	295	S	0	0	0	0	0	0	1	0	0
P36871 117	PGM1	P36871	AIGGIILTAS(1)HNPGGPNGDFGIK	117	S	0	0	0	0	0	1	0	0	0
P36915 48	GNL1	P36915	EEQT(0.999)DTSDGESVTHHIR	48	T	0	0	0	0	0	1	0	0	0
P36915 50	GNL1	P36915	REEQT(0.607)DT(0.839)S(0.326)DGES(0.223)VT(0.005)HHIR	50	T	0	0	0	0	0	1	1	0	0
P36915 51	GNL1	P36915	REEQT(0.984)DT(0.02)S(0.987)DGES(0.007)VT(0.003)HHIR	51	S	0	0	0	0	0	1	1	1	0
P36956 117	SREBF1	P36956	YPSMPAFsPGPGIKE	117	S	1	1	0	0	0	0	0	0	0
P36956 81	SREBF1	P36956	SPPQPAPtPLKMYPS	81	T	0	1	0	0	0	0	0	0	0
P36956 93	SREBF1	P36956	YPSMPAFsPGPGIKE	93	S	0	1	0	0	0	0	0	0	0
P37231 112	PPARG	P37231	AIKVEPAsPPYYSEK	112	S	0	1	0	0	0	0	0	0	0
P37802 163	TAGLN2	P37802	NFS(1)DNQLQEGK	163	S	0	0	0	0	0	1	1	0	0
P38159 88	RBMX	P38159	VEQATKPS(1)FESGR	88	S	0	0	0	0	0	0	0	1	0
P38432 122	COIL	P38432	RAFQLEEGEET(1)EPDCK	122	T	0	0	0	0	0	1	1	1	0
P38432 271	COIL	P38432	NS(0.997)S(0.003)EKLPTELSK	271	S	0	0	0	0	0	1	0	0	0
P38432 303	COIL	P38432	LGFS(0.003)LT(0.996)PSK	303	T	0	0	0	0	0	0	1	0	0
P38919 10	EIF4A3	P38919	ATTATMAT(0.009)S(0.984)GS(0.006)AR	10	S	0	0	0	0	0	1	0	0	0
P38919 12	EIF4A3	P38919	ATTATMATSGS(1)AR	12	S	0	0	0	0	0	1	0	0	0
P38936 130	CDKN1A	P38936	SGEQAEGsPGGPGDS	130	S	0	1	0	0	0	0	0	0	0
P38936 57	CDKN1A	P38936	NFDFVTEtPLEGDFA	57	T	0	1	0	0	0	0	0	0	0
P40227 205	CCT6A	P40227	HKSETDT(0.093)S(0.907)LIR	205	S	0	0	0	0	0	1	0	0	0
P40425 151	PBX2	P40425	GGGSAAAAAAAAAS(0.001)GGGVS(0.999)PDNSIEHSDYR	151	S	0	0	0	0	0	0	1	0	0
P40763 727	STAT3	P40763	DLPMpSPRTL	727	\N	0	0	0	1	0	0	0	0	0
P40818 577	USP8	P40818	RCPT(1)PEIQKK	577	T	0	0	0	0	0	1	1	0	0
P40818 718	USP8	P40818	SYS(1)SPDITQAIQEEEKR	718	S	0	0	0	0	0	0	1	0	0
P40855 147	PEX19	P40855	NATDLQNSS(0.998)MS(0.001)EEELTK	147	S	0	0	0	0	0	1	0	0	0
P40939 756	HADHA	P40939	QFTPCQLLADHANS(1)PNKK	756	S	0	0	0	0	0	1	0	0	0
P41162 245	ETV3	P41162	_PGMYPDPHS(ph)PFAVS(ph)PIPGR_	245	\N	0	0	1	0	0	0	0	0	0
P41162 250	ETV3	P41162	_PGMYPDPHS(ph)PFAVS(ph)PIPGR_	250	\N	0	0	1	0	0	0	0	0	0
P41182 333	BCL6	P41182	KGLVSPQsPQKSDCQ	333	S	1	1	0	0	0	0	0	0	0
P41182 343	BCL6	P41182	KSDCQPNsPTESCSS	343	S	1	1	0	0	0	0	0	0	0
P41208 20	CETN2	P41208	RMS(1)PKPELTEEQK	20	S	0	0	0	0	0	1	0	0	0
P41212 213	ETV6	P41212	DNMIRRLsPAERAQG	213	S	1	0	0	0	0	0	0	0	0
P41212 257	ETV6	P41212	ESHPKPSsPRQESTR	257	S	1	0	0	0	0	0	0	0	0
P41227 186	NAA10	P41227	GNS(1)PPSSGEACR	186	S	0	0	0	0	0	1	0	0	0
P41229 301	KDM5C	P41229	EELSHS(1)PEPCTK	301	S	0	0	0	0	0	1	1	1	0
P41236 120	PPP1R2	P41236	EQE[pSpS]GEE	120	\N	0	0	0	1	0	0	0	0	0
P41236 121	PPP1R2	P41236	EQE[pSpS]GEE	121	\N	0	0	0	1	0	0	0	0	0
P41236 87	PPP1R2	P41236	EDACpSDTEA	87	\N	0	0	0	1	1	0	0	0	0
P42166 159	TMPO	P42166	S(0.243)S(0.878)T(0.878)PLPTISSSAENTR	159	S	0	0	0	0	0	1	0	0	0
P42166 351	TMPO	P42166	SHISDQS(1)PLSSK	351	S	0	0	0	0	0	1	0	1	0
P42166 66	TMPO	P42166	GPPDFS(1)S(1)DEEREPT(0.999)PVLGS(0.001)GAAAAGR	66	S	0	0	0	0	0	1	0	0	0
P42166 67	TMPO	P42166	GPPDFS(1)S(1)DEEREPT(0.999)PVLGS(0.001)GAAAAGR	67	S	0	0	0	0	0	1	1	0	0
P42166 74	TMPO	P42166	GPPDFSSDEEREPT(1)PVLGSGAAAAGR	74	T	0	0	0	0	0	0	1	1	0
P42167 180	TMPO	P42167	QNGS(0.92)NDS(0.92)DRY(0.091)S(0.067)DNEEDS(0.002)KIELK	180	S	0	0	0	0	0	1	1	1	0
P42167 184	TMPO	P42167	QNGSNDSDRYS(1)DNEEDSKIELK	184	S	0	0	0	0	0	1	1	1	0
P42167 208	TMPO	P42167	AKT(1)PVTLK	208	T	0	0	0	0	0	1	0	0	0
P42167 306	TMPO	P42167	HAS(1)PILPITEFSDIPR	306	S	0	0	0	0	0	0	1	0	0
P42167 378	TMPO	P42167	GAAGRPLELS(1)DFR	378	S	0	0	0	0	0	1	0	0	0
P42167 385	TMPO	P42167	MEES(1)FSSK	385	S	0	0	0	0	0	1	1	0	0
P42224 727	STAT1	P42224	TDNLLPMsPEEFDEV	727	S	1	0	0	0	0	0	0	0	0
P42229 780	STAT5A	P42229	DSLDSRLsPPAGLFT	780	S	1	1	0	0	0	0	0	0	0
P42566 662	\N	P42566	SINKLDsPDPFK	662	\N	0	0	0	0	1	0	0	0	0
P42566 790	EPS15	P42566	_S(ph)INKLDS(ph)PDPFK_	790	\N	0	0	1	0	0	0	0	0	0
P42575 157	CASP2	P42575	_LRLS(ph)TDTVEHSLDNK_	157	\N	0	0	1	0	0	0	0	0	0
P42677 11	RPS27	P42677	DLLHPS(1)PEEEKRK	11	S	0	0	0	0	0	1	0	1	0
P42694 1317	HELZ	P42694	QVDLESNPQNRS(0.999)PESRPSVVYPSTK	1317	S	0	0	0	0	0	1	0	0	0
P42694 1614	HELZ	P42694	S(0.992)PPAVPS(0.002)PPS(0.002)S(0.002)T(0.002)DHS(0.001)S(0.001)HFSNFNDNSR	1614	S	0	0	0	0	0	1	0	0	0
P42696 9	RBM34	P42696	_______MSKRKRKRSVQEGENPDDGVRGSP	9	S	0	0	0	0	0	0	0	0	1
P42702 1044	LIFR	P42702	WNLVSPDsPRSIDSN	1044	S	1	1	0	0	0	0	0	0	0
P42858 1874	HTT	P42858	LLSPQMS(1)GEEEDSDLAAK	1874	S	0	0	0	0	0	1	0	0	0
P43307 268	SSR1	P43307	VEMGTSSQNDVDMSWIPQETLNQINKAS(1)PR	268	S	0	0	0	0	0	1	0	0	0
P43354 126	NR4A2	P43354	SVYYKPSsPPTPTTP	126	S	0	1	0	0	0	0	0	0	0
P43354 129	NR4A2	P43354	YKPSSPPtPTTPGFQ	129	T	0	1	0	0	0	0	0	0	0
P43354 132	NR4A2	P43354	SSPPTPTtPGFQVQH	132	T	0	1	0	0	0	0	0	0	0
P43354 185	NR4A2	P43354	FKQSPPGtPVSSCQM	185	T	0	1	0	0	0	0	0	0	0
P43364 174	MAGEA11	P43364	ESPSPPQsPQEESFS	174	S	1	0	0	0	0	0	0	0	0
P45880 115	VDAC2	P45880	LTFDTTFS(1)PNTGKK	115	S	0	0	0	0	0	1	0	0	0
P45973 92	CBX5	P45973	S(1)NFSNSADDIK	92	S	0	0	0	0	0	0	1	0	0
P46013 1207	MKI67	P46013	LDLAGTLPGS(1)KR	1207	S	0	0	0	0	0	0	1	0	0
P46013 1253	MKI67	P46013	IPCDS(0.997)PQS(0.003)DPVDT(0.781)PT(0.082)S(0.072)T(0.064)K	1253	S	0	0	0	0	0	0	1	1	0
P46013 1329	MKI67	P46013	LDLTENLT(0.082)GS(0.918)K	1329	S	0	0	0	0	0	1	0	0	0
P46013 1355	MKI67	P46013	ELFQT(1)PGHTEEAVAAGK	1355	T	0	0	0	0	0	1	0	0	0
P46013 1376	MKI67	P46013	MPCES(0.01)S(0.99)PPESADTPTSTR	1376	S	0	0	0	0	0	1	0	0	0
P46013 1747	MKI67	P46013	ASQPDLVDT(0.981)PT(0.015)S(0.004)SKPQPK	1747	T	0	0	0	0	0	1	0	0	0
P46013 1861	MKI67	P46013	KILCKS(1)PQSDPADTPTNTK	1861	S	0	0	0	0	0	1	0	0	0
P46013 1923	MKI67	P46013	DINTFVGT(1)PVEK	1923	T	0	0	0	0	0	1	1	0	0
P46013 1937	MKI67	P46013	LDLLGNLPGS(1)KR	1937	S	0	0	0	0	0	1	0	0	0
P46013 2085	MKI67	P46013	ELFQT(1)PDHTEESTTDDKTTK	2085	T	0	0	0	0	0	0	1	1	0
P46013 2389	MKI67	P46013	AMDT(1)PKPAVSDEK	2389	T	0	0	0	0	0	1	1	1	0
P46013 2406	MKI67	P46013	NINTFVET(1)PVQK	2406	T	0	0	0	0	0	1	0	0	0
P46013 2828	MKI67	P46013	IPCKS(0.04)S(0.96)PELEDTATSSK	2828	S	0	0	0	0	0	1	0	0	0
P46013 308	MKI67	P46013	SGGSGHAVAEPAS(1)PEQELDQNKGK	308	S	0	0	0	0	0	1	0	0	0
P46013 357	MKI67	P46013	TPVQYSQQQNS(1)PQK	357	S	0	0	0	0	0	1	0	0	0
P46013 584	MKI67	P46013	AQSLVIS(1)PPAPS(1)PR	584	S	0	0	0	0	0	1	0	0	0
P46013 713	MKI67	P46013	KPVGEVHS(0.002)QFS(0.041)T(0.041)GHANS(0.904)PCT(0.013)IIIGK	713	S	0	0	0	0	0	1	0	0	0
P46087 181	NOP2	P46087	EAAAGIQWS(1)EEET(1)EDEEEEKEVTPESGPPK	181	S	0	0	0	0	0	1	0	0	0
P46087 185	NOP2	P46087	EAAAGIQWS(1)EEET(1)EDEEEEKEVTPESGPPK	185	T	0	0	0	0	0	1	0	0	0
P46087 732	NOP2	P46087	GTDTQTPAVLS(1)PSK	732	S	0	0	0	0	0	1	0	0	0
P46087 786	NOP2	P46087	GPQPPTVS(1)PIR	786	S	0	0	0	0	0	1	0	0	0
P46100 1061	ATRX	P46100	KKDELS(1)DYAEK	1061	S	0	0	0	0	0	1	0	0	0
P46100 1348	ATRX	P46100	HKLTVS(1)DGES(1)GEEKK	1348	S	0	0	0	0	0	1	0	0	0
P46100 1352	ATRX	P46100	HKLTVS(1)DGES(1)GEEKK	1352	S	0	0	0	0	0	1	0	0	0
P46100 1527	ATRX	P46100	EVIEIEDAS(0.991)PT(0.009)KCPITTK	1527	S	0	0	0	0	0	0	0	1	0
P46100 34	ATRX	P46100	LHDFLAHSSEESEETS(0.004)S(0.996)PPR	34	S	0	0	0	0	0	1	0	0	0
P46100 594	ATRX	P46100	LTPVS(1)LS(0.067)NS(0.933)PIK	594	S	0	0	0	0	0	1	0	0	0
P46100 598	ATRX	P46100	LT(0.262)PVS(0.348)LS(0.419)NS(0.972)PIKGADCQEVPQDKDGYK	598	S	0	0	0	0	0	1	0	0	0
P46100 677	ATRX	P46100	RPTETNPVTSNS(1)DEECNETVK	677	S	0	0	0	0	0	1	1	0	0
P46100 849	ATRX	P46100	IPNTKDFDS(1)S(1)EDEKHSK	849	S	0	0	0	0	0	1	1	1	0
P46100 850	ATRX	P46100	IPNTKDFDS(1)S(1)EDEKHSK	850	S	0	0	0	0	0	1	0	0	0
P46379 113	BAG6	P46379	APPQTHLPSGASSGTGSASATHGGGS(0.997)PPGT(0.003)R	113	S	0	0	0	0	0	1	0	0	0
P46527 10	CDKN1B	P46527	NVRVSNGsPSLERMD	10	S	0	1	0	0	0	0	0	0	0
P46527 178	CDKN1B	P46527	EENVSDGsPNAGSVE	178	S	0	1	0	0	0	0	0	0	0
P46527 187	CDKN1B	P46527	NAGSVEQtPKKPGLR	187	T	1	1	0	0	0	0	0	0	0
P46695 18	IER3	P46695	MTILQAPtPAPSTIP	18	T	0	1	0	0	0	0	0	0	0
P46821 1262	MAP1B	P46821	VS(0.067)PS(0.311)KS(0.311)PS(0.309)LS(0.053)PS(0.949)PPS(1)PLEK	1262	S	0	0	0	0	0	1	0	0	0
P46821 1298	MAP1B	P46821	VS(0.018)AEAEVAPVS(0.937)PEVT(0.053)QEVVEEHCAS(0.992)PEDK	1298	S	0	0	0	0	0	1	0	1	0
P46821 1312	MAP1B	P46821	VSAEAEVAPVSPEVTQEVVEEHCAS(1)PEDK	1312	S	0	0	0	0	0	1	1	1	0
P46821 1378	MAP1B	P46821	ASVS(1)PMDEPVPDSESPIEK	1378	S	0	0	0	0	0	1	1	1	0
P46821 1400	MAP1B	P46821	VLS(0.088)PLRS(0.891)PPLIGS(0.016)ES(0.003)AY(0.002)ESFLSADDK	1400	S	0	0	0	0	0	1	0	0	0
P46821 1427	MAP1B	P46821	GAES(1)PFEEK	1427	S	0	0	0	0	0	1	0	0	0
P46821 1438	MAP1B	P46821	QGS(1)PDQVS(0.981)PVS(0.019)EMTSTSLYQDK	1438	S	0	0	0	0	0	1	0	0	0
P46821 1779	MAP1B	P46821	VQSLEGEKLS(1)PK	1779	S	0	0	0	0	0	0	1	1	0
P46821 1785	MAP1B	P46821	SDIS(1)PLT(1)PR	1785	S	0	0	0	0	0	1	1	0	0
P46821 1788	\N	P46821	SDISPLtPR	1788	\N	0	0	0	0	1	0	0	0	0
P46821 1819	MAP1B	P46821	TATCHSSSS(1)PPIDAASAEPYGFR	1819	S	0	0	0	0	0	1	0	0	0
P46821 1949	MAP1B	P46821	T(1)PEEGGYSYDISEK	1949	T	0	0	0	0	0	1	0	0	0
P46821 614	MAP1B	P46821	EEPS(1)PVKAEVAEK	614	S	0	0	0	0	0	1	1	0	0
P46937 109	YAP1	P46937	QAS(0.979)T(0.02)DAGTAGALTPQHVR	109	S	0	0	0	0	0	1	0	0	0
P46939 1405	UTRN	P46939	SQPLT(0.027)S(0.967)PES(0.006)R	1405	S	0	0	0	0	0	1	0	0	0
P47712 437	PLA2G4A	P47712	HIVSNDSS(0.001)DS(0.999)DDESHEPK	437	S	0	0	0	0	0	1	0	1	0
P47712 505	PLA2G4A	P47712	LNTSYPLsPLSDFAT	505	S	0	1	0	0	0	0	0	0	0
P47755 9	CAPZA2	P47755	ADLEEQLS(1)DEEKVR	9	S	0	0	0	0	0	1	0	0	0
P48634 1085	PRRC2A	P48634	T(0.119)AS(0.849)ET(0.399)RS(0.632)EGS(0.001)EYEEIPK	1085	S	0	0	0	0	0	1	0	0	0
P48634 1089	PRRC2A	P48634	S(1)EGSEYEEIPK	1089	S	0	0	0	0	0	1	0	0	0
P48634 1106	PRRC2A	P48634	GS(0.817)ET(0.152)GS(0.03)ETHESDLAPSDKEAPTPK	1106	S	0	0	0	0	0	1	1	0	0
P48634 1120	PRRC2A	P48634	GSETGSETHESDLAPS(1)DKEAPTPK	1120	S	0	0	0	0	0	1	0	0	0
P48634 1147	PRRC2A	P48634	EGTLTQVPLAPPPPGAPPS(1)PAPAR	1147	S	0	0	0	0	0	0	1	0	0
P48634 342	PRRC2A	P48634	LKFS(1)DEEDGRDS(1)DEEGAEGHR	342	S	0	0	0	0	0	1	0	0	0
P48634 350	PRRC2A	P48634	LKFS(1)DEEDGRDS(1)DEEGAEGHR	350	S	0	0	0	0	0	1	0	0	0
P48634 380	PRRC2A	P48634	KGNS(1)PNSEPPTPK	380	S	0	0	0	0	0	0	1	1	0
P48651 442	PTDSS1	P48651	GS(0.006)EDS(0.994)PPKHAGNNESHSSR	442	S	0	0	0	0	0	0	1	0	0
P48681 325	NES	P48681	TSLS(1)FQDPK	325	S	0	0	0	0	0	1	0	0	0
P48681 768	NES	P48681	S(1)LGEQDQMTLRPPEK	768	S	0	0	0	0	0	1	1	1	0
P48960 738	CD97	P48960	TTSGTGHNQTRALRASESGI___________	738	S	0	0	0	0	0	0	0	0	1
P48960 831	CD97	P48960	_ALRAS(ph)ESGI_	831	\N	0	0	1	0	0	0	0	0	0
P49006 104	MARCKSL1	P49006	LSGLS(1)FKR	104	S	0	0	0	0	0	1	0	0	0
P49006 22	MARCKSL1	P49006	GDVTAEEAAGAS(1)PAK	22	S	0	0	0	0	0	1	0	0	0
P49006 71	MARCKSL1	P49006	GEGES(0.01)PPVNGT(0.074)DEAAGAT(0.03)GDAIEPAPPS(0.828)QGAEAKGEVPPKET(0.058)PK	71	S	0	0	0	0	0	1	0	0	0
P49006 85	MARCKSL1	P49006	GEVPPKET(1)PKK	85	T	0	0	0	0	0	1	0	0	0
P49023 126	PXN	P49023	SFPNKQKsAEPSPTV	126	S	1	1	0	0	0	0	0	0	0
P49023 130	PXN	P49023	KQKSAEPsPTVMSTS	130	S	1	1	0	0	0	0	0	0	0
P49023 83	PXN	P49023	FIHQQPQsSSPVYGS	83	S	1	1	0	0	0	0	0	0	0
P49116 19	NR2C2	P49116	IQIISTDSAVAS(1)PQR	19	S	0	0	0	0	0	1	0	0	0
P49116 68	NR2C2	P49116	VILAS(0.993)PET(0.002)S(0.002)S(0.002)AK	68	S	0	0	0	0	0	1	1	1	0
P49137 222	MAPKAPK2	P49137	TSHNSLTtPCYTPYY	222	T	0	1	0	0	0	0	0	0	0
P49137 25	MAPKAPK2	P49137	APPPQPPtPALPHPP	25	T	0	1	0	0	0	0	0	0	0
P49137 272	MAPKAPK2	P49137	SNHGLAIsPGMKTRI	272	S	0	1	0	0	0	0	0	0	0
P49137 334	MAPKAPK2	P49137	QSTKVPQtPLHTSRV	334	T	0	1	0	0	0	0	0	0	0
P49137 9	MAPKAPK2	P49137	LSNSQGQsPPVPFPA	9	S	0	1	0	0	0	0	0	0	0
P49321 244	NASP	P49321	GGAAPEGPNEAEVT(0.001)S(0.012)GKPEQEVPDAEEEKS(0.938)VS(0.036)GT(0.013)DVQEECR	244	S	0	0	0	0	0	1	1	0	0
P49321 390	NASP	P49321	DGAVNGPSVVGDQT(1)PIEPQTSIER	390	T	0	0	0	0	0	1	1	0	0
P49321 421	NASP	P49321	LVPS(0.991)QEET(0.009)K	421	S	0	0	0	0	0	1	0	0	0
P49321 451	NASP	P49321	VAQGATEKS(1)PEDK	451	S	0	0	0	0	0	1	0	0	0
P49327 725	FASN	P49327	WLSTSIPEAQWHS(0.139)S(0.861)LAR	725	S	0	0	0	0	0	1	0	0	0
P49368 252	CCT3	P49368	KGES(0.999)QT(0.001)DIEITR	252	S	0	0	0	0	0	1	1	1	0
P49407 412	ARRB1	P49407	EEEDGTGsPQLNNR_	412	S	1	1	0	0	0	0	0	0	0
P49454 3119	CENPF	P49454	LALS(1)PLSLGK	3119	S	0	0	0	0	0	1	0	0	0
P49715 21	CEBPA	P49715	PMSSHLQsPPHAPSS	21	S	1	1	0	0	0	0	0	0	0
P49756 677	RBM25	P49756	LGASNS(1)PGQPNSVK	677	S	0	0	0	0	0	1	0	0	0
P49756 683	RBM25	P49756	LGAS(0.04)NS(0.96)PGQPNS(1)VK	683	S	0	0	0	0	0	1	0	0	0
P49756 703	RBM25	P49756	LPVDSVFNKFEDEDS(1)DDVPR	703	S	0	0	0	0	0	1	0	0	0
P49759 140	CLK1	P49759	S(1)VEDDEEGHLICQSGDVLSAR	140	S	0	0	0	0	0	1	0	0	0
P49790 209	NUP153	P49790	NTSLPPLWS(1)PEAER	209	S	0	0	0	0	0	1	0	0	0
P49790 257	NUP153	P49790	KTSQLGDsPFYPGKT	257	S	1	1	0	0	0	0	0	0	0
P49790 320	NUP153	P49790	QSLEKMSsPLADAKR	320	S	1	1	0	0	0	0	0	0	0
P49790 334	NUP153	P49790	RIPSIVSsPLNSPLD	334	S	1	1	0	0	0	1	1	0	0
P49790 338	NUP153	P49790	IVSSPLNsPLDRSGI	338	S	1	1	0	0	0	0	0	0	1
P49790 369	NUP153	P49790	PPVQRLMtPKPVSIA	369	T	1	1	0	0	0	0	0	0	0
P49790 388	NUP153	P49790	VYFKPSLtPSGEFRK	388	T	1	1	0	0	1	0	0	0	0
P49790 413	NUP153	P49790	TGYEKNMtPGQNREQ	413	T	1	1	0	0	0	0	0	0	0
P49790 516	NUP153	P49790	TNKVQMTsPSSTGSP	516	S	1	1	0	0	0	0	0	0	0
P49790 522	NUP153	P49790	TSPSSTGsPMFKFSS	522	S	1	1	0	0	0	0	0	0	0
P49790 529	NUP153	P49790	SPMFKFSsPIVKSTE	529	S	1	1	0	0	0	0	0	0	0
P49790 614	NUP153	P49790	_S(ph)PGFASPK_	614	\N	0	0	1	0	0	0	0	0	0
P49790 645	\N	P49790	EGSVLDILKsPGFASPK	645	\N	0	0	0	0	1	0	0	0	0
P49792 1160	RANBP2	P49792	NHETDGGS(1)AHGDDDDDGPHFEPVVPLPDKIEVK	1160	S	0	0	0	0	0	1	0	0	0
P49792 955	RANBP2	P49792	FESPATGILS(1)PR	955	S	0	0	0	0	0	1	1	0	0
P49795 151	RGS19	P49795	EDYVSILsPKEVSLD	151	S	0	1	0	0	0	0	0	0	0
P49815 664	TSC2	P49815	KKTSGPLsPPTGPPG	664	S	1	1	0	0	0	0	0	0	0
P49841 43	GSK3B	P49841	KVTTVVAtPGQGPDR	43	T	1	1	0	0	0	0	0	0	0
P49841 9	GSK3B	P49841	PRTTpSFAES	9	\N	0	0	0	1	0	0	0	0	0
P49848 653	TAF6	P49848	QEAGDS(1)PPPAPGT(1)PK	653	S	0	0	0	0	0	1	0	0	0
P49848 660	TAF6	P49848	QEAGDS(1)PPPAPGT(1)PK	660	T	0	0	0	0	0	0	1	0	0
P49916 210	LIG3	P49916	LTTTGQVT(0.002)S(0.998)PVK	210	S	0	0	0	0	0	1	0	0	0
P49916 242	LIG3	P49916	KFSGFSAKPNNSGEAPS(0.002)S(0.992)PT(0.006)PK	242	S	0	0	0	0	0	1	0	0	0
P50548 161	ERF	P50548	SPTEDPRsPPACSSS	161	S	0	1	0	0	0	0	0	0	0
P50548 246	ERF	P50548	RGGPEPLsPFPVSPL	246	S	0	1	0	0	0	0	0	0	0
P50548 251	ERF	P50548	PLSPFPVsPLAGPGS	251	S	0	1	0	0	0	0	0	0	0
P50548 526	ERF	P50548	GEAGGPLtPRRVSSD	526	T	0	1	0	0	1	0	0	0	0
P50616 152	TOB1	P50616	PASSVSSsPSPPFGH	152	S	1	1	0	0	0	0	0	0	0
P50616 154	TOB1	P50616	SSVSSSPsPPFGHSA	154	S	1	1	0	0	0	0	0	0	0
P50616 164	TOB1	P50616	FGHSAAVsPTFMPRS	164	S	1	1	0	0	0	0	0	0	0
P51114 409	FXR1	P51114	RGPNYTSGYGTNSELSNPS(0.985)ET(0.014)ES(0.001)ER	409	S	0	0	0	0	0	1	0	0	0
P51116 601	FXR2	P51116	T(0.002)DGS(0.998)IS(1)GDRQPVTVADYISR	601	S	0	0	0	0	0	1	0	0	0
P51116 603	FXR2	P51116	T(0.002)DGS(0.998)IS(1)GDRQPVTVADYISR	603	S	0	0	0	0	0	1	1	0	0
P51149 72	RAB7A	P51149	FQS(1)LGVAFYR	72	S	0	0	0	0	0	1	1	1	0
P51151 175	RAB9A	P51151	VLAT(0.919)EDRS(0.076)DHLIQT(0.004)DT(0.001)VNLHR	175	T	0	0	0	0	0	0	1	0	0
P51151 179	RAB9A	P51151	VLAT(0.002)EDRS(0.991)DHLIQT(0.005)DT(0.002)VNLHR	179	S	0	0	0	0	0	1	1	1	0
P51531 329	SMARCA2	P51531	IS(1)PIQKPQGLDPVEILQER	329	S	0	0	0	0	0	0	1	0	0
P51532 3	SMARCA4	P51532	S(0.09)T(0.91)PDPPLGGTPR	3	T	0	0	0	0	0	1	1	1	0
P51532 610	SMARCA4	P51532	KAENAEGQTPAIGPDGEPLDET(0.156)S(0.852)QMS(0.992)DLPVK	610	S	0	0	0	0	0	1	0	0	0
P51532 613	SMARCA4	P51532	KAENAEGQTPAIGPDGEPLDET(0.156)S(0.852)QMS(0.992)DLPVK	613	S	0	0	0	0	0	0	1	0	0
P51532 695	SMARCA4	P51532	KKIPDPDS(1)DDVS(1)EVDAR	695	S	0	0	0	0	0	1	1	0	0
P51532 699	SMARCA4	P51532	KKIPDPDS(1)DDVS(1)EVDAR	699	S	0	0	0	0	0	1	1	1	0
P51610 3	HCFC1	P51610	AS(0.956)AVS(0.044)PANLPAVLLQPR	3	S	0	0	0	0	0	1	0	0	0
P51610 6	HCFC1	P51610	ASAVS(1)PANLPAVLLQPR	6	S	0	0	0	0	0	1	0	0	0
P51812 375	RPS6KA3 ISPK1 MAPKAPK1B RSK2	P51812	EFTAKTPKDSPGIPPSANAHQLFRGFSFVAI	375	S	0	0	0	0	0	0	0	0	1
P51812 488	RPS6KA3	P51812	DVYDDGKyVYVVTEL	488	Y	0	1	0	0	0	0	0	0	0
P51812 529	RPS6KA3	P51812	TITKTVEyLHAQGVV	529	Y	0	1	0	0	0	0	0	0	0
P51825 588	AFF1	P51825	SCQKS(1)PAQQEPPQR	588	S	0	0	0	0	0	1	1	1	0
P51858 132	HDGF	P51858	NAEGpSpSDEEG	132	\N	0	0	0	1	0	1	0	0	0
P51858 133	HDGF	P51858	AEGSpSDEEG	133	\N	0	0	0	1	0	1	0	0	0
P51858 165	HDGF	P51858	LLEDpSPKRP	165	\N	0	0	0	1	0	1	0	0	0
P51858 202	HDGF	P51858	NSTPS(1)EPGSGR	202	S	0	0	0	0	0	1	0	0	0
P51991 14	HNRNPA3	P51991	MEVKPPPGRPQPDS(1)GR	14	S	0	0	0	0	0	1	0	0	0
P52565 24	ARHGDIA	P52565	AEQEPTAEQLAQIAAENEEDEHS(0.993)VNY(0.007)KPPAQK	24	S	0	0	0	0	0	1	0	0	0
P52594 181	AGFG1	P52594	GT(0.977)PS(0.023)QS(1)PVVGR	181	S	0	0	0	0	0	0	1	1	0
P52597 104	HNRNPF	P52597	HSGPNS(1)ADSANDGFVR	104	S	0	0	0	0	0	1	0	0	0
P52701 43	MSH6	P52701	AAAAPGAS(0.005)PS(0.987)PGGDAAWS(0.008)EAGPGPRPLAR	43	S	0	0	0	0	0	1	1	0	0
P52756 59	RBM5	P52756	YDDYRDYDS(1)PER	59	S	0	0	0	0	0	1	0	0	0
P52756 621	RBM5	P52756	GLVAAY(0.053)S(0.798)GDS(0.149)DNEEELVERLESEEEK	621	S	0	0	0	0	0	1	1	0	0
P52756 624	RBM5	P52756	GLVAAYSGDS(1)DNEEELVER	624	S	0	0	0	0	0	1	0	1	0
P52756 78	RBM5	P52756	SEDGY(0.001)HS(0.999)DGDYGEHDYR	78	S	0	0	0	0	0	1	0	0	0
P52799 260	EFNB2	P52799	KHS(1)PQHTTT(0.992)LS(0.007)LSTLATPK	260	S	0	0	0	0	0	1	0	0	0
P52926 44	HMGA2	P52926	KQQQEPTGEPS(1)PK	44	S	0	0	0	0	0	1	0	0	0
P52945 61	PDX1	P52945	LGALEQGsPPDISPY	61	S	0	1	0	0	0	0	0	0	0
P52945 66	PDX1	P52945	QGSPPDIsPYEVPPL	66	S	0	1	0	0	0	0	0	0	0
P52948 1023	NUP98	P52948	ADT(0.008)S(0.992)QEICSPR	1023	S	0	0	0	0	0	1	1	1	0
P52948 888	NUP98	P52948	YGLQDS(1)DEEEEEHPSK	888	S	0	0	0	0	0	1	0	0	0
P52948 934	NUP98	P52948	PAPPPQSQS(1)PEVEQLGR	934	S	0	0	0	0	0	0	0	1	0
P53004 230	BLVRA	P53004	LKRNRYLsFHFKSGS	230	S	1	0	0	0	0	0	0	0	0
P53355 734	DAPK1	P53355	NSSRFPPsPLASKPT	734	S	0	1	0	0	0	0	0	0	0
P53396 455	ACLY	P53396	TAS(1)FSESR	455	S	0	0	0	0	0	1	0	0	0
P53396 481	ACLY	P53396	PAMPQDSVPS(1)PR	481	S	0	0	0	0	0	1	0	0	0
P53985 461	SLC16A1	P53985	ES(0.998)KEEET(0.002)SIDVAGKPNEVTK	461	S	0	0	0	0	0	1	0	0	0
P53985 466	SLC16A1	P53985	EEET(0.976)S(0.024)IDVAGKPNEVTK	466	T	0	0	0	0	0	1	0	0	0
P53985 467	SLC16A1	P53985	ESKEEET(0.023)S(0.977)IDVAGKPNEVTK	467	S	0	0	0	0	0	1	0	0	0
P54105 102	CLNS1A	P54105	EEEDpSDDDV	102	\N	0	0	0	1	0	1	0	0	0
P54259 34	ATN1	P54259	GRAS(1)PGGVSTSSSDGK	34	S	0	0	0	0	0	1	0	1	0
P54274 11	TERF1	P54274	AEDVSSAAPS(1)PR	11	S	0	0	0	0	0	1	1	1	0
P55081 116	MFAP1	P55081	KIVEPEVVGES(1)DS(1)EVEGDAWR	116	S	0	0	0	0	0	1	0	0	0
P55081 118	MFAP1	P55081	KIVEPEVVGES(1)DS(1)EVEGDAWR	118	S	0	0	0	0	0	1	1	0	0
P55081 267	MFAP1	P55081	SLAALDALNT(1)DDENDEEEYEAWK	267	T	0	0	0	0	0	1	1	1	0
P55081 52	MFAP1	P55081	RPDYAPMES(1)S(1)DEEDEEFQFIK	52	S	0	0	0	0	0	1	0	0	0
P55081 53	MFAP1	P55081	RPDYAPMES(1)S(1)DEEDEEFQFIK	53	S	0	0	0	0	0	1	0	0	0
P55196 1704	\N	P55196	TQVLsPDSLFTAK	1704	\N	0	0	0	0	1	0	0	0	0
P55198 258	MLLT6	P55198	KRPES(0.996)PPS(0.004)ILTPPVVPTADK	258	S	0	0	0	0	0	1	0	0	0
P55199 309	ELL	P55199	KLCQPQSTGSLLGDPAAS(0.026)S(0.974)PPGER	309	S	0	0	0	0	0	1	0	0	0
P55199 442	ELL	P55199	LGLPLLTDCAQPS(0.001)RPHGS(0.998)PS(0.001)R	442	S	0	0	0	0	0	1	0	0	0
P55201 460	BRPF1	P55201	RLPALS(1)HS(0.999)EGEEDEDEEEDEGKGWS(0.001)SEK	460	S	0	0	0	0	0	1	0	0	0
P55201 462	BRPF1	P55201	RLPALS(1)HS(1)EGEEDEDEEEDEGKGWSSEK	462	S	0	0	0	0	0	1	1	0	0
P55201 75	BRPF1	P55201	PANKQS(0.77)PS(0.091)PS(0.135)EVS(0.003)QSPGR	75	S	0	0	0	0	0	0	1	1	0
P55211 125	CASP9	P55211	PEVLRPEtPRPVDIG	125	T	1	1	0	0	0	0	0	0	0
P56270 72	MAZ	P56270	AAPAPPPtPQAPAAE	72	T	1	0	0	0	0	0	0	0	0
P56524 565	HDAC4	P56524	QEPIES(1)DEEEAEPPREVEPGQR	565	S	0	0	0	0	0	1	1	0	0
P56693 451	SOX10	P56693	PLYTAISDPS(0.002)PS(0.011)GPQS(0.052)HS(0.908)PT(0.026)HWEQPVYTTLSRP	451	S	0	0	0	0	0	1	1	0	0
P57682 250	KLF3	P57682	RPLPVES(1)PDTQR	250	S	0	0	0	0	0	0	1	0	0
P59768 8	GNG2	P59768	AS(0.015)NNT(0.013)AS(0.972)IAQAR	8	S	0	0	0	0	0	1	0	0	0
P60228 399	EIF3E	P60228	LGHVVMGNNAVS(1)PYQQVIEK	399	S	0	0	0	0	0	0	1	0	0
P60468 17	SEC61B	P60468	PGPTPSGTNVGSSGRS(1)PSK	17	S	0	0	0	0	0	0	1	0	0
P61006 181	RAB8A	P61006	KLEGNS(1)PQGS(1)NQGVK	181	S	0	0	0	0	0	0	1	0	0
P61006 185	RAB8A	P61006	KLEGNS(1)PQGS(1)NQGVK	185	S	0	0	0	0	0	1	0	0	0
P61978 116	HNRPK	P61978	LQLPpSPTAT	116	\N	0	0	0	1	0	0	0	0	0
P61978 284	HNRNPK	P61978	RRDYDDMsPRRGPPP	284	S	1	0	0	0	0	0	0	0	0
P61978 353	HNRNPK	P61978	DSAIDTWsPSEWQMA	353	S	1	0	0	0	0	0	0	0	0
P62070 186	RRAS2	P62070	KFQEQECPPS(1)PEPTRK	186	S	0	0	0	0	0	0	1	0	0
P62070 190	RRAS2	P62070	KFQEQECPPS(0.135)PEPT(0.865)RK	190	T	0	0	0	0	0	0	1	0	0
P62263 139	RPS14	P62263	IEDVTPIPS(0.004)DS(0.94)T(0.056)RR	139	S	0	0	0	0	0	1	0	0	0
P62316 12	SNRPD2	P62316	SEMT(1)PEELQKR	12	T	0	0	0	0	0	1	0	0	0
P62753 235	RPS6	P62753	_RLS(ph)SLRAS(ph)TSK_	235	\N	0	0	1	0	0	0	0	0	0
P62753 236	RPS6	P62753	_LSS(ph)LRASTS(ph)K_	236	\N	0	0	1	0	0	0	0	0	0
P62753 240	RPS6	P62753	_LSSLRAS(ph)TSK_	240	\N	0	0	1	0	0	0	0	0	0
P62753 242	RPS6	P62753	_LSS(ph)LRASTS(ph)K_	242	\N	0	0	1	0	0	0	0	0	0
P62805 48	HIST1H4A	P62805	RIS(1)GLIYEETR	48	S	0	0	0	0	0	1	1	0	0
P62995 14	TRA2B	P62995	S(0.96)DS(0.04)GEQNYGERES(1)R	14	S	0	0	0	0	0	1	0	0	0
P62995 201	TRA2B	P62995	RPHT(1)PTPGIYMGR	201	T	0	0	0	0	0	1	0	0	0
P62995 266	TRA2B	P62995	S(1)PS(1)PYYSR	266	S	0	0	0	0	0	1	1	1	0
P62995 95	TRA2B	P62995	RHS(1)HS(1)HS(0.206)PMS(0.672)T(0.122)R	95	S	0	0	0	0	0	1	1	1	0
P62995 97	TRA2B	P62995	RHS(1)HS(1)HS(0.206)PMS(0.672)T(0.122)R	97	S	0	0	0	0	0	1	0	1	0
P62995 99	TRA2B	P62995	HS(0.014)HS(0.986)HS(1)PMSTR	99	S	0	0	0	0	0	1	0	0	0
P63104 206	YWHAZ	P63104	LDTLpSEESY	206	\N	0	0	0	1	0	0	0	0	0
P63165 2	SUMO1	P63165	S(1)DQEAKPSTEDLGDK	2	S	0	0	0	0	0	1	0	0	0
P63218 6	GNG5	P63218	SGSS(0.014)S(0.985)VAAMK	6	S	0	0	0	0	0	1	0	0	0
P67809 165	YBX1	P67809	NYQQNYQNS(0.991)ES(0.009)GEK	165	S	0	0	0	0	0	1	0	0	0
P67809 174	YBX1	P67809	NYQQNYQNSESGEKNEGS(1)ESAPEGQAQQR	174	S	0	0	0	0	0	1	0	0	0
P67870 205	CSNK2B	P67870	IHPMAYQLQLQAAS(0.996)NFKS(0.003)PVK	205	S	0	0	0	0	0	0	0	1	0
P67870 209	CSNK2B	P67870	IHPMAYQLQLQAASNFKS(1)PVK	209	S	0	0	0	0	0	1	0	0	0
P68400 360	CSNK2A1	P68400	SGISSVPtPSPLGPL	360	T	0	1	0	0	0	0	0	0	0
P68400 362	CSNK2A1	P68400	ISSVPTPsPLGPLAG	362	S	0	1	0	0	0	0	0	0	0
P68402 2	PAFAH1B2	P68402	S(0.999)QGDS(0.001)NPAAIPHAAEDIQGDDR	2	S	0	0	0	0	0	1	0	0	0
P78312 1144	FAM193A	P78312	LVLAES(1)PQPK	1144	S	0	0	0	0	0	1	0	0	0
P78312 393	FAM193A	P78312	T(0.008)EES(0.028)KADS(0.952)PPPS(0.01)Y(0.002)PTQQAEQAPNTCECHVCK	393	S	0	0	0	0	0	1	1	0	0
P78316 96	NOP14	P78316	FGEYNSNMS(1)PEEK	96	S	0	0	0	0	0	1	1	1	0
P78344 508	EIF4G2	P78344	TQT(1)PPLGQTPQLGLK	508	T	0	0	0	0	0	0	1	0	0
P78347 210	\N	P78347	SILsPGGSCGPIK	210	\N	0	0	0	0	1	0	0	0	0
P78347 627	GTF2I	P78347	INTKALQsPKRPRSP	627	S	1	1	0	0	0	0	0	0	0
P78347 633	GTF2I	P78347	QSPKRPRsPGSNSKV	633	S	1	1	0	0	0	0	0	0	0
P78362 494	SRPK2	P78362	_TVS(ph)ASS(ph)TGDLPK_	494	\N	0	0	1	0	0	0	0	0	0
P78362 497	SRPK2	P78362	_TVS(ph)ASS(ph)TGDLPK_	497	\N	0	0	1	0	0	0	0	0	0
P78362 498	SRPK2	P78362	_TVS(ph)ASST(ph)GDLPK_	498	\N	0	0	1	0	0	0	0	0	0
P78527 3205	PRKDC	P78527	LTPLPEDNS(1)MNVDQDGDPSDR	3205	S	0	0	0	0	0	1	0	0	0
P78527 4026	PRKDC	P78527	KGGS(1)WIQEINVAEK	4026	S	0	0	0	0	0	1	0	0	0
P78536 735	ADAM17	P78536	KPFPAPQtPGRLQPA	735	T	1	0	0	0	0	0	0	0	0
P82094 344	TMF1	P82094	S(1)VSEINS(1)DDELSGK	344	S	0	0	0	0	0	1	0	0	0
P82909 61	MRPS36	P82909	GS(0.146)KS(0.854)PDLLMYQGPPDTAEIIK	61	S	0	0	0	0	0	1	1	0	0
P84022 179	SMAD3	P84022	PQSNIPEtPPPGYLS	179	T	0	1	0	0	0	0	0	0	0
P84022 204	SMAD3	P84022	NHSMDAGsPNLSPNP	204	S	0	1	0	0	0	0	0	0	0
P84022 208	SMAD3	P84022	DAGSPNLsPNPMSPA	208	S	0	1	0	0	0	0	0	0	0
P84022 213	SMAD3	P84022	NLSPNPMsPAHNNLD	213	S	0	1	0	0	0	0	0	0	0
P85037 223	FOXK1	P85037	IQFT(0.041)S(0.66)LY(0.179)HKEEAPAS(0.119)PLRPLY(0.001)PQIS(1)PLK	223	S	0	0	0	0	0	0	1	1	0
P85037 416	FOXK1	P85037	S(1)APAS(1)PTHPGLMS(1)PR	416	S	0	0	0	0	0	1	1	0	0
P85037 420	FOXK1	P85037	S(1)APAS(1)PTHPGLMS(1)PR	420	S	0	0	0	0	0	0	0	1	0
P85037 428	FOXK1	P85037	S(1)APAS(1)PTHPGLMS(1)PR	428	S	0	0	0	0	0	1	0	0	0
P85037 436	FOXK1	P85037	SGGLQT(1)PECLSR	436	T	0	0	0	0	0	1	0	0	0
P85037 445	FOXK1	P85037	EGS(1)PIPHDPEFGSK	445	S	0	0	0	0	0	0	0	1	0
P86452 381	ZBED6	P86452	S(0.023)ES(0.977)PIPVAEQGTLMR	381	S	0	0	0	0	0	1	1	0	0
P98174 48	FGD1	P98174	RGS(0.915)GS(0.085)ALGGPLDPQFVGPSDTSLGAAPGHR	48	S	0	0	0	0	0	1	0	1	0
Q00341 31	HDLBP	Q00341	VATLNS(1)EEESDPPTYK	31	S	0	0	0	0	0	1	0	0	0
Q00536 110	CDK16	Q00536	KIS(0.992)T(0.008)EDINKR	110	S	0	0	0	0	0	1	1	0	0
Q00536 135	CDK16	Q00536	LT(0.913)LNS(0.087)PIFDKPLSR	135	T	0	0	0	0	0	1	1	0	0
Q00536 95	CDK16	Q00536	MGSDGESDQASATSSDEVQS(1)PVR	95	S	0	0	0	0	0	1	0	0	0
Q00537 137	CDK17	Q00537	RIS(1)MEDLNKR	137	S	0	0	0	0	0	1	1	1	0
Q00613 307	HSF1	Q00613	EPPSPPQsPRVEEAS	307	S	1	0	0	0	0	0	0	0	0
Q00613 363	HSF1	Q00613	GHTDTEGRPPS(1)PPPTSTPEK	363	S	0	0	0	0	0	1	0	0	0
Q00613 367	HSF1	Q00613	GHTDTEGRPPS(0.029)PPPT(0.802)S(0.131)T(0.037)PEK	367	T	0	0	0	0	0	1	0	0	0
Q00688 36	FKBP3	Q00688	FLQEHGS(0.009)DS(0.991)FLAEHK	36	S	0	0	0	0	0	1	0	0	0
Q00839 4	HNRNPU	Q00839	SS(0.007)S(0.993)PVNVK	4	S	0	0	0	0	0	1	0	0	0
Q00839 59	HNRNPU	Q00839	PAMEPGNGS(1)LDLGGDSAGR	59	S	0	0	0	0	0	0	1	0	0
Q01082 2102	SPTBN1	Q01082	RPPS(1)PEPSTK	2102	S	0	0	0	0	0	1	1	1	0
Q01082 2138	SPTBN1	Q01082	GEQVSQNGLPAEQGS(1)PR	2138	S	0	0	0	0	0	1	0	0	0
Q01082 2165	SPTBN1	Q01082	T(0.265)S(0.328)S(0.407)KES(0.02)S(0.98)PIPS(0.959)PT(0.034)S(0.007)DRK	2165	S	0	0	0	0	0	1	1	0	0
Q01082 2169	SPTBN1	Q01082	T(0.567)S(0.663)S(0.664)KES(0.05)S(0.056)PIPS(0.999)PT(0.001)SDRK	2169	S	0	0	0	0	0	1	0	0	0
Q01082 2341	SPTBN1	Q01082	AQTLPTSVVTIT(0.001)S(0.002)ES(0.056)S(0.941)PGKR	2341	S	0	0	0	0	0	1	0	0	0
Q01105 7	SET	Q01105	RQS(1)PLPPQKK	7	S	0	0	0	0	0	1	0	0	0
Q01167 398	FOXK2	Q01167	EGS(1)PAPLEPEPGAAQPK	398	S	0	0	0	0	0	1	0	0	0
Q01196 212	RUNX1	Q01196	VS(1)PHHPAPTPNPR	212	S	0	0	0	0	0	1	1	1	0
Q01196 249	RUNX1	Q01196	DTRQIQPsPPWSYDQ	249	S	1	1	0	0	0	0	0	0	0
Q01196 266	RUNX1	Q01196	QYLGSIAsPSVHPAT	266	S	1	1	0	0	0	0	0	0	0
Q01196 276	RUNX1	Q01196	DTRQIQPsPPWSYDQ	276	S	1	1	0	0	0	0	0	0	0
Q01196 293	RUNX1	Q01196	QYLGSIAsPSVHPAT	293	S	1	1	0	0	0	0	0	0	0
Q01196 300	RUNX1	Q01196	SPSVHPAtPISPGRA	300	T	1	1	0	0	0	0	0	0	0
Q01196 303	RUNX1	Q01196	VHPATPIsPGRASGM	303	S	1	1	0	0	0	0	0	0	0
Q01196 462	RUNX1	Q01196	AEGSHSNsPTNMAPS	462	S	1	1	0	0	0	0	0	0	0
Q01518 307	CAP1	Q01518	SGPKPFSAPKPQT(1)SPSPK	307	T	0	0	0	0	0	1	0	0	0
Q01518 308	CAP1	Q01518	PFSAPKPQT(0.009)S(0.991)PSPK	308	S	0	0	0	0	0	1	0	0	0
Q01581 495	HMGCS1	Q01581	RPTPNDDTLDEGVGLVHSNIATEHIPS(1)PAK	495	S	0	0	0	0	0	0	1	0	0
Q01813 386	PFKP	Q01813	S(1)FAGNLNTYK	386	S	0	0	0	0	0	1	1	1	0
Q01831 883	XPC	Q01831	SEAAAPHTDAGGGLS(1)S(1)DEEEGTSSQAEAAR	883	S	0	0	0	0	0	1	1	1	0
Q01831 884	XPC	Q01831	SEAAAPHTDAGGGLS(1)S(1)DEEEGTSSQAEAAR	884	S	0	0	0	0	0	1	1	0	0
Q01831 94	XPC	Q01831	VIKDEALS(1)DGDDLR	94	S	0	0	0	0	0	1	1	0	0
Q01844 79	EWSR1	Q01844	QPPTGYTtPTAPQAY	79	T	1	1	0	0	0	0	0	0	0
Q01860 111	POU5F1	Q01860	ESNSDGAsPEPCTVT	111	S	1	1	0	0	0	0	0	0	0
Q01860 118	POU5F1	Q01860	SPEPCTVtPGAVKLE	118	T	0	1	0	0	0	0	0	0	0
Q01860 355	POU5F1	Q01860	VSVTTLGsPMHSN__	355	S	0	1	0	0	0	0	0	0	0
Q02040 537	AKAP17A	Q02040	VVPEDGS(1)PEKR	537	S	0	0	0	0	0	1	1	1	0
Q02078 235	MEF2A	Q02078	AS(1)PNLIGATGANSLGK	235	S	0	0	0	0	0	1	1	1	0
Q02078 98	MEF2A	Q02078	GCDS(1)PDPDTSYVLTPHTEEK	98	S	0	0	0	0	0	1	1	0	0
Q02224 2605	CENPE	Q02224	KQVTCENsPKSPKVT	2605	S	0	1	0	0	0	0	0	0	0
Q02224 2608	CENPE	Q02224	TCENSPKsPKVTGTA	2608	S	0	1	0	0	0	0	0	0	0
Q02224 2639	CENPE	Q02224	QDPVPKEsPKSCFFD	2639	S	0	1	0	0	0	0	0	0	0
Q02224 2654	CENPE	Q02224	SRSKSLPsPHPVRYF	2654	S	0	1	0	0	0	0	0	0	0
Q02241 867	KIF23	Q02241	YMLTHQELAS(1)DGEIETK	867	S	0	0	0	0	0	1	1	0	0
Q02241 902	KIF23	Q02241	GGGQSVQFTDIETLKQES(0.99)PNGS(0.01)R	902	S	0	0	0	0	0	1	0	1	0
Q02447 73	SP3	Q02447	CSKIGPPsPGDDEEE	73	S	1	1	0	0	0	0	0	0	0
Q02750 292	MAP2K1	Q02750	ETPPRPRtPGRPLSS	292	T	1	1	0	0	0	0	0	0	0
Q02750 386	MAP2K1	Q02750	IGLNQPStPTHAAGV	386	T	0	1	0	0	0	0	0	0	0
Q02880 1550	TOP2B	Q02880	_KAS(ph)GSENEGDYNPGR_	1550	\N	0	0	1	0	0	0	0	0	0
Q02880 1552	TOP2B	Q02880	_KAS(ph)GS(ph)ENEGDYNPGR_	1552	\N	0	0	1	0	0	0	0	0	0
Q02952 1116	AKAP12	Q02952	VVGQTT(1)PESFEK	1116	T	0	0	0	0	0	1	1	1	0
Q02952 188	AKAP12 AKAP250	Q02952	EKQEKEPSKSAESPTSPVTSETGSTFKKFFT	188	S	0	0	0	0	0	0	0	0	1
Q02952 597	AKAP12	Q02952	GLAEVQQDGEAEEGAT(0.942)S(0.058)DGEK	597	T	0	0	0	0	0	0	1	0	0
Q02952 598	AKAP12	Q02952	GLAEVQQDGEAEEGAT(0.001)S(0.999)DGEK	598	S	0	0	0	0	0	1	1	1	0
Q03135 37	CAV1	Q03135	AMADELS(1)EKQVYDAHTK	37	S	0	0	0	0	0	1	1	1	0
Q03164 2158	KMT2A	Q03164	PLLSSGLRSIGSRRHSTSSLSPQRSKLRIMS	2158	S	0	0	0	0	0	0	0	0	1
Q03164 279	MLL	Q03164	AGKLS(1)PLK	279	S	0	0	0	0	0	1	1	1	0
Q03164 518	MLL	Q03164	S(0.001)DT(0.001)PEVHPPLPIS(0.044)QS(0.866)PENES(0.089)NDRR	518	S	0	0	0	0	0	1	1	1	0
Q03188 130	CENPC1	Q03188	ILATDVSSKNT(1)PDSK	130	T	0	0	0	0	0	1	1	1	0
Q03188 177	CENPC1	Q03188	TSVSQNVIPS(0.11)S(0.89)AQK	177	S	0	0	0	0	0	1	1	0	0
Q03188 225	CENPC1	Q03188	IEIDNKVS(1)DEEDKTSEGQER	225	S	0	0	0	0	0	1	0	0	0
Q03188 538	CENPC1	Q03188	SEES(1)PVYSNSSVR	538	S	0	0	0	0	0	1	1	1	0
Q03188 73	CENPC1	Q03188	IKDTCIQS(1)PSKECQK	73	S	0	0	0	0	0	1	1	1	0
Q03468 1348	ERCC6	Q03468	NSNFSVQHPS(0.001)S(0.003)T(0.002)S(0.993)PT(0.001)EK	1348	S	0	0	0	0	0	1	1	0	0
Q03701 621	CEBPZ	Q03701	S(0.855)QLDDHPES(0.145)DDEENFIDANDDEDMEK	621	S	0	0	0	0	0	1	1	0	0
Q03701 629	CEBPZ	Q03701	SQLDDHPES(1)DDEENFIDANDDEDMEKFTDADKETEIVK	629	S	0	0	0	0	0	1	1	0	0
Q04656 357	ATP7A	Q04656	VSITSEVESTS(0.013)NS(0.985)PS(0.001)SSSLQK	357	S	0	0	0	0	0	1	0	0	0
Q04721 1778	NOTCH2	Q04721	AEDEALLS(1)EEDDPIDR	1778	S	0	0	0	0	0	1	0	0	0
Q04726 203	TLE3	Q04726	ERESSANNSVS(1)PSESLR	203	S	0	0	0	0	0	1	1	1	0
Q04726 286	TLE3	Q04726	DAPT(0.002)S(0.997)PASVASSSSTPSSK	286	S	0	0	0	0	0	1	0	0	0
Q04726 328	TLE3	Q04726	NDAPT(1)PGTSTTPGLR	328	T	0	0	0	0	0	1	1	1	0
Q05209 509	PTPN12	Q05209	VS(0.115)VT(0.866)PPEES(0.01)QNS(0.007)DT(0.003)PPRPDR	509	T	0	0	0	0	0	1	0	0	0
Q05519 147	\N	Q05519	LNHVAAGLVsPSLK	147	\N	0	0	0	0	1	0	0	0	0
Q05682 510	CALD1	Q05682	_SPAPKPS(ph)DLRPGDVSSK_	510	\N	0	0	1	0	0	0	0	0	0
Q05682 759	CALD1	Q05682	KTPDGNKsPAPKPSD	759	S	1	0	0	0	0	0	0	0	0
Q05682 789	CALD1	Q05682	QSVDKVTsPTKV___	789	S	1	1	0	0	0	0	0	0	0
Q06330 18	RBPJ	Q06330	MDHT(0.194)EGS(0.806)PAEEPPAHAPS(1)PGK	18	S	0	0	0	0	0	1	1	1	0
Q06587 38	RING1	Q06587	TPQEAIMDGTEIAVS(1)PR	38	S	0	0	0	0	0	1	0	0	0
Q07002 87	CDK18	Q07002	RFS(1)MEDVSK	87	S	0	0	0	0	0	1	0	1	0
Q07157 125	TJP1	Q07157	VQIPVSRPDPEPVS(1)DNEEDS(0.547)Y(0.453)DEEIHDPR	125	S	0	0	0	0	0	1	1	0	0
Q07157 131	TJP1	Q07157	KVQIPVS(0.014)RPDPEPVS(0.986)DNEEDS(0.964)Y(0.036)DEEIHDPR	131	S	0	0	0	0	0	1	0	0	0
Q07157 178	TJP1	Q07157	S(1)VAS(0.987)S(0.013)QPAKPTK	178	S	0	0	0	0	0	1	0	0	0
Q07157 329	TJP1	Q07157	HS(1)PQQPS(0.166)NGS(0.834)LR	329	S	0	0	0	0	0	1	0	0	0
Q07157 617	TJP1	Q07157	S(1)REDLSAQPVQTK	617	S	0	0	0	0	0	0	1	0	0
Q07157 912	TJP1	Q07157	IDS(1)PGFKPASQQK	912	S	0	0	0	0	0	1	0	0	0
Q07343 487	PDE4B	Q07343	YQSMIPQsPSPPLDE	487	S	0	1	0	0	0	0	0	0	0
Q07343 659	PDE4B	Q07343	YQSMIPQsPSPPLDE	659	S	0	1	0	0	0	0	0	0	0
Q07617 423	SPAG1	Q07617	RAS(1)AAAAAGGGATGHPGGGQGAENPAGLK	423	S	0	0	0	0	0	1	0	0	0
Q07820 163	MCL1	Q07820	TDGSLPStPPPAEEE	163	T	1	1	0	0	0	0	0	0	0
Q07820 92	MCL1	Q07820	EVPDVTAtPARLLFF	92	T	1	0	0	0	0	0	0	0	0
Q07889 1132	SOS1	Q07889	TLPHGPRsASVSSIS	1132	S	0	1	0	0	0	0	0	0	0
Q07889 1167	SOS1	Q07889	ESAPAESsPSKIMSK	1167	S	0	1	0	0	0	0	0	0	0
Q07889 1178	SOS1	Q07889	IMSKHLDsPPAIPPR	1178	S	0	1	0	0	0	0	0	0	0
Q07889 1193	SOS1	Q07889	QPTSKAYsPRYSISD	1193	S	0	1	0	0	0	0	0	0	0
Q07889 1197	SOS1	Q07889	KAYSPRYsISDRTSI	1197	S	0	1	0	0	0	0	0	0	0
Q07960 51	ARHGAP1	Q07960	SS(0.001)S(0.999)PELVTHLK	51	S	0	0	0	0	0	1	1	0	0
Q08170 179	SRSF4	Q08170	LVEDKPGS(1)RR	179	S	0	0	0	0	0	1	0	0	0
Q08211 125	DHX9	Q08211	AENNS(1)EVGASGYGVPGPTWDR	125	S	0	0	0	0	0	1	1	0	0
Q08357 256	SLC20A2	Q08357	EGALS(0.009)RVS(0.991)DES(0.999)LS(0.001)K	256	S	0	0	0	0	0	1	0	0	0
Q08357 259	SLC20A2	Q08357	EGALS(0.009)RVS(0.991)DES(0.999)LS(0.001)K	259	S	0	0	0	0	0	1	0	0	0
Q08493 535	PDE4C	Q08493	YQSKIPRsPSDLTNP	535	S	0	1	0	0	0	0	0	0	0
Q08499 413	PDE4D	Q08499	YQSTIPQsPSPAPDD	413	S	0	1	0	0	0	0	0	0	0
Q08499 490	PDE4D	Q08499	YQSTIPQsPSPAPDD	490	S	0	1	0	0	0	0	0	0	0
Q08499 579	PDE4D	Q08499	YQSTIPQsPSPAPDD	579	S	1	1	0	0	0	0	0	0	0
Q08945 437	SSRP1	Q08945	EGMNPS(0.827)Y(0.144)DEY(0.036)ADS(0.993)DEDQHDAY(0.001)LER	437	S	0	0	0	0	0	1	0	0	0
Q08945 444	SSRP1	Q08945	EGMNPSYDEYADS(1)DEDQHDAYLER	444	S	0	0	0	0	0	0	0	1	0
Q08945 659	SSRP1	Q08945	QLS(0.001)ES(0.999)FK	659	S	0	0	0	0	0	1	0	0	0
Q08J23 743	NSUN2	Q08J23	AGEPNS(1)PDAEEANS(0.998)PDVT(0.002)AGCDPAGVHPPR	743	S	0	0	0	0	0	1	0	0	0
Q08J23 751	NSUN2	Q08J23	AGEPNS(1)PDAEEANS(1)PDVTAGCDPAGVHPPR	751	S	0	0	0	0	0	1	0	0	0
Q09161 27	NCBP1	Q09161	_KTSDANET(ph)EDHLESLICK_	27	\N	0	0	1	0	0	0	0	0	0
Q09161 33	NCBP1	Q09161	_TSDANETEDHLES(ph)LICK_	33	\N	0	0	1	0	0	0	0	0	0
Q09472 1038	EP300	Q09472	STELKTEIKEEEDQPS(0.002)T(0.001)S(0.004)AT(0.008)QS(0.149)S(0.816)PAPGQS(0.02)K	1038	S	0	0	0	0	0	1	1	0	0
Q09472 1960	EP300	Q09472	QHQMPPMtPMAPMGM	1960	T	0	1	0	0	0	0	0	0	0
Q09472 2279	EP300	Q09472	PVQPNPMsPQQHMLP	2279	S	0	1	0	0	0	0	0	0	0
Q09472 2315	EP300	Q09472	RSPQPVPsPRPQSQP	2315	S	0	1	0	0	0	0	0	0	0
Q09472 2366	EP300	Q09472	MEQGHFAsPDQNSML	2366	S	0	1	0	0	0	0	0	0	0
Q09472 317	EP300	Q09472	VQQPGLVtPVAQGMG	317	T	0	1	0	0	0	0	0	0	0
Q09472 938	EP300	Q09472	LLPPQPAtPLSQPAV	938	T	0	1	0	0	0	0	0	0	0
Q09666 1068	AHNAK PM227	Q09666	PKFKMPEMHFRAPKMSLPDVDLDLKGPKMKG	1068	S	0	0	0	0	0	0	0	0	1
Q09666 135	AHNAK	Q09666	_S(ph)EDGVEGDLGETQSR_	135	\N	0	0	1	0	0	0	0	0	1
Q09666 216	AHNAK	Q09666	LPSGSGAAS(1)PTGSAVDIR	216	S	0	0	0	0	0	1	0	0	0
Q09666 2397	AHNAK PM227	Q09666	KAPKISMPDLDLHLKSPKAKGEVDVDVPKLE	2397	S	0	0	0	0	0	0	0	0	1
Q09666 3426	AHNAK PM227	Q09666	SSPKVSMPDVELNLKSPKVKGDLDIAGPNLE	3426	S	0	0	0	0	0	0	0	0	1
Q09666 490	AHNAK	Q09666	VKT(1)PEMIIQKPK	490	T	0	0	0	0	0	1	1	0	0
Q09666 5099	\N	Q09666	MYFPDVEFDIKsPK	5099	\N	0	0	0	0	1	0	0	0	0
Q09666 5110	AHNAK	Q09666	_FKAEAPLPS(ph)PK_	5110	\N	0	0	1	0	0	0	0	0	1
Q09666 5400	AHNAK	Q09666	VSVGAPDLSLEAS(0.002)EGS(0.998)IKLPK	5400	S	0	0	0	0	0	1	1	1	0
Q09666 5448	AHNAK	Q09666	IS(1)APNVDFNLEGPK	5448	S	0	0	0	0	0	1	0	0	0
Q09666 570	AHNAK	Q09666	IS(0.998)MS(0.002)EVDLNVAAPK	570	S	0	0	0	0	0	1	1	1	0
Q09666 5731	AHNAK	Q09666	GKGGVTGS(1)PEASISGSK	5731	S	0	0	0	0	0	1	1	1	0
Q09666 5739	AHNAK	Q09666	GGVTGSPEASIS(0.001)GS(0.999)KGDLK	5739	S	0	0	0	0	0	0	1	1	0
Q09666 5752	AHNAK	Q09666	SSKAS(1)LGS(1)LEGEAEAEASSPK	5752	S	0	0	0	0	0	1	1	1	0
Q09666 5841	AHNAK	Q09666	GHYEVTGS(1)DDETGK	5841	S	0	0	0	0	0	1	1	1	0
Q09666 93	AHNAK	Q09666	S(1)PEPGQTWTR	93	S	0	0	0	0	0	0	1	0	0
Q12769 1157	NUP160	Q12769	LIRPEYAWIVQPVSGAVYDRPGAS(1)PK	1157	S	0	0	0	0	0	1	0	1	0
Q12772 432	SREBF2	Q12772	NQNVLLMsPPASDSG	432	S	1	1	0	0	0	0	0	0	0
Q12772 455	SREBF2	Q12772	SIDSEPGsPLLDDAK	455	S	1	1	0	0	0	0	0	0	0
Q12789 1062	GTF3C1	Q12789	KNS(0.872)S(0.039)T(0.039)DQGS(0.049)DEEGSLQKEQESAMDK	1062	S	0	0	0	0	0	1	0	0	0
Q12789 1068	GTF3C1	Q12789	KNS(0.334)S(0.334)T(0.334)DQGS(0.996)DEEGS(0.002)LQKEQESAMDK	1068	S	0	0	0	0	0	1	0	0	0
Q12789 1611	GTF3C1	Q12789	S(0.083)LGKDGS(0.917)LEDDEDEEDDLDEGVGGK	1611	S	0	0	0	0	0	0	0	1	0
Q12789 1854	GTF3C1	Q12789	EDPQARPLEGSSSEDS(0.001)PPEGQAPPS(0.857)HS(0.143)PR	1854	S	0	0	0	0	0	1	0	0	0
Q12789 1856	GTF3C1	Q12789	PLEGSSSEDSPPEGQAPPS(0.002)HS(0.998)PR	1856	S	0	0	0	0	0	1	1	1	0
Q12789 1865	GTF3C1	Q12789	RAS(1)WAS(1)ENGETDAEGTQMTPAK	1865	S	0	0	0	0	0	1	0	0	0
Q12789 1868	GTF3C1	Q12789	RAS(1)WAS(1)ENGETDAEGTQMTPAK	1868	S	0	0	0	0	0	1	0	0	0
Q12789 739	GTF3C1	Q12789	TSQPPVPQGEAEEDS(1)QGK	739	S	0	0	0	0	0	1	0	0	0
Q12802 983	AKAP13	Q12802	ALQLSNS(1)PGASSAFLK	983	S	0	0	0	0	0	1	0	0	0
Q12834 41	CDC20	Q12834	EAAGPAPS(1)PMR	41	S	0	0	0	0	0	1	1	1	0
Q12834 70	CDC20	Q12834	VQT(0.016)T(0.984)PSKPGGDR	70	T	0	0	0	0	0	1	0	0	0
Q12846 117	STX4	Q12846	AIEPQKEEADENYNS(1)VNTR	117	S	0	0	0	0	0	1	0	1	0
Q12872 604	SFSWAP	Q12872	VKLDDDS(0.998)DDDEES(0.001)KEGQESSSSAANTNPAVAPPCVVVEEK	604	S	0	0	0	0	0	1	0	0	0
Q12873 1601	CHD3	Q12873	METEADAPS(1)PAPS(1)LGER	1601	S	0	0	0	0	0	1	0	0	0
Q12873 1605	CHD3	Q12873	METEADAPS(1)PAPS(1)LGER	1605	S	0	0	0	0	0	1	0	1	0
Q12873 597	CHD3	Q12873	KNDMDEPPPLDY(0.035)GS(0.956)GEDDGKS(0.009)DK	597	S	0	0	0	0	0	1	0	0	0
Q12873 713	CHD3	Q12873	ELQGDGPPS(0.023)S(0.964)PT(0.013)NDPTVK	713	S	0	0	0	0	0	1	0	0	0
Q12888 1028	TP53BP1	Q12888	KNGSTAVAESVAS(1)PQK	1028	S	0	0	0	0	0	1	1	0	0
Q12888 1068	TP53BP1	Q12888	GNLLHFPS(0.014)S(0.986)QGEEEKEK	1068	S	0	0	0	0	0	1	0	0	0
Q12888 1094	TP53BP1	Q12888	QSQQPMKPIS(1)PVKDPVS(0.99)PAS(0.01)QK	1094	S	0	0	0	0	0	1	1	0	0
Q12888 1101	TP53BP1	Q12888	QSQQPMKPIS(1)PVKDPVS(1)PAS(1)QK	1101	S	0	0	0	0	0	1	0	0	0
Q12888 1113	TP53BP1	Q12888	MVIQGPS(0.953)S(0.047)PQGEAMVTDVLEDQKEGR	1113	S	0	0	0	0	0	1	0	1	0
Q12888 1114	TP53BP1	Q12888	MVIQGPS(0.015)S(0.985)PQGEAMVTDVLEDQKEGR	1114	S	0	0	0	0	0	1	0	0	0
Q12888 1362	TP53BP1	Q12888	GGPGKLS(1)PR	1362	S	0	0	0	0	0	0	1	0	0
Q12888 1426	TP53BP1	Q12888	ETAVPGPLGIEDIS(1)PNLSPDDK	1426	S	0	0	0	0	0	0	1	0	0
Q12888 1430	TP53BP1	Q12888	ETAVPGPLGIEDISPNLS(1)PDDK	1430	S	0	0	0	0	0	1	0	0	0
Q12888 1462	TP53BP1	Q12888	RS(0.035)DS(0.965)PEIPFQAAAGPSDGLDASSPGNSFVGLR	1462	S	0	0	0	0	0	1	1	0	0
Q12888 1648	TP53BP1	Q12888	SNVSSPATPTASSS(0.003)S(0.003)S(0.003)T(0.124)T(0.867)PTR	1648	T	0	0	0	0	0	1	0	0	0
Q12888 1673	TP53BP1	Q12888	LIT(0.037)S(0.963)EEERS(1)PAK	1673	S	0	0	0	0	0	1	0	0	0
Q12888 1678	TP53BP1	Q12888	LITSEEERS(1)PAK	1678	S	0	0	0	0	0	1	0	0	0
Q12888 222	TP53BP1	Q12888	LSDVDANT(0.004)AIKHEEQS(0.996)NEDIPIAEQSSK	222	S	0	0	0	0	0	1	0	0	0
Q12888 265	TP53BP1	Q12888	SEDMPFS(1)PK	265	S	0	0	0	0	0	0	1	0	0
Q12888 294	TP53BP1	Q12888	S(1)PEPEVLSTQEDLFDQSNK	294	S	0	0	0	0	0	1	0	0	0
Q12888 398	TP53BP1	Q12888	QDKPMDTSVLS(1)EEGGEPFQK	398	S	0	0	0	0	0	1	1	1	0
Q12888 500	TP53BP1	Q12888	NS(1)PEDLGLSLTGDSCK	500	S	0	0	0	0	0	1	1	0	0
Q12888 523	TP53BP1	Q12888	LMLSTSEY(0.001)S(0.999)QS(1)PK	523	S	0	0	0	0	0	1	1	0	0
Q12888 525	TP53BP1	Q12888	LMLS(0.001)T(0.007)S(0.496)EYS(0.496)QS(1)PK	525	S	0	0	0	0	0	1	0	0	0
Q12888 552	TP53BP1	Q12888	IDEDGENTQIEDTEPMS(1)PVLNSK	552	S	0	0	0	0	0	1	0	0	0
Q12888 771	TP53BP1	Q12888	VDVS(1)CEPLEGVEK	771	S	0	0	0	0	0	0	0	1	0
Q12888 809	TP53BP1	Q12888	LDTKEEKS(1)VEYEGDLK	809	S	0	0	0	0	0	1	0	0	0
Q12888 831	TP53BP1	Q12888	SGTAETEPVEQDS(0.014)S(0.986)QPSLPLVR	831	S	0	0	0	0	0	1	0	0	0
Q12893 329	TMEM115	Q12893	VDSPLPSDKAPT(1)PPGK	329	T	0	0	0	0	0	1	1	0	0
Q12906 382	ILF3	Q12906	RPMEEDGEEKS(1)PSK	382	S	0	0	0	0	0	1	0	0	0
Q12906 482	ILF3	Q12906	GEDS(0.766)AEET(0.234)EAKPAVVAPAPVVEAVSTPSAAFPSDATAEQGPILTK	482	S	0	0	0	0	0	1	1	1	0
Q12906 62	ILF3	Q12906	GSSEQAES(1)DNMDVPPEDDSKEGAGEQK	62	S	0	0	0	0	0	1	0	0	0
Q12923 908	PTPN13	Q12923	AIS(0.864)T(0.864)GS(0.269)LAS(0.001)S(0.002)T(0.001)LNK	908	S	0	0	0	0	0	1	1	1	0
Q12923 911	PTPN13	Q12923	AIS(0.387)T(0.613)GS(0.995)LAS(0.004)S(0.001)TLNK	911	S	0	0	0	0	0	0	1	1	0
Q12929 659	EPS8	Q12929	QNS(0.993)S(0.006)S(0.001)SDSGGSIVR	659	S	0	0	0	0	0	1	0	0	0
Q12996 691	CSTF3	Q12996	RPNEDS(1)DEDEEKGAVVPPVHDIYR	691	S	0	0	0	0	0	1	0	0	0
Q13017 1202	ARHGAP5 RHOGAP5	Q13017	KRKGRHRGSEEDPLLSPVETWKGGIDNPAIT	1202	S	0	0	0	0	0	0	0	0	1
Q13017 1218	ARHGAP5	Q13017	GGIDNPAITS(1)DQELDDKK	1218	S	0	0	0	0	0	1	0	0	0
Q13085 29	ACACA	Q13085	FIIGSVSEDNS(1)EDEISNLVK	29	S	0	0	0	0	0	1	1	0	0
Q13111 141	CHAF1A	Q13111	LNSEAS(0.986)PS(0.014)R	141	S	0	0	0	0	0	1	1	0	0
Q13111 206	CHAF1A	Q13111	S(1)CPELTSGPR	206	S	0	0	0	0	0	1	1	0	0
Q13111 772	CHAF1A	Q13111	GLLSNHTGS(1)PR	772	S	0	0	0	0	0	1	1	1	0
Q13112 409	CHAF1B	Q13112	GS(0.968)S(0.032)PGPRPVEGTPASR	409	S	0	0	0	0	0	1	0	1	0
Q13112 410	CHAF1B	Q13112	GS(0.088)S(0.912)PGPRPVEGTPASR	410	S	0	0	0	0	0	1	1	1	0
Q13112 429	CHAF1B	Q13112	TQDPS(0.002)S(0.998)PGT(0.266)T(0.734)PPQAR	429	S	0	0	0	0	0	1	0	0	0
Q13112 433	CHAF1B	Q13112	TQDPSSPGT(0.004)T(0.996)PPQAR	433	T	0	0	0	0	0	1	1	0	0
Q13136 1172	PPFIA1	Q13136	VTSSMS(0.009)S(0.962)PS(0.029)MQPK	1172	S	0	0	0	0	0	0	1	0	0
Q13136 239	PPFIA1	Q13136	RSS(1)DGSLSHEEDLAK	239	S	0	0	0	0	0	0	1	1	0
Q13136 763	PPFIA1	Q13136	GALHTVS(1)HEDIR	763	S	0	0	0	0	0	1	1	1	0
Q13164 731	MAPK7	Q13164	_SQVEDPLPPVFS(ph)GT(ph)PK_	731	\N	0	0	1	0	0	0	0	0	0
Q13164 733	MAPK7	Q13164	_SQVEDPLPPVFS(ph)GT(ph)PK_	733	\N	0	0	1	0	0	0	0	0	0
Q13177 2	PAK2	Q13177	S(1)DNGELEDKPPAPPVR	2	S	0	0	0	0	0	0	1	0	0
Q13188 316	STK3	Q13188	ELEEEEENS(1)DEDELDSHTMVK	316	S	0	0	0	0	0	1	0	0	0
Q13200 16	PSMD2	Q13200	DKAPVQPQQS(1)PAAAPGGTDEKPSGK	16	S	0	0	0	0	0	1	0	0	0
Q13242 189	SRSF9	Q13242	STS(1)YGYSR	189	S	0	0	0	0	0	1	1	0	0
Q13242 204	SRSF9	Q13242	GRDS(1)PYQSR	204	S	0	0	0	0	0	1	0	0	0
Q13242 211	SRSF9	Q13242	GS(1)PHYFSPFRPY	211	S	0	0	0	0	0	1	0	0	0
Q13242 216	SRSF9	Q13242	GS(1)PHYFS(1)PFRPY	216	S	0	0	0	0	0	1	1	1	0
Q13247 301	SRSF6	Q13247	S(1)NS(1)PLPVPPSK	301	S	0	0	0	0	0	1	0	1	0
Q13247 303	SRSF6	Q13247	S(1)NS(1)PLPVPPSK	303	S	0	0	0	0	0	1	0	0	0
Q13247 314	SRSF6	Q13247	S(1)VS(1)PPPKR	314	S	0	0	0	0	0	0	0	1	0
Q13247 316	SRSF6	Q13247	S(1)VS(1)PPPKR	316	S	0	0	0	0	0	1	0	0	0
Q13247 45	SRSF6	Q13247	NGYGFVEFEDS(1)R	45	S	0	0	0	0	0	1	0	0	0
Q13263 14	TRIM28	Q13263	AASAAAASAAAAS(0.96)AAS(0.032)GS(0.008)PGPGEGSAGGEKR	14	S	0	0	0	0	0	1	0	0	0
Q13263 17	TRIM28	Q13263	AASAAAASAAAAS(0.004)AAS(0.963)GS(0.033)PGPGEGSAGGEK	17	S	0	0	0	0	0	1	0	0	0
Q13263 19	TRIM28	Q13263	AASAAAASAAAASAASGS(1)PGPGEGSAGGEKR	19	S	0	0	0	0	0	1	0	0	0
Q13263 26	TRIM28	Q13263	AASAAAASAAAASAAS(0.005)GS(0.994)PGPGEGS(1)AGGEKR	26	S	0	0	0	0	0	1	0	0	0
Q13263 498	TRIM28	Q13263	_VSLERLDLDLT(ph)ADSQPPVFK_	498	\N	0	0	1	0	0	0	0	0	0
Q13263 50	TRIM28	Q13263	STAPSAAASASASAAAS(0.007)S(0.993)PAGGGAEALELLEHCGVCR	50	S	0	0	0	0	0	1	1	0	0
Q13322 150	GRB10	Q13322	PELCGPGsPPVLTPG	150	S	1	1	0	0	0	0	0	0	0
Q13322 476	GRB10	Q13322	MNILGSQsPLHPSTL	476	S	1	1	0	0	0	0	0	0	0
Q13425 110	SNTB2	Q13425	GPAGEAGAS(1)PPVRR	110	S	0	0	0	0	0	1	0	0	0
Q13425 393	SNTB2	Q13425	S(1)PSLGSDLTFATR	393	S	0	0	0	0	0	1	1	1	0
Q13425 95	SNTB2	Q13425	GLGPPS(1)PPAPPRGPAGEAGAS(1)PPVRR	95	S	0	0	0	0	0	1	0	0	0
Q13427 356	PPIG	Q13427	S(1)ET(1)PPHWR	356	S	0	0	0	0	0	1	1	1	0
Q13427 358	PPIG	Q13427	S(1)ET(1)PPHWR	358	T	0	0	0	0	0	1	0	0	0
Q13427 687	PPIG	Q13427	DQS(1)PFSK	687	S	0	0	0	0	0	1	1	1	0
Q13427 696	PPIG	Q13427	IKQS(0.006)S(0.994)QDNELK	696	S	0	0	0	0	0	1	0	0	0
Q13427 745	PPIG	Q13427	KFDHES(0.001)S(0.997)PGT(0.002)DEDKSG	745	S	0	0	0	0	0	1	0	0	0
Q13428 1111	TCOF1	Q13428	TQPSSGVDSAVGTLPATS(0.995)PQS(0.004)T(0.001)SVQAK	1111	S	0	0	0	0	0	1	1	1	0
Q13428 171	TCOF1	Q13428	KSAEPSANTTLVS(1)ET(1)EEEGSVPAFGAAAK	171	S	0	0	0	0	0	1	0	0	0
Q13428 249	TCOF1	Q13428	VGDVT(1)PQVK	249	T	0	0	0	0	0	1	0	0	0
Q13428 381	TCOF1	Q13428	AASAPAKES(1)PR	381	S	0	0	0	0	0	0	0	1	0
Q13428 503	TCOF1	Q13428	S(1)PQVKPASTMGMGPLGK	503	S	0	0	0	0	0	1	1	1	0
Q13428 583	TCOF1	Q13428	SLGNILQAKPT(0.003)S(0.01)S(0.988)PAK	583	S	0	0	0	0	0	1	1	1	0
Q13428 674	TCOF1	Q13428	KAGT(0.097)AT(0.043)S(0.857)PAGS(0.001)S(0.001)PAVAGGTQR	674	S	0	0	0	0	0	1	0	0	0
Q13428 906	TCOF1	Q13428	AALAPAKES(1)PRK	906	S	0	0	0	0	0	1	0	0	0
Q13428 983	TCOF1	Q13428	SPAGPAATPAQAQAAS(0.008)T(0.992)PR	983	T	0	0	0	0	0	1	0	0	0
Q13435 307	SF3B2	Q13435	SSLGQS(0.989)AS(0.01)ET(0.001)EEDTVSVSK	307	S	0	0	0	0	0	1	0	0	0
Q13435 309	SF3B2	Q13435	SSLGQS(0.001)AS(0.998)ET(0.001)EEDTVSVSKK	309	S	0	0	0	0	0	1	0	0	0
Q13435 684	\N	Q13435	IEEAMDGSEtPQLFTVLPEK	684	\N	0	0	0	0	1	0	0	0	0
Q13435 778	SF3B2	Q13435	IEEAMDGS(0.99)ET(0.01)PQLFTVLPEKR	778	S	0	0	0	0	0	1	1	0	0
Q13435 780	SF3B2	Q13435	IEEAMDGSET(1)PQLFTVLPEK	780	T	0	0	0	0	0	1	0	0	0
Q13439 266	GOLGA4	Q13439	EENPES(1)DGEPVVEDGTSVK	266	S	0	0	0	0	0	1	1	0	0
Q13439 71	GOLGA4	Q13439	VPS(1)VESLFR	71	S	0	0	0	0	0	1	1	1	0
Q13443 761	ADAM9	Q13443	HVS(0.001)PVT(0.997)PPREVPIY(0.002)ANR	761	T	0	0	0	0	0	1	0	0	0
Q13451 13	FKBP5	Q13451	NNEES(0.841)PT(0.157)AT(0.002)VAEQGEDITSKK	13	S	0	0	0	0	0	0	1	0	0
Q13459 1114	MYO9B	Q13459	S(0.006)PLEHS(0.842)S(0.152)PEKEAPS(1)PEK	1114	S	0	0	0	0	0	0	1	0	0
Q13459 1115	MYO9B	Q13459	SPLEHS(0.012)S(0.988)PEKEAPSPEK	1115	S	0	0	0	0	0	1	0	0	0
Q13459 1267	MYO9B	Q13459	VSPPAPGS(1)APET(1)PEDK	1267	S	0	0	0	0	0	0	1	0	0
Q13459 1271	MYO9B	Q13459	VSPPAPGS(1)APET(1)PEDK	1271	T	0	0	0	0	0	0	1	0	0
Q13459 1290	MYO9B	Q13459	VQEKPDS(1)PGGSTQIQR	1290	S	0	0	0	0	0	1	0	0	0
Q13459 1354	MYO9B	Q13459	RT(0.001)S(0.998)FS(0.001)T(0.001)SDVSK	1354	S	0	0	0	0	0	1	0	0	0
Q13459 1405	MYO9B	Q13459	KKPGDASSLPDAGLS(0.984)PGS(0.016)QVDSK	1405	S	0	0	0	0	0	1	0	0	0
Q13459 1992	MYO9B	Q13459	LPELDPRGS(0.995)DEENLDS(0.002)ET(0.002)SASTESLLEER	1992	S	0	0	0	0	0	1	0	0	0
Q13459 717	MYO9B	Q13459	AAGMS(0.044)S(0.953)PGAQS(0.003)HPEELPR	717	S	0	0	0	0	0	1	0	0	0
Q13480 476	GAB1	Q13480	EANYVPMtPGTFDFS	476	T	0	1	0	0	0	0	0	0	0
Q13523 20	PRPF4B	Q13523	EQPEMEDANS(1)EKS(1)INEENGEVSEDQSQNK	20	S	0	0	0	0	0	1	1	0	0
Q13523 23	PRPF4B	Q13523	S(1)INEENGEVSEDQSQNK	23	S	0	0	0	0	0	0	1	0	0
Q13523 277	PRPF4B	Q13523	S(1)PIINESR	277	S	0	0	0	0	0	1	1	0	0
Q13523 292	PRPF4B	Q13523	S(1)RS(1)PVDLR	292	S	0	0	0	0	0	1	0	0	0
Q13523 294	PRPF4B	Q13523	S(1)RS(1)PVDLR	294	S	0	0	0	0	0	1	0	0	0
Q13523 366	PRPF4B	Q13523	S(1)RS(1)PLLNDRR	366	S	0	0	0	0	0	0	1	0	0
Q13523 368	PRPF4B	Q13523	S(1)RS(1)PLLNDRR	368	S	0	0	0	0	0	1	1	1	0
Q13541 37	EIF4EBP1	Q13541	PPGDYSTtPGGTLFS	37	T	0	1	0	0	0	0	0	0	0
Q13541 46	EIF4EBP1	Q13541	GGTLFSTtPGGTRII	46	T	0	1	0	0	0	0	0	0	0
Q13541 65	EIF4EBP1	Q13541	FLMECRNsPVTKTPP	65	S	1	1	0	0	0	0	0	0	0
Q13541 70	EIF4EBP1	Q13541	RNSPVTKtPPRDLPT	70	T	0	1	0	0	0	0	0	0	0
Q13586 575	STIM1	Q13586	LVEKLPDsPALAKKA	575	S	0	1	0	0	0	0	0	0	0
Q13625 827	TP53BP2	Q13625	NSDMPAPsPGLDYEP	827	S	0	1	0	0	0	0	0	0	0
Q13950 24	RUNX2	Q13950	FFWDPSTsRRFSPPS	24	S	1	0	0	0	0	0	0	0	0
Q13950 275	RUNX2	Q13950	PSLNSAPsPFNPQGQ	275	S	1	0	0	0	0	0	0	0	0
Q13950 28	RUNX2	Q13950	PSTSRRFsPPSSSLQ	28	S	1	0	0	0	0	0	0	0	0
Q13950 294	RUNX2	Q13950	DPRQAQSsPPWSYDQ	294	S	1	0	0	0	0	0	0	0	0
Q13950 312	RUNX2	Q13950	SYLSQMTsPSIHSTT	312	S	1	0	0	0	0	0	0	0	0
Q13950 314	RUNX2	Q13950	LSQMTSPsIHSTTPL	314	S	1	0	0	0	0	0	0	0	0
Q13950 340	RUNX2	Q13950	TDVPRRIsDDDTATS	340	S	1	0	0	0	0	0	0	0	0
Q13950 43	RUNX2	Q13950	PGKMSDVsPVVAAQQ	43	S	1	0	0	0	0	0	0	0	0
Q13950 503	RUNX2	Q13950	ADGSHSSsPTVLNSS	503	S	1	0	0	0	0	0	0	0	0
Q14247 364	\N	Q14247	TQtPPVSPAPQPTEER	364	\N	0	0	0	0	1	0	0	0	0
Q14247 368	\N	Q14247	AKTQTPPVsPAPQPTEER	368	\N	0	0	0	0	1	0	0	0	0
Q14247 401	CTTN	Q14247	TQpTPPVpSPA	401	\N	0	0	0	1	0	0	0	0	0
Q14247 405	CTTN	Q14247	KTQTPPVsPAPQPTE	405	S	1	1	0	1	0	0	0	0	0
Q14247 418	CTTN	Q14247	TEERLPSsPVYEDAA	418	S	1	1	0	1	0	0	0	0	0
Q14247 447	CTTN	Q14247	EPVYpSMEAA	447	\N	0	0	0	1	0	0	0	0	0
Q14674 1126	ESPL1	Q14674	IAPSTNSsPVLKTKP	1126	S	0	1	0	0	0	0	0	0	0
Q14678 325	ANKRD15	Q14678	KRSYpSAGNA	325	\N	0	0	0	1	0	0	0	0	0
Q14686 884	NCOA6	Q14686	NKDVTLTsPLLVNLL	884	S	0	1	0	0	0	0	0	0	0
Q14790 387	CASP8	Q14790	YLEMDLSsPQTRYIP	387	S	1	1	0	0	0	0	0	0	0
Q14934 676	NFATC4	Q14934	SNGRRKRsPTQSFRF	676	S	1	1	0	0	0	0	0	0	0
Q14980 621	\N	Q14980	TQPDGTSVPGEPAsPISQR	621	\N	0	0	0	0	1	0	0	0	0
Q15021 1330	NCAPD2	Q15021	_YQPLAS(ph)TAS(ph)DNDFVTPEPR_	1330	\N	0	0	1	0	0	0	0	0	1
Q15021 1331	NCAPD2	Q15021	_YQPLAST(ph)AS(ph)DNDFVTPEPR_	1331	\N	0	0	1	0	0	0	0	0	0
Q15021 1333	NCAPD2	Q15021	_YQPLAST(ph)AS(ph)DNDFVTPEPR_	1333	\N	0	0	1	0	0	0	0	0	0
Q15042 537	RAB3GAP1	Q15042	_KTS(ph)ASDVTNIYPGDAGK_	537	\N	0	0	1	0	0	0	0	0	1
Q15046 207	KARS	Q15046	PYEITLLsPCLHMLP	207	S	1	0	0	0	0	0	0	0	0
Q15084 428	PDIA6	Q15084	DIDLpSDVEL	428	\N	0	0	0	1	0	0	0	0	0
Q15149 4384	PLEC1	Q15149	_S(ph)SSVGS(ph)SSSYPISPAVSR_	4384	\N	0	0	1	0	0	0	0	0	0
Q15149 4385	PLEC1	Q15149	_SS(ph)SVGSSSSYPISPAVSR_	4385	\N	0	0	1	0	0	0	0	0	0
Q15149 4386	PLEC1	Q15149	_SSS(ph)VGSSSSYPISPAVSR_	4386	\N	0	0	1	0	0	0	0	0	0
Q15149 4389	PLEC1	Q15149	_SSSVGS(ph)SSSYPISPAVSR_	4389	\N	0	0	1	0	0	0	0	0	0
Q15149 4390	PLEC1	Q15149	_S(ph)RS(ph)SS(ph)VGSS(ph)SSYPISPAVSR_	4390	\N	0	0	1	0	0	0	0	0	0
Q15149 4396	PLEC1	Q15149	_S(ph)SSVGSSSSYPIS(ph)PAVSR_	4396	\N	0	0	1	0	0	0	0	0	0
Q15149 4402	PLEC1	Q15149	_T(ph)QLASWSDPTEETGPVAGILDTETLEK_	4402	\N	0	0	1	0	0	0	0	0	0
Q15154 1283	PCM1	Q15154	VDPTTVTKTFKTRKASAQASLASKDKTPKSK	1283	S	0	0	0	0	0	0	0	0	1
Q15345 254	LRRC41	Q15345	_APS(ph)RDEGSLLLGSR_	254	\N	0	0	1	0	0	0	0	0	0
Q15345 259	LRRC41	Q15345	_APSRDEGS(ph)LLLGSR_	259	\N	0	0	1	0	0	0	0	0	0
Q15365 246	PCBP1	Q15365	ARQQpSHFAM	246	\N	0	0	0	1	0	0	0	0	0
Q15366 272	PCBP2	Q15366	IESSpSPEVK	272	\N	0	0	0	1	0	0	0	0	0
Q15418 221	RPS6KA1	Q15418	KKAYpSFCGT	221	\N	0	0	0	1	0	0	0	0	0
Q15418 369	RPS6KA1	Q15418	KD[pS]PGIPPpSAG	369	\N	0	0	0	1	0	0	0	0	0
Q15418 573	RPS6KA1	Q15418	AENGLLMtPCYTANF	573	T	1	1	0	0	0	0	0	0	0
Q15418 577	RPS6KA1	Q15418	GLLMpTPCYT	577	\N	0	0	0	1	0	0	0	0	0
Q15596 736	NCOA2	Q15596	TIKQEPVsPKKKENA	736	S	1	1	0	0	0	0	0	0	0
Q15648 1032	MED1	Q15648	SSSNRPFtPPTSTGG	1032	T	1	1	0	0	0	0	0	0	0
Q15648 1457	MED1	Q15648	HSKSPAYtPQNLDSE	1457	T	1	1	0	0	0	0	0	0	0
Q15672 68	TWIST1	Q15672	GGGDEPGsPAQGKRG	68	S	1	1	0	0	0	0	0	0	0
Q15700 323	DLG2	Q15700	KTSLPPIsPGRYSPI	323	S	0	1	0	0	0	0	0	0	0
Q15746 1773	MYLK	Q15746	_KSS(ph)TGS(ph)PTSPLNAEK_	1773	\N	0	0	1	0	0	0	0	0	0
Q15746 1774	MYLK	Q15746	_KSST(ph)GS(ph)PTSPLNAEK_	1774	\N	0	0	1	0	0	0	0	0	0
Q15746 1779	MYLK	Q15746	SSTGSPTsPLNAEKL	1779	S	1	1	0	0	0	0	0	0	0
Q15788 1179	NCOA1	Q15788	NYGTNPGtPPASTSP	1179	T	1	1	0	0	0	0	0	0	0
Q15788 1185	NCOA1	Q15788	GTPPASTsPFSQLAA	1185	S	1	1	0	0	0	0	0	0	0
Q15788 395	NCOA1	Q15788	PSVNPSIsPAHGVAR	395	S	0	1	0	0	0	0	0	0	0
Q15796 220	SMAD2	Q15796	QSNYIPEtPPPGYIS	220	T	1	1	0	0	0	0	0	0	0
Q15796 245	SMAD2	Q15796	NQSMDTGsPAELSPT	245	S	1	1	0	0	0	0	0	0	0
Q15796 250	SMAD2	Q15796	TGSPAELsPTTLSPV	250	S	1	1	0	0	0	0	0	0	0
Q15796 255	SMAD2	Q15796	ELSPTTLsPVNHSLD	255	S	1	1	0	0	0	0	0	0	0
Q15796 8	SMAD2	Q15796	MSSILPFtPPVVKRL	8	T	1	0	0	0	0	0	0	0	0
Q15797 187	SMAD1	Q15797	NSHPFPHsPNSSYPN	187	S	0	1	0	0	0	0	0	0	0
Q15797 195	SMAD1	Q15797	PNSSYPNsPGSSSST	195	S	0	1	0	0	0	0	0	0	0
Q15797 206	SMAD1	Q15797	SSSTYPHsPTSSDPG	206	S	0	1	0	0	0	0	0	0	0
Q15797 214	SMAD1	Q15797	PTSSDPGsPFQMPAD	214	S	0	1	0	0	0	0	0	0	0
Q15942 124	\N	Q15942	FsPGAPGGSGSQPNQK	124	\N	0	0	0	0	1	0	0	0	0
Q15942 142	ZYX	Q15942	REKV[pS]SIDL	142	\N	0	0	0	1	0	0	0	0	0
Q15942 187	\N	Q15942	sPGAPGPLTLK	187	\N	0	0	0	0	1	0	0	0	0
Q15942 202	ZYX	Q15942	_VS(ph)SIDLEIDSLSSLLDDMTK_	202	\N	0	0	1	0	0	0	0	0	0
Q15942 203	ZYX	Q15942	_VSS(ph)IDLEIDSLSSLLDDMTK_	203	\N	0	0	1	0	0	0	0	0	0
Q16513 583	PKN2	Q16513	_ASS(ph)LGEIDESSELR_	583	\N	0	0	1	0	0	0	0	0	0
Q16539 180	MAPK14	Q16539	DDEMpTGYVA	180	\N	0	0	0	1	0	0	0	0	0
Q16539 182	MAPK14	Q16539	DDEMpTGpYVA	182	\N	0	0	0	1	0	0	0	0	0
Q16559 100	TAL2	Q16559	LENYQVPsPGPSHHI	100	S	1	0	0	0	0	0	0	0	0
Q16665 641	HIF1A	Q16665	DIKILIAsPSPTHIH	641	S	0	1	0	0	0	0	0	0	0
Q16665 643	HIF1A	Q16665	KILIASPsPTHIHKE	643	S	0	1	0	0	0	0	0	0	0
Q16690 321	DUSP5	Q16690	ESEILPStPNPQPPS	321	T	1	1	0	0	0	0	0	0	0
Q16690 346	DUSP5	Q16690	IGHLQTLsPDMQGAY	346	S	1	1	0	0	0	0	0	0	0
Q16690 376	DUSP5	Q16690	TVSELSRsPVATATS	376	S	1	1	0	0	0	0	0	0	0
Q16828 159	DUSP6	Q16828	DGSCSSSsPPLPVLG	159	S	1	1	0	0	0	0	0	0	0
Q16828 174	DUSP6	Q16828	LGGLRISsDSSSDIE	174	S	1	0	0	0	0	0	0	0	0
Q16828 197	DUSP6	Q16828	SATDSDGsPLSNSQP	197	S	1	1	0	0	0	0	0	0	0
Q16828 300	DUSP6	Q16828	CLAGISRsVTVTVAY	300	S	1	0	0	0	0	0	0	0	0
Q32MZ4 742	LRRFIP1 GCF2 TRIP	Q32MZ4	EMSEHPSQTVRKALDSNSLENDDLSAPGREP	742	S	0	0	0	0	0	0	0	0	1
Q3ZTU1 104	CTDSPL2	Q3ZTU1	_S(ph)QVNGEAGSYEM(ox)TNQHVK_	104	\N	0	0	1	0	0	0	0	0	0
Q3ZTU1 28	CTDSPL2	Q3ZTU1	_KYS(ph)EVDDSLPSGGEK_	28	\N	0	0	1	0	0	0	0	0	0
Q4G0J3 305	LARP7	Q4G0J3	_S(ph)SSEDAESLAPR_	305	\N	0	0	1	0	0	0	0	0	0
Q4G0J3 307	LARP7	Q4G0J3	_SSS(ph)EDAESLAPR_	307	\N	0	0	1	0	0	0	0	0	0
Q4LE55 641	C9orf88 variant protein	Q4LE55	_QVVSVVQDEEVGLPFEASPES(ph)PPPAS(ph)PDGVTEIR_	641	\N	0	0	1	0	0	0	0	0	0
Q4LE55 646	C9orf88 variant protein	Q4LE55	_QVVSVVQDEEVGLPFEASPESPPPAS(ph)PDGVTEIR_	646	\N	0	0	1	0	0	0	0	0	0
Q53EL6 457	PDCD4	Q53EL6	_RFVS(ph)EGDGGR_	457	\N	0	0	1	0	0	0	0	0	0
Q53EL6 76	PDCD4	Q53EL6	_DSGRGDS(ph)VSDSGSDALR_	76	\N	0	0	1	0	0	0	0	0	0
Q53EZ4 425	CEP55	Q53EZ4	NREKVAAsPKSPTAA	425	S	0	1	0	0	0	0	0	0	0
Q53EZ4 428	CEP55	Q53EZ4	KVAASPKsPTAALNE	428	S	0	1	0	0	0	0	0	0	0
Q53QV2 69	LBH	Q53QV2	_DRLPS(ph)IVVEPTEGEVESGELR_	69	\N	0	0	1	0	0	0	0	0	0
Q5H9R7 617	SAPS3	Q5H9R7	DDGGpSDEED	617	\N	0	0	0	1	0	0	0	0	0
Q5T4S7 1760	UBR4	Q5T4S7	_HAS(ph)TSSPADK_	1760	\N	0	0	1	0	0	0	0	0	0
Q5T5U3 881	ARHGAP21	Q5T5U3	_S(ph)YDEGLDDYREDAK_	881	\N	0	0	1	0	0	0	0	0	0
Q5T8B6 240	IRF2BP2	Q5T8B6	_RPAS(ph)VSSSAAVEHEQR_	240	\N	0	0	1	0	0	0	0	0	0
Q5TH30 342	NDRG3	Q5TH30	_SRT(ph)HS(ph)TSSSLGSGESPFSR_	342	\N	0	0	1	0	0	0	0	0	0
Q5VSL9 59	FAM40A	Q5VSL9	_KDS(ph)EGYSESPDLEFEYADTDK_	59	\N	0	0	1	0	0	0	0	0	0
Q5VSL9 62	FAM40A	Q5VSL9	_KDSEGY(ph)SESPDLEFEYADTDK_	62	\N	0	0	1	0	0	0	0	0	0
Q5VT52 732	RPRD2 KIAA0460 HSPC099	Q5VT52	TSSSVDTMSLLSKIISPGSSTPSSTRSPPPG	732	S	0	0	0	0	0	0	0	0	1
Q5VXY5 745	PUM1	Q5VXY5	_RDS(ph)LTGSSDLYK_	745	\N	0	0	1	0	0	0	0	0	0
Q63ZY3 540	KANK2 ANKRD25 KIAA1518 MXRA3 SIP	Q63ZY3	DSTENEAPEPRERVPSVAEAPQLRPAGTAAA	540	S	0	0	0	0	0	0	0	0	1
Q63ZY3 548	KANK2	Q63ZY3	_ERVPS(ph)VAEAPQLRPAGTAAAK_	548	\N	0	0	1	0	0	0	0	0	0
Q676U5 304	ATG16L1	Q676U5	_S(ph)VSSFPVPQDNVDTHPGSGK_	304	\N	0	0	1	0	0	0	0	0	0
Q67FY1 116	BCL9L	Q67FY1	_DRS(ph)VS(ph)VDSGEQR_	116	\N	0	0	1	0	0	0	0	0	0
Q67FY1 118	BCL9L	Q67FY1	_SVS(ph)VDSGEQR_	118	\N	0	0	1	0	0	0	0	0	0
Q68CZ2 776	TNS3	Q68CZ2	_KLS(ph)LGQYDNDAGGQLPFSK_	776	\N	0	0	1	0	0	0	0	0	1
Q68CZ2 780	TNS3	Q68CZ2	_KLSLGQY(ph)DNDAGGQLPFSK_	780	\N	0	0	1	0	0	0	0	0	0
Q68EM7 676	ARHGAP17	Q68EM7	PPTR[pS]PSPP	676	\N	0	0	0	1	0	0	0	0	0
Q6PKG0 774	\N	Q6PKG0	SLPTTVPEsPNYR	774	\N	0	0	0	0	1	0	0	0	0
Q6Y7W6 160	GIGYF2 KIAA0642 PERQ2 TNRC15	Q6Y7W6	GVFGRGGGREMHRSQSWEERGDRRFEKPGRK	160	S	0	0	0	0	0	0	0	0	1
Q6Y7W6 242	GIGYF2 KIAA0642 PERQ2 TNRC15	Q6Y7W6	RDGERWRPHSPDGPRSAGWREHMERRRRFEF	242	S	0	0	0	0	0	0	0	0	1
Q6Y7W6 25	GIGYF2	Q6Y7W6	_ALSSGGSIT(ph)SPPLS(ph)PALPK_	25	\N	0	0	1	0	0	0	0	0	0
Q6Y7W6 30	GIGYF2	Q6Y7W6	_ALSSGGSITS(ph)PPLS(ph)PALPK_	30	\N	0	0	1	0	0	0	0	0	1
Q7Z460 646	CLASP1	Q7Z460	_RQS(ph)SGSATNVASTPDNR_	646	\N	0	0	1	0	0	0	0	0	0
Q7Z4V5 454	HDGFRP2	Q7Z4V5	_KRS(ph)EGFSMDR_	454	\N	0	0	1	0	0	0	0	0	0
Q86UR1 282	NOXA1	Q86UR1	VGKQAPLsPGLPAMG	282	S	1	1	0	0	0	0	0	0	0
Q86W92 534	PPFIBP1	Q86W92	KRSApSAPT	534	\N	0	0	0	1	0	0	0	0	0
Q86W92 593	PPFIBP1	Q86W92	KLRRpSQSTT	593	\N	0	0	0	1	0	0	0	0	0
Q8IW41 182	MAPKAPK5	Q8IW41	IDQGDLMtPQFTPYY	182	T	0	1	0	0	0	0	0	0	0
Q8IX03 542	WWC1	Q8IX03	SPRSSLSsPSPPCSP	542	S	1	1	0	0	0	0	0	0	0
Q8IX03 548	WWC1	Q8IX03	SSPSPPCsPLMADPL	548	S	1	1	0	0	0	0	0	0	0
Q8IZP0 183	ABI1	Q8IZP0	PPTQKPPsPPMSGRG	183	S	1	1	0	0	0	0	0	0	0
Q8IZP0 216	ABI1	Q8IZP0	VPNDYMTsPARLGSQ	216	S	1	1	0	0	0	0	0	0	0
Q8IZP0 225	ABI1	Q8IZP0	ARLGSQHsPGRTASL	225	S	1	1	0	0	0	0	0	0	0
Q8IZP0 265	ABI1	Q8IZP0	GIPIAVPtPSPPTIG	265	T	1	1	0	0	0	0	0	0	0
Q8IZP0 267	ABI1	Q8IZP0	PIAVPTPsPPTIGPE	267	S	1	1	0	0	0	0	0	0	0
Q8IZP0 392	ABI1	Q8IZP0	VQENIADsPTPPPPP	392	S	1	1	0	0	0	0	0	0	0
Q8IZP0 394	ABI1	Q8IZP0	ENIADSPtPPPPPPP	394	T	1	1	0	0	0	0	0	0	0
Q8IZP0 410	ABI1	Q8IZP0	DIPMFDDsPPPPPPP	410	S	1	1	0	0	0	0	0	0	0
Q8N122 696	RPTOR	Q8N122	EKNYALPsPATTEGG	696	S	1	1	0	0	0	0	0	0	0
Q8N122 8	RPTOR	Q8N122	MESEMLQsPLLGLGE	8	S	1	1	0	0	0	0	0	0	0
Q8N122 863	RPTOR	Q8N122	LTQSAPAsPTNKGVH	863	S	1	1	0	0	0	0	0	0	0
Q8N163 124	KIAA1967	Q8N163	_S(ph)PAPPLLHVAALGQK_	124	\N	0	0	1	0	0	0	0	0	0
Q8N573 193	OXR1	Q8N573	_VVS(ph)S(ph)TSEEEEAFTEK_	193	\N	0	0	1	0	0	0	0	0	0
Q8N573 194	OXR1	Q8N573	_VVS(ph)S(ph)TSEEEEAFTEK_	194	\N	0	0	1	0	0	0	0	0	0
Q8N573 195	OXR1	Q8N573	_VVSS(ph)T(ph)SEEEEAFTEK_	195	\N	0	0	1	0	0	0	0	0	0
Q8N573 196	OXR1	Q8N573	_VVS(ph)STS(ph)EEEEAFTEK_	196	\N	0	0	1	0	0	0	0	0	0
Q8NC51 394	SERBP1	Q8NC51	_SSAS(ph)APDVDDPEAFPALA_	394	\N	0	0	1	0	0	0	0	0	0
Q8NFC6 2973	FAM44A	Q8NFC6	_S(ph)VSDPVEDK_	2973	\N	0	0	1	0	0	0	0	0	0
Q8NHW3 14	MAFA	Q8NHW3	MGAELPSsPLAIEYV	14	S	0	1	0	0	0	0	0	0	0
Q8NHW3 65	MAFA	Q8NHW3	PCSSVPSsPSFCAPS	65	S	0	1	0	0	0	0	0	0	0
Q8TBA6 116	GOLGA5	Q8TBA6	_KKS(ph)EPDDELLFDFLNSSQK_	116	\N	0	0	1	0	0	0	0	0	0
Q8TBZ3 432	WDR20	Q8TBZ3	_S(ph)NSLPHSAVSNAGSK_	432	\N	0	0	1	0	0	0	0	0	0
Q8WX93 893	PALLD	Q8WX93	_IAS(ph)DEEIQGTK_	893	\N	0	0	1	0	0	0	0	0	0
Q8WY36 478	BBX	Q8WY36	_RQS(ph)S(ph)ESDIESVIYTIEAVAK_	478	\N	0	0	1	0	0	0	0	0	0
Q8WY36 479	BBX	Q8WY36	_RQS(ph)S(ph)ESDIESVIYTIEAVAK_	479	\N	0	0	1	0	0	0	0	0	0
Q8WY36 481	BBX	Q8WY36	_QS(ph)SES(ph)DIESVIYTIEAVAK_	481	\N	0	0	1	0	0	0	0	0	0
Q92890 299	UFD1L	Q92890	GEGQpSLRKK	299	\N	0	0	0	1	0	0	0	0	0
Q92908 266	GATA6	Q92908	VSARFPYsPSPPMAN	266	S	1	1	0	0	0	0	0	0	0
Q92974 679	ARHGEF2	Q92974	PGVELLLtPREPALP	679	T	1	1	0	0	0	0	0	0	0
Q92974 932	ARHGEF2	Q92974	TGSEEEGSSRLSPPHSPRDFTRMQDIPEETE	932	S	0	0	0	0	0	0	0	0	1
Q969V6 454	MKL1	Q969V6	TGSTPPVsPTPSERS	454	S	1	1	0	0	0	0	0	0	0
Q969V6 6	MKL1	Q969V6	_S(ph)PAAFHEQR_	6	\N	0	0	1	0	0	0	0	0	0
Q96A49 269	\N	Q96A49	TQEDEEEISTsPGVSEFVSDAFDACNLNQEDLR	269	\N	0	0	0	0	1	0	0	0	0
Q96B36 183	AKT1S1	Q96B36	QYAKpSLPVS	183	\N	0	0	0	1	0	0	0	0	0
Q96CV9 525	OPTN	Q96CV9	_T(ph)SDSDQQAYLVQR_	525	\N	0	0	1	0	0	0	0	0	0
Q96CV9 526	OPTN	Q96CV9	_TS(ph)DSDQQAYLVQR_	526	\N	0	0	1	0	0	0	0	0	0
Q96EP5 269	DAZAP1	Q96EP5	FTSYIVStPPGGFPP	269	T	0	1	0	0	0	0	0	0	0
Q96EP5 315	DAZAP1	Q96EP5	GVPPPPAtPGAAPLA	315	T	0	1	0	0	0	0	0	0	0
Q96FF9 209	CDCA5	Q96FF9	DMTLPGIsPPPEKQK	209	S	1	1	0	0	0	0	0	0	0
Q96FF9 79	CDCA5	Q96FF9	AVQSPRRsPRISFFL	79	S	1	1	0	0	0	0	0	0	0
Q96LC9 74	BMF	Q96LC9	DKATQTLsPASPSQG	74	S	0	1	0	0	0	0	0	0	0
Q96LC9 77	BMF	Q96LC9	TQTLSPAsPSQGVML	77	S	0	1	0	0	0	0	0	0	0
Q96PH1 498	NOX5	Q96PH1	RSVTMRKsQRSSKGS	498	S	0	1	0	0	0	0	0	0	0
Q96PU5 420	NEDD4L	Q96PU5	PRSL[pS]SPTV	420	\N	0	0	0	1	0	0	0	0	0
Q96Q27 323	ASB2	Q96Q27	RIRRSGVsPLHLAAE	323	S	1	1	0	0	0	0	0	0	0
Q96RK0 1389	CIC	Q96RK0	SPRAILGsYRKKRKN	1389	S	1	1	0	0	0	0	0	0	0
Q96RK0 1409	CIC	Q96RK0	SAPEDPTsPKRKMRR	1409	S	1	1	0	0	0	0	0	0	0
Q96RS0 298	TGS1	Q96RS0	DLVSFPSsPIMVDND	298	S	0	1	0	0	0	0	0	0	0
Q96T23 392	RSF1	Q96T23	_EIKLS(ph)DDFDS(ph)PVK_	392	\N	0	0	1	0	0	0	0	0	0
Q96T23 397	RSF1	Q96T23	_EIKLS(ph)DDFDS(ph)PVK_	397	\N	0	0	1	0	0	0	0	0	0
Q96TA1 628	FAM129B	Q96TA1	ASPEpSPPPApSPDGV	628	\N	0	0	0	1	0	0	0	0	0
Q96TA1 633	FAM129B	Q96TA1	PPPApSPDGV	633	\N	0	0	0	1	0	0	0	0	0
Q96TA1 683	FAM129B	Q96TA1	ASpSPPApSPL	683	\N	0	0	0	1	0	0	0	0	0
Q96TA1 769	FAM129B	Q96TA1	PEASpSPPAS	769	\N	0	0	0	1	0	0	0	0	0
Q9BR01 11	SULT4A1	Q9BR01	SEAETPStPGEFESK	11	T	1	0	0	0	0	0	0	0	0
Q9BTU6 51	\N	Q9BTU6	VAAAAGSGPSPPGsPGHDR	51	\N	0	0	0	0	1	0	0	0	0
Q9BUB5 255	MKNK1	Q9BUB5	ITTPELTtPCGSAEY	255	T	0	1	0	0	0	0	0	0	0
Q9BUB5 385	MKNK1	Q9BUB5	APEKGLPtPQVLQRN	385	T	1	0	0	0	0	0	0	0	0
Q9BWW4 218	\N	Q9BWW4	NSPNNISGISNPPGtPR	218	\N	0	0	0	0	1	0	0	0	0
Q9BXB5 209	OSBPL10 ORP10 OSBP9	Q9BXB5	HGTPNSASPCSQRHLSVGAPGVVTITHHKSP	209	S	0	0	0	0	0	0	0	0	1
Q9BY84 446	DUSP16	Q9BY84	TNKLCQFsPVQELSE	446	S	0	1	0	0	0	0	0	0	0
Q9BYG3 247	MKI67IP	Q9BYG3	_S(ph)QVAELNDDDKDDEIVFK_	247	\N	0	0	1	0	0	0	0	0	0
Q9BZQ8 579	FAM129A	Q9BZQ8	_HNLFEDNM(ox)ALPSES(ph)VS(ph)SLTDLKPPTGSNQASPAR_	579	\N	0	0	1	0	0	0	0	0	1
Q9GZM8 219	NDEL1	Q9GZM8	ASLSLPAtPVGKGTE	219	T	0	1	0	0	0	0	0	0	0
Q9GZM8 245	NDEL1	Q9GZM8	GFGTSPLtPSARISA	245	T	0	1	0	0	0	0	0	0	0
Q9H0D6 363	\N	Q9H0D6	DQPAFTPSGILtPHALGSR	363	\N	0	0	0	0	1	0	0	0	0
Q9H3P2 298	WHSC2	Q9H3P2	_T(ph)LDAEVVEK_	298	\N	0	0	1	0	0	0	0	0	0
Q9H3Q1 104	\N	Q9H3Q1	NGAAGPHsPDPLLDEQAFGDLTDLPVVPK	104	\N	0	0	0	0	1	0	0	0	0
Q9H3Q1 174	CDC42EP4	Q9H3Q1	_RNGAAGPHS(ph)PDPLLDEQAFGDLTDLPVVPK_	174	\N	0	0	1	0	0	0	0	0	0
Q9H4Z3 150	PCIF1	Q9H4Z3	_IEIPVTPTGQSVPSS(ph)PSIPGT(ph)PTLK_	150	\N	0	0	1	0	0	0	0	0	0
Q9H6F5 217	CCDC86	Q9H6F5	_RKGS(ph)SSQAPASK_	217	\N	0	0	1	0	0	0	0	0	0
Q9H6F5 218	CCDC86	Q9H6F5	_KGSS(ph)SQAPASK_	218	\N	0	0	1	0	0	0	0	0	0
Q9H7D0 1789	DOCK5	Q9H7D0	LSPFHGSSPPQSTPLSPPPLTPKATRTLSSP	1789	S	0	0	0	0	0	0	0	0	1
Q9H7D0 1794	DOCK5	Q9H7D0	GSSPPQSTPLSPPPLTPKATRTLSSPSLQTD	1794	T	0	0	0	0	0	0	0	0	1
Q9H7D0 1799	DOCK5	Q9H7D0	_LSPFHGSSPPQSTPLS(ph)PPPLT(ph)PK_	1799	\N	0	0	1	0	0	0	0	0	0
Q9H7D0 1804	DOCK5	Q9H7D0	_LSPFHGSSPPQSTPLS(ph)PPPLT(ph)PK_	1804	\N	0	0	1	0	0	0	0	0	0
Q9H814 164	RNUXA	Q9H814	_LRKES(ph)QEHTK_	164	\N	0	0	1	0	0	0	0	0	0
Q9H8Y8 222	GORASP2	Q9H8Y8	LPGQMAGtPITPLKD	222	T	1	1	0	0	0	0	0	0	0
Q9H8Y8 225	GORASP2	Q9H8Y8	QMAGTPItPLKDGFT	225	T	1	1	0	0	0	0	0	0	0
Q9NQ66 982	PLCB1	Q9NQ66	KKKSEPSsPDHGSST	982	S	1	1	0	0	0	0	0	0	0
Q9NQC3 7	RTN4 KIAA0886 NOGO My043 SP1507	Q9NQC3	_________MEDLDQSPLVSSSDSPPRPQPA	7	S	0	0	0	0	0	0	0	0	1
Q9NRA0 387	SPHK2	Q9NRA0	PATVEPAsPTPAHSL	387	S	1	1	0	0	0	0	0	0	0
Q9NRA0 614	SPHK2	Q9NRA0	AFRLEPLtPRGVLTV	614	T	1	1	0	0	0	0	0	0	0
Q9NRF2 96	SH2B1	Q9NRF2	PPILAPLsPGAEISP	96	S	1	1	0	0	0	0	0	0	0
Q9NRY4 1150	GRLF1	Q9NRY4	_KVS(ph)IVSK_	1150	\N	0	0	1	0	0	0	0	0	0
Q9NRY4 1158	GRLF1	Q9NRY4	_KVSIVSKPVLY(ph)R_	1158	\N	0	0	1	0	0	0	0	0	0
Q9NRY4 589	GRLF1	Q9NRY4	_NS(ph)LSDPNIDR_	589	\N	0	0	1	0	0	0	0	0	1
Q9NRY4 591	GRLF1	Q9NRY4	_NSLS(ph)DPNIDRINLVILGK_	591	\N	0	0	1	0	0	0	0	0	0
Q9NTJ3 22	SMC4 CAPC SMC4L1	Q9NTJ3	QPSTARRREEGPPPPSPDGASSDAEPEPPSG	22	S	0	0	0	0	0	0	0	0	1
Q9NTJ3 27	SMC4 CAPC SMC4L1	Q9NTJ3	RRREEGPPPPSPDGASSDAEPEPPSGRTESP	27	S	0	0	0	0	0	0	0	0	1
Q9NTJ3 28	SMC4 CAPC SMC4L1	Q9NTJ3	RREEGPPPPSPDGASSDAEPEPPSGRTESPA	28	S	0	0	0	0	0	0	0	0	1
Q9NTJ3 41	SMC4	Q9NTJ3	GRTE[pS]PATA	41	\N	0	0	0	1	0	0	0	0	0
Q9NW68 404	BSDC1	Q9NW68	_KGS(ph)STDISEDWEK_	404	\N	0	0	1	0	0	0	0	0	0
Q9NYA1 225	SPHK1	Q9NYA1	VGSKTPAsPVVVQQG	225	S	1	1	0	0	0	0	0	0	0
Q9NYV6 633	RRN3	Q9NYV6	SFDTHFRsPSSSVGS	633	S	1	0	0	0	0	0	0	0	0
Q9P0K7 264	RAI14 KIAA1334 NORPEG	Q9P0K7	TPTKPKQLSDVSSPRSITSTPLSGKESVFFA	264	S	0	0	0	0	0	0	0	0	1
Q9P0K7 282	\N	Q9P0K7	KAPPPPISPTQLSDVSsPR	282	\N	0	0	0	0	1	0	0	0	0
Q9P0K7 296	RAI14	Q9P0K7	_S(ph)ITST(ph)PLSGK_	296	\N	0	0	1	0	0	0	0	0	0
Q9P0K7 298	RAI14	Q9P0K7	_SIT(ph)ST(ph)PLSGK_	298	\N	0	0	1	0	0	0	0	0	0
Q9P0K7 300	RAI14	Q9P0K7	_S(ph)ITST(ph)PLSGK_	300	\N	0	0	1	0	0	0	0	0	0
Q9P2B4 563	CTTNBP2NL	Q9P2B4	_VSSPLS(ph)PLS(ph)PGIK_	563	\N	0	0	1	0	0	0	0	0	0
Q9P2B4 568	\N	Q9P2B4	VSSPLSPLSPGIKsPTIPR	568	\N	0	0	0	0	1	0	0	0	0
Q9P2B4 570	CTTNBP2NL	Q9P2B4	_VSSPLSPLS(ph)PGIKSPT(ph)IPR_	570	\N	0	0	1	0	0	0	0	0	0
Q9UBN7 1031	HDAC6	Q9UBN7	ASSTDHQtPPTSPVQ	1031	T	1	1	0	0	0	0	0	0	0
Q9UBN7 1035	HDAC6	Q9UBN7	DHQTPPTsPVQGTTP	1035	S	1	0	0	0	0	0	0	0	0
Q9UHB6 225	LIMA1	Q9UHB6	_KIS(ph)ENSYSLDDLEIGPGQLSSSTFDSEK_	225	\N	0	0	1	0	0	0	0	0	0
Q9UHI6 500	DDX20 DP103 GEMIN3	Q9UHI6	IQKAHGDHMASSRNNSVSGLSVKSKNNTKQK	500	S	0	0	0	0	0	0	0	0	1
Q9UIG0 158	BAZ1B	Q9UIG0	KSDGACDsPSSDKEN	158	S	1	0	0	0	0	0	0	0	0
Q9UJU6 269	DBNL	Q9UJU6	ERAMpSTTSI	269	\N	0	0	0	1	0	0	0	0	0
Q9UJU6 272	DBNL	Q9UJU6	RAMpSTTpSISS	272	\N	0	0	0	1	0	0	0	0	0
Q9UJY1 24	HSPB8	Q9UJY1	RRDPFRDsPLSSRLL	24	S	1	0	0	0	0	0	0	0	0
Q9UJY1 27	HSPB8	Q9UJY1	PFRDSPLsSRLLDDG	27	S	1	0	0	0	0	0	0	0	0
Q9UJY1 87	HSPB8	Q9UJY1	GVPAEGRtPPPFPGE	87	T	1	0	0	0	0	0	0	0	0
Q9UKJ3 1107	GPATCH8 GPATC8 KIAA0553	Q9UKJ3	LLLEKIQSRKVERKPSVSEEVQATPNKAGPK	1107	S	0	0	0	0	0	0	0	0	1
Q9UKX7 193	\N	Q9UKX7	VAAETQsPSLFGSTK	193	\N	0	0	0	0	1	0	0	0	0
Q9UKX7 221	NUP50	Q9UKX7	KVAAETQsPSLFGST	221	S	1	1	0	0	0	0	0	0	0
Q9UKX7 315	NUP50	Q9UKX7	TQSKPVSsPFPTKPL	315	S	1	1	0	0	0	0	0	0	0
Q9ULC4 81	MCTS1	Q9ULC4	REGPFYPtLRLLHKY	81	T	1	1	0	0	0	0	0	0	0
Q9ULH7 66	MKL2	Q9ULH7	_S(ph)PAAFHEQIK_	66	\N	0	0	1	0	0	0	0	0	0
Q9UPN9 1119	TRIM33	Q9UPN9	_S(ph)DERPVHIK_	1119	\N	0	0	1	0	0	0	0	0	0
Q9UPQ0 720	LIMCH1	Q9UPQ0	_S(ph)FQGDDSDLLLK_	720	\N	0	0	1	0	0	0	0	0	0
Q9UPT5 250	EXOC7	Q9UPT5	SSSGVPYsPAIPNKR	250	S	1	1	0	0	0	0	0	0	0
Q9UPY5 26	SLC7A11	Q9UPY5	_LPS(ph)LGNKEPPGQEK_	26	\N	0	0	1	0	0	0	0	0	0
Q9UQ35 2382	\N	Q9UQ35	MAPALSGANLTsPR	2382	\N	0	0	0	0	1	0	0	0	0
Q9UQC2 623	GAB2	Q9UQC2	ALDFQPSsPSPHRKP	623	S	1	1	0	0	0	0	0	0	0
Q9Y2K1 305	ZBTB1	Q9Y2K1	_KSS(ph)TVESEIASEEK_	305	\N	0	0	1	0	0	0	0	0	0
Q9Y2W1 253	\N	Q9Y2W1	ERSPALKsPLQSVVVR	253	\N	0	0	0	0	1	0	0	0	0
Q9Y385 266	UBE2J1	Q9Y385	_RLS(ph)TSPDVIQGHQPR_	266	\N	0	0	1	0	0	0	0	0	0
Q9Y3Q8 279	TSC22D4	Q9Y3Q8	_S(ph)PDPFGAVAAQK_	279	\N	0	0	1	0	0	0	0	0	0
Q9Y4E1 284	FAM21C	Q9Y4E1	_S(ph)RPTSFADELAAR_	284	\N	0	0	1	0	0	0	0	0	0
Q9Y4E1 287	FAM21C	Q9Y4E1	_S(ph)RPT(ph)SFADELAAR_	287	\N	0	0	1	0	0	0	0	0	0
Q9Y4E1 288	FAM21C	Q9Y4E1	_SRPTS(ph)FADELAAR_	288	\N	0	0	1	0	0	0	0	0	0
Q9Y4E1 478	FAM21C	Q9Y4E1	_VQS(ph)TADIFGDEEGDLFK_	478	\N	0	0	1	0	0	0	0	0	0
Q9Y4H2 1174	IRS2	Q9Y4H2	TPVSPSFAHNPKRHNSASVENVSLRKSSEGG	1174	S	0	0	0	0	0	0	0	0	1
Q9Y5B9 1023	SUPT16H	Q9Y5B9	_KAS(ph)VHSSGR_	1023	\N	0	0	1	0	0	0	0	0	0
Q9Y5B9 1026	SUPT16H	Q9Y5B9	_KASVHS(ph)SGR_	1026	\N	0	0	1	0	0	0	0	0	0
Q9Y5B9 1027	SUPT16H	Q9Y5B9	_KASVHSS(ph)GR_	1027	\N	0	0	1	0	0	0	0	0	0
Q9Y6G9 400	\N	Q9Y6G9	KPVTVSPTTPTsPTEGEAS	400	\N	0	0	0	0	1	0	0	0	0
Q9Y6W5 296	WASF2	Q9Y6W5	PKRSSVVsPSHPPPA	296	S	0	1	0	0	0	0	0	0	0
Q9Y6W5 308	WASF2	Q9Y6W5	PPAPPLGsPPGPKPG	308	S	0	1	0	0	0	0	0	0	0
Q9Y6W5 343	WASF2	Q9Y6W5	PPPVGFGsPGTPPPP	343	S	1	0	0	0	0	0	0	0	0
Q9Y6W5 346	WASF2	Q9Y6W5	VGFGSPGtPPPPSPP	346	T	1	0	0	0	0	0	0	0	0
Q9Y6W5 351	WASF2	Q9Y6W5	PGTPPPPsPPSFPPH	351	S	1	0	0	0	0	0	0	0	0
Q9Y6X9 739	MORC2	Q9Y6X9	_S(ph)VAVS(ph)DEEEVEEEAER_	739	\N	0	0	1	0	0	0	0	0	1
Q9Y6X9 743	MORC2	Q9Y6X9	_S(ph)VAVS(ph)DEEEVEEEAER_	743	\N	0	0	1	0	0	0	0	0	0
