# Supplementary material for: Global view of the RAF-MEK-ERK module and its immediate downstream effectors
Source: Sci Rep. 2019 Jul 26;9:10865. doi: 10.1038/s41598-019-47245-x (PMC6659682; doi:10.1038/s41598-019-47245-x)
Supplement: Supplementary file 11 — Supplementary table 10 [file 41598_2019_47245_MOESM11_ESM.xlsx]

## Sheet: TableS10.csv
Category	Term	Count	%	PValue	Genes	List Total	Pop Hits	Pop Total	Fold Enrichment	Bonferroni	Benjamini	FDR
GOTERM_BP_DIRECT	GO:0098609~cell-cell adhesion	4	14.8148	0.00579739	Q6Y7W6, Q32MZ4, Q09666, Q9NQC3	24	271	16792	10.3272	0.710163	0.710163	7.09816
GOTERM_BP_DIRECT	GO:0043547~positive regulation of GTPase activity	5	18.5185	0.00674879	Q9Y4H2, Q13017, Q92974, Q9H7D0, O15085	24	565	16792	6.19174	0.763632	0.513823	8.21769
GOTERM_BP_DIRECT	GO:0051056~regulation of small GTPase mediated signal transduction	3	11.1111	0.0143308	Q13017, Q92974, O15085	24	134	16792	15.6642	0.953789	0.641148	16.7053
GOTERM_BP_DIRECT	GO:0050768~negative regulation of neurogenesis	2	7.40741	0.0217011	Q92974, Q15154	24	16	16792	87.4583	0.990658	0.689107	24.2574
GOTERM_BP_DIRECT	GO:0051571~positive regulation of histone H3-K4 methylation	2	7.40741	0.0230423	P26358, Q03164	24	17	16792	82.3137	0.993025	0.62957	25.5619
GOTERM_BP_DIRECT	GO:0030879~mammary gland development	2	7.40741	0.0283898	Q9Y4H2, Q13017	24	21	16792	66.6349	0.997833	0.640277	30.5599
GOTERM_BP_DIRECT	GO:0006306~DNA methylation	2	7.40741	0.0337092	P26358, Q03164	24	25	16792	55.9733	0.999327	0.647749	35.2234
GOTERM_BP_DIRECT	GO:0048873~homeostasis of number of cells within a tissue	2	7.40741	0.0390008	Q6Y7W6, Q03164	24	29	16792	48.2529	0.999791	0.653263	39.5746
GOTERM_BP_DIRECT	GO:0006915~apoptotic process	4	14.8148	0.0410671	P51812, Q9NQC3, Q03164, Q63ZY3	24	567	16792	4.93592	0.999868	0.62933	41.1994
GOTERM_BP_DIRECT	GO:0043065~positive regulation of apoptotic process	3	11.1111	0.06292	Q92974, Q9UHI6, O15085	24	300	16792	6.99667	0.999999	0.749479	56.0859
GOTERM_BP_DIRECT	GO:0007266~Rho protein signal transduction	2	7.40741	0.06633	Q13017, O15085	24	50	16792	27.9867	1	0.73525	58.0671
GOTERM_BP_DIRECT	GO:0009791~post-embryonic development	2	7.40741	0.0954086	Q6Y7W6, Q03164	24	73	16792	19.1689	1	0.831333	71.91
